# Supplementary material for: The Potential Mechanisms Involved in the Disruption of Spermatogenesis in Mice by Nanoplastics and Microplastics
Source: Biomedicines. 2024 Aug 1;12(8):1714. doi: 10.3390/biomedicines12081714 (PMC11351746; doi:10.3390/biomedicines12081714)
Supplement: Supplementary file 1 [file biomedicines-12-01714-s001.zip › Supplementary Table S1.xlsx]

## Sheet: NPs group
Different dose of NPs group CUT OF Fold change 2.0
Group	Total counts	Gene ID	Gene Symble	Group	Total counts	Gene ID	Gene Symble	Group	Total counts	Gene ID	Gene Symble	Group	Total counts	Gene ID	Gene Symble
Common	1794	ENSMUSG00000103634	3110062G12Rik	10 μg/ml NPs	2176	ENSMUSG00000091476	Catspere2	20 μg/ml NPs	1338	ENSMUSG00000102135	Gm37108	40 μg/ml NPs	1762	ENSMUSG00000102299	Gm37539
		ENSMUSG00000102475	Gm37246			ENSMUSG00000102235	Gm37886			ENSMUSG00000093178	Snord87			ENSMUSG00000077419	Gm23744
		ENSMUSG00000103251	Gm37519			ENSMUSG00000096950	Gm9530			ENSMUSG00000097564	C430014B12Rik			ENSMUSG00000032769	Trpa1
		ENSMUSG00000089657	Gm16585			ENSMUSG00000025983	Ccdc150			ENSMUSG00000103506	Gm38376			ENSMUSG00000087968	Gm25395
		ENSMUSG00000101701	4930521E06Rik			ENSMUSG00000103006	4933417C20Rik			ENSMUSG00000025921	Rdh10			ENSMUSG00000103195	Gm37644
		ENSMUSG00000064954	Gm24919			ENSMUSG00000088705	Gm25549			ENSMUSG00000102760	Gm37258			ENSMUSG00000059089	Fcgr4
		ENSMUSG00000043230	Fam124b			ENSMUSG00000103846	Gm37809			ENSMUSG00000064823	Snord82			ENSMUSG00000073650	Catip
		ENSMUSG00000113846	Gm6217			ENSMUSG00000101682	Gm29228			ENSMUSG00000119117	Gm22549			ENSMUSG00000026177	Slc11a1
		ENSMUSG00000102639	Gm38223			ENSMUSG00000089808	Gm7241			ENSMUSG00000099492	Gm5525			ENSMUSG00000101519	Ska2l-ps
		ENSMUSG00000101731	3830432H09Rik			ENSMUSG00000101168	Gm28892			ENSMUSG00000090124	Ugt1a7c			ENSMUSG00000078881	Gm14434
		ENSMUSG00000098926	Mir6904			ENSMUSG00000099008	Gm17976			ENSMUSG00000081984	Dnajb3			ENSMUSG00000083170	Gm14405
		ENSMUSG00000085857	Gm15392			ENSMUSG00000064389	Gm26446			ENSMUSG00000104316	Gm37909			ENSMUSG00000032680	6820408C15Rik
		ENSMUSG00000100959	Idi1-ps5			ENSMUSG00000084050	Gm14439			ENSMUSG00000103400	Gm15853			ENSMUSG00000086882	Gm13352
		ENSMUSG00000103390	Gm38301			ENSMUSG00000078891	Gm11008			ENSMUSG00000102879	Gm37135			ENSMUSG00000086069	Gm13708
		ENSMUSG00000102014	2900009J06Rik			ENSMUSG00000026809	Spaca9			ENSMUSG00000104145	D130019J16Rik			ENSMUSG00002075206	Gm56297
		ENSMUSG00000087538	Gm16341			ENSMUSG00000074652	Myh7b			ENSMUSG00000098104	Gm6085			ENSMUSG00000070866	Zfp804a
		ENSMUSG00000109913	Gm30694			ENSMUSG00000000308	Ckmt1			ENSMUSG00000097612	Gm26509			ENSMUSG00000109931	Gm39929
		ENSMUSG00000104400	Gm38010			ENSMUSG00000026736	4930426L09Rik			ENSMUSG00000004709	Cd244a			ENSMUSG00000093147	Gm23369
		ENSMUSG00000101904	Gm29427			ENSMUSG00000081248	Gm13787			ENSMUSG00000119873	Gm24497			ENSMUSG00000074971	Fibin
		ENSMUSG00000100775	Gm29107			ENSMUSG00000085633	Bloc1s6os			ENSMUSG00000103845	Gm19026			ENSMUSG00000078197	None
		ENSMUSG00000026587	Astn1			ENSMUSG00000083951	Gm13786			ENSMUSG00000087747	Gm25151			ENSMUSG00000099470	Gm29340
		ENSMUSG00000077759	Gm23528			ENSMUSG00000026979	Psd4			ENSMUSG00000104212	Gm37986			ENSMUSG00000087158	Gm14093
		ENSMUSG00000089730	1700007P06Rik			ENSMUSG00000058281	None			ENSMUSG00000051703	Tmem198			ENSMUSG00000065423	Mir181a-2
		ENSMUSG00000101729	Gm17796			ENSMUSG00000078202	Nrarp			ENSMUSG00000078903	Gm14391			ENSMUSG00000048600	Gm5763
		ENSMUSG00000103746	1700001G17Rik			ENSMUSG00002075003	Gm56398			ENSMUSG00000089951	Zfp968-ps			ENSMUSG00000082262	Gm14730
		ENSMUSG00000103072	Gm37905			ENSMUSG00000087405	Gm14232			ENSMUSG00000078870	Gm14410			ENSMUSG00000086438	Asb17os
		ENSMUSG00000104502	Gm37737			ENSMUSG00000086001	Gm13448			ENSMUSG00000078864	Gm14322			ENSMUSG00000040016	Ptger3
		ENSMUSG00000026442	Nfasc			ENSMUSG00000043110	Lrrn4			ENSMUSG00000085043	Gm13184			ENSMUSG00000105466	Gm42998
		ENSMUSG00000026443	Lrrn2			ENSMUSG00000118399	Gm18917			ENSMUSG00000027470	Mylk2			ENSMUSG00000106568	Gm42814
		ENSMUSG00000097398	Platr5			ENSMUSG00000087887	Gm23598			ENSMUSG00000104262	Gm37747			ENSMUSG00000037994	Slc9b2
		ENSMUSG00000084400	Gm11576			ENSMUSG00000119899	Gm26127			ENSMUSG00000079110	Capn3			ENSMUSG00000086564	Cd101
		ENSMUSG00000101223	4930568A12Rik			ENSMUSG00000065563	Mir103-2			ENSMUSG00000097602	4930519P11Rik			ENSMUSG00000106421	Gm9645
		ENSMUSG00000070645	Ren1			ENSMUSG00000050424	Pnma5			ENSMUSG00000023216	Epb42			ENSMUSG00000119738	Gm26465
		ENSMUSG00000103776	2900035J10Rik			ENSMUSG00000083595	Gm9200			ENSMUSG00000074890	Lcmt2			ENSMUSG00000106565	Gm43582
		ENSMUSG00000034353	Ramp1			ENSMUSG00000082260	Gm7429			ENSMUSG00000027612	Mmp24			ENSMUSG00000087411	Gm16048
		ENSMUSG00000041577	Prelp			ENSMUSG00000031253	Srpx2			ENSMUSG00000082651	Gm14001			ENSMUSG00000041544	Disp3
		ENSMUSG00000025963	Mdh1b			ENSMUSG00000087644	Gm14703			ENSMUSG00000054074	Skida1			ENSMUSG00000028773	Fabp3
		ENSMUSG00000097988	Gm10535			ENSMUSG00000055691	Gja6			ENSMUSG00000083569	Gm13666			ENSMUSG00000008932	Slc1a7
		ENSMUSG00000102140	Gm38058			ENSMUSG00000079584	Tm9sf5			ENSMUSG00000074881	Mageb3			ENSMUSG00000028927	Padi2
		ENSMUSG00000003051	Elf3			ENSMUSG00000025058	Tasl			ENSMUSG00000082884	Gm13339			ENSMUSG00000087049	Bach2it1
		ENSMUSG00000104266	Gm37748			ENSMUSG00000031209	Heph			ENSMUSG00000081648	Gm13423			ENSMUSG00000085990	Gm16731
		ENSMUSG00000061816	Myl1			ENSMUSG00000082855	Gm14537			ENSMUSG00000074807	Gm10762			ENSMUSG00000105062	Gm43113
		ENSMUSG00000040710	St8sia4			ENSMUSG00000082812	Gm14860			ENSMUSG00000096337	Cwc22rt5			ENSMUSG00000106739	Gm43499
		ENSMUSG00000070524	Fcrlb			ENSMUSG00000093806	Asmt			ENSMUSG00000085397	Gm13524			ENSMUSG00000090561	Gm17207
		ENSMUSG00000099634	Gm29462			ENSMUSG00000085625	Gm8813			ENSMUSG00000027329	Spef1			ENSMUSG00000070419	Cyp3a57
		ENSMUSG00000100009	Gm7967			ENSMUSG00000102775	Gm38160			ENSMUSG00000074577	Ripor3			ENSMUSG00000029477	Morn3
		ENSMUSG00000102941	Gm37552			ENSMUSG00000105973	Gm42881			ENSMUSG00000118526	Gm52960			ENSMUSG00000106103	Gm43081
		ENSMUSG00000104360	Mif-ps1			ENSMUSG00000098918	Mir6481			ENSMUSG00000047907	Tshz2			ENSMUSG00000090220	Pitpnm2os1
		ENSMUSG00000104118	Gm37298			ENSMUSG00000097032	4930539J05Rik			ENSMUSG00000044338	Aplnr			ENSMUSG00000037605	Adgrl3
		ENSMUSG00000101330	Gm10193			ENSMUSG00000103485	Gm38001			ENSMUSG00000083864	Gm13719			ENSMUSG00000106116	Gm18830
		ENSMUSG00000102269	Gm7357			ENSMUSG00000027855	Sycp1			ENSMUSG00000027344	Fsip1			ENSMUSG00000104765	Gm43058
		ENSMUSG00000077448	Gm23126			ENSMUSG00000081829	Gm15460			ENSMUSG00000084306	Gm11743			ENSMUSG00000086167	Gm13827
		ENSMUSG00000044708	Kcnj10			ENSMUSG00000064738	Gm23054			ENSMUSG00000084320	Gm14125			ENSMUSG00000092309	4930518C09Rik
		ENSMUSG00000037942	Crp			ENSMUSG00000106371	9530097N15Rik			ENSMUSG00000107529	Gm44291			ENSMUSG00000104709	Gm42484
		ENSMUSG00000102430	Gm38051			ENSMUSG00000036853	Mcoln3			ENSMUSG00000025201	Bloc1s2-ps			ENSMUSG00000106186	Gm43627
		ENSMUSG00000055033	Or6k2			ENSMUSG00000027925	Sprr2j-ps			ENSMUSG00000080610	Snord110			ENSMUSG00002076874	Gm56151
		ENSMUSG00000026527	Rgs7			ENSMUSG00000044505	Lingo4			ENSMUSG00000031289	Il13ra2			ENSMUSG00000068263	Efcc1
		ENSMUSG00000026167	Wnt10a			ENSMUSG00000029019	Nppb			ENSMUSG00000079387	Luzp4			ENSMUSG00000091983	Or2r3
		ENSMUSG00000089964	Gm16582			ENSMUSG00000087217	Gm13209			ENSMUSG00000084771	A230072E10Rik			ENSMUSG00000108466	Gm44771
		ENSMUSG00000097089	Gm26879			ENSMUSG00000063851	Rnf183			ENSMUSG00000002007	Srpk3			ENSMUSG00000107427	Gm43948
		ENSMUSG00000087681	Gm13565			ENSMUSG00000023232	Serinc2			ENSMUSG00000080829	Gm8545			ENSMUSG00000085847	Gm14540
		ENSMUSG00000086620	Rspo4os			ENSMUSG00000089687	Rab42			ENSMUSG00000041649	Klf8			ENSMUSG00000108109	Gm44287
		ENSMUSG00000100016	Or4c110			ENSMUSG00000080793	Cbx3-ps3			ENSMUSG00000083112	Gm14620			ENSMUSG00000002588	Pon1
		ENSMUSG00000078879	Zfp973			ENSMUSG00000083044	Gm12416			ENSMUSG00000082336	Gm8401			ENSMUSG00000029638	Glcci1
		ENSMUSG00000068062	Gm14164			ENSMUSG00000081136	Gm12990			ENSMUSG00002076212	Gm55174			ENSMUSG00000086229	Gm4887
		ENSMUSG00000078876	Gm14408			ENSMUSG00000028753	Vwa5b1			ENSMUSG00000067276	Capn6			ENSMUSG00000108991	Gm45807
		ENSMUSG00000081590	Gm14413			ENSMUSG00000096233	Gm13238			ENSMUSG00000083468	Gm9431			ENSMUSG00000097756	A730056A06Rik
		ENSMUSG00000086669	AA645442			ENSMUSG00000083235	Gm13246			ENSMUSG00000019359	Gdpd2			ENSMUSG00000040987	Mill2
		ENSMUSG00000079001	4930404H24Rik			ENSMUSG00000082062	Ftl2-ps			ENSMUSG00000081674	Gm6184			ENSMUSG00000110070	Gm45619
		ENSMUSG00000027022	Xirp2			ENSMUSG00000081210	Gm12933			ENSMUSG00000103697	Gm38020			ENSMUSG00000117477	Gm50092
		ENSMUSG00000085317	Gssos2			ENSMUSG00000084144	Gm12516			ENSMUSG00000106005	Gm29151			ENSMUSG00000049123	Catsperg2
		ENSMUSG00000053675	Tgm5			ENSMUSG00000065544	Mir32			ENSMUSG00000068874	Selenbp1			ENSMUSG00000109149	Gm19656
		ENSMUSG00000103360	Gm38156			ENSMUSG00000083834	Gm12577			ENSMUSG00000087660	B230398E01Rik			ENSMUSG00000108985	A930030B08Rik
		ENSMUSG00000086358	Gm13270			ENSMUSG00000038607	Gng10			ENSMUSG00000099033	Mir7013			ENSMUSG00000110213	Gm45628
		ENSMUSG00000064263	Platr26			ENSMUSG00000086952	Gm12596			ENSMUSG00000013707	Tnfaip8l2			ENSMUSG00000109362	Gm44562
		ENSMUSG00000099050	Mir7655			ENSMUSG00000083328	Gm11826			ENSMUSG00000086273	Rbm46os			ENSMUSG00000104150	Gm44573
		ENSMUSG00000082520	Gm13349			ENSMUSG00000083725	Gm11865			ENSMUSG00000044330	Gm9790			ENSMUSG00000020080	Hkdc1
		ENSMUSG00000086621	Gm13348			ENSMUSG00000105761	Gm43787			ENSMUSG00000038550	Ciart			ENSMUSG00000044499	Hs3st5
		ENSMUSG00000086382	Chrna1os			ENSMUSG00000105510	Gm43815			ENSMUSG00000104200	Gm37399			ENSMUSG00000038583	Pln
		ENSMUSG00000087205	4930445N08Rik			ENSMUSG00000084218	Gm8145			ENSMUSG00000105558	Gm5855			ENSMUSG00002075809	Gm55473
		ENSMUSG00000100209	Gm28793			ENSMUSG00000081798	Gm8152			ENSMUSG00000104828	Gm42898			ENSMUSG00000088744	Gm23223
		ENSMUSG00000085275	Gm14487			ENSMUSG00000106396	Gm42902			ENSMUSG00000104615	Gm43804			ENSMUSG00000091455	Otogl
		ENSMUSG00000086813	Gm13657			ENSMUSG00000089798	1700028K03Rik			ENSMUSG00000105245	Gm31305			ENSMUSG00000110391	Gm7269
		ENSMUSG00000098651	Mir6999			ENSMUSG00000107043	Gm42849			ENSMUSG00000104737	Gm42937			ENSMUSG00000085211	B430219N15Rik
		ENSMUSG00000081151	Gm11448			ENSMUSG00000080700	Gm15981			ENSMUSG00000106149	Gm43430			ENSMUSG00000099181	Mir6905
		ENSMUSG00000085330	Gm13417			ENSMUSG00000105528	Gm43519			ENSMUSG00000106354	Gm42607			ENSMUSG00000109768	Gm45446
		ENSMUSG00000081353	Gm13818			ENSMUSG00000106828	Gm34648			ENSMUSG00000104671	Gm43062			ENSMUSG00000109587	Gm31105
		ENSMUSG00000075023	Accsl			ENSMUSG00000118914	Gm25284			ENSMUSG00000106553	6720482G16Rik			ENSMUSG00000097910	Hdnr
		ENSMUSG00000080979	Gm13675			ENSMUSG00002074914	Gm55651			ENSMUSG00000105336	AU022133			ENSMUSG00000031837	Necab2
		ENSMUSG00000034552	Zswim2			ENSMUSG00000052848	C130026L21Rik			ENSMUSG00000104721	Gm42696			ENSMUSG00000022044	Stmn4
		ENSMUSG00000087032	Gm13874			ENSMUSG00000089407	Gm24878			ENSMUSG00000042784	Muc1			ENSMUSG00000090799	Klhl33
		ENSMUSG00000065057	Gm25703			ENSMUSG00000106458	Gm42633			ENSMUSG00000106625	Gm43344			ENSMUSG00000068697	Myoz1
		ENSMUSG00000012350	Ehf			ENSMUSG00000106541	Gm43246			ENSMUSG00000028197	Col24a1			ENSMUSG00000115812	Gm49309
		ENSMUSG00000085411	Gm14319			ENSMUSG00000042216	Sgsm1			ENSMUSG00000056411	Gm12500			ENSMUSG00000115785	Gm6740
		ENSMUSG00000109604	Gm45346			ENSMUSG00000043618	Eif5al3-ps			ENSMUSG00000104649	Gm43712			ENSMUSG00000032066	Bco2
		ENSMUSG00000063751	Platr8			ENSMUSG00000038135	Crygn			ENSMUSG00000088185	Scarna2			ENSMUSG00000032110	Acrv1
		ENSMUSG00000050896	Rtn4rl2			ENSMUSG00000106869	Gm42473			ENSMUSG00000043155	Hpdl			ENSMUSG00000033491	Prss35
		ENSMUSG00000085025	Gm13715			ENSMUSG00000107225	Gm43637			ENSMUSG00000043753	Dmrta1			ENSMUSG00000111511	6720432D03Rik
		ENSMUSG00000081445	Rpl23a-ps4			ENSMUSG00000072688	Gm10399			ENSMUSG00000006386	Tek			ENSMUSG00000036244	Tbc1d21
		ENSMUSG00000027358	Bmp2			ENSMUSG00000085099	Gm16288			ENSMUSG00000078588	Ccdc24			ENSMUSG00000093473	Gm20620
		ENSMUSG00000082543	Gm14336			ENSMUSG00000073102	Drc1			ENSMUSG00000085505	Gm12868			ENSMUSG00000088622	Gm23316
		ENSMUSG00000087545	Gm13966			ENSMUSG00000029168	Dpysl5			ENSMUSG00000107726	Gm44037			ENSMUSG00000110740	Gm48853
		ENSMUSG00000087106	Gm13964			ENSMUSG00000087258	Gm15461			ENSMUSG00000081227	Gm13082			ENSMUSG00002075067	Gm55548
		ENSMUSG00000085071	Gm14066			ENSMUSG00000105801	C430019N01Rik			ENSMUSG00000052912	Smarca5-ps			ENSMUSG00000032554	Trf
		ENSMUSG00000085582	3110099E03Rik			ENSMUSG00000107015	2900076G11Rik			ENSMUSG00000083562	Gm13234			ENSMUSG00000031965	Tbx20
		ENSMUSG00000082480	Gm11687			ENSMUSG00000080972	Gm16061			ENSMUSG00000090125	Pou3f1			ENSMUSG00000111505	Gm48673
		ENSMUSG00000015787	Abo			ENSMUSG00000086220	Gm16599			ENSMUSG00000040606	Kazn			ENSMUSG00000093042	Mir3109
		ENSMUSG00000108226	Gm44063			ENSMUSG00000029510	Gpc2			ENSMUSG00000089945	Pakap			ENSMUSG00000110692	Gm33460
		ENSMUSG00000026830	Ermn			ENSMUSG00000105750	Gm43130			ENSMUSG00000086625	Gm11831			ENSMUSG00000032191	Bcl2l10
		ENSMUSG00000118479	Gm32514			ENSMUSG00000082402	Gm15621			ENSMUSG00000082676	Gm11843			ENSMUSG00000095186	None
		ENSMUSG00000083263	Gm14874			ENSMUSG00000056203	Tas2r135			ENSMUSG00000081679	Gm11874			ENSMUSG00000080152	H3f4
		ENSMUSG00000083814	Gm5133			ENSMUSG00000107801	Gm44086			ENSMUSG00000028460	Sit1			ENSMUSG00000025573	6030468B19Rik
		ENSMUSG00000084219	Gm14876			ENSMUSG00000086021	Gm15767			ENSMUSG00000085351	Gm12472			ENSMUSG00000087172	Gm12153
		ENSMUSG00000081778	Gm6325			ENSMUSG00000097166	9330179D12Rik			ENSMUSG00000043633	Fam221b			ENSMUSG00000082116	Gm12188
		ENSMUSG00000080582	Gm24907			ENSMUSG00000048108	Tmem72			ENSMUSG00000106673	Gm43374			ENSMUSG00000048728	Zfp454
		ENSMUSG00000077652	Gm23322			ENSMUSG00000082446	Gm13863			ENSMUSG00000105815	Gm43541			ENSMUSG00000087434	Rab11fip4os1
		ENSMUSG00000031385	Plxnb3			ENSMUSG00000107310	Gm7452			ENSMUSG00000106054	Gm43623			ENSMUSG00000058073	Gm11189
		ENSMUSG00000034551	Hdx			ENSMUSG00000029923	Rab19			ENSMUSG00000049907	Rasl11b			ENSMUSG00000001583	Tnk1
		ENSMUSG00000041633	Kctd12b			ENSMUSG00000085228	Gm14376			ENSMUSG00000090086	AI480526			ENSMUSG00000018924	Alox15
		ENSMUSG00000031264	Btk			ENSMUSG00000109006	B230209E15Rik			ENSMUSG00000107227	Gm42559			ENSMUSG00000096923	None
		ENSMUSG00000102207	Gm10344			ENSMUSG00000092225	Gm2381			ENSMUSG00000106254	Gm42907			ENSMUSG00000084139	Gm12322
		ENSMUSG00000042750	Bex2			ENSMUSG00000108986	Gm32061			ENSMUSG00000107079	Gm35648			ENSMUSG00000074847	Gm10775
		ENSMUSG00000073207	Ccdc160			ENSMUSG00000108699	Gm18988			ENSMUSG00000057290	Gm15732			ENSMUSG00000114863	Gm48824
		ENSMUSG00000044550	Tceal3			ENSMUSG00000109361	Gm44946			ENSMUSG00000106576	Gm4866			ENSMUSG00000078995	Zfp456
		ENSMUSG00000097288	Gm2155			ENSMUSG00000109455	Gm44710			ENSMUSG00000105042	Gm42509			ENSMUSG00000065315	Gm26064
		ENSMUSG00000052854	Nrk			ENSMUSG00000108560	Gm44695			ENSMUSG00000104728	Gm42462			ENSMUSG00000049115	Agtr1a
		ENSMUSG00000081845	Prkaca-ps1			ENSMUSG00000064600	Gm25636			ENSMUSG00000105866	Gm6745			ENSMUSG00000114185	Gm47662
		ENSMUSG00000081463	Pou5f1-rs13			ENSMUSG00000095276	Gfy			ENSMUSG00000107108	Gm9936			ENSMUSG00000070170	Gm24163
		ENSMUSG00000025666	Tmem47			ENSMUSG00000109105	Gm44873			ENSMUSG00000041827	Oasl1			ENSMUSG00000097292	A230107N01Rik
		ENSMUSG00000081042	Psmb7-ps2			ENSMUSG00000081372	Gm16171			ENSMUSG00000104781	Gm43303			ENSMUSG00000113871	Gm48349
		ENSMUSG00000031189	Aff2			ENSMUSG00000109218	Gm44872			ENSMUSG00000035020	Epgn			ENSMUSG00000113528	Gm32699
		ENSMUSG00000081933	Gm14767			ENSMUSG00000036957	Lrfn3			ENSMUSG00000107350	Gm19610			ENSMUSG00000113472	Gm47602
		ENSMUSG00000083926	Gm14783			ENSMUSG00000102084	Gm29638			ENSMUSG00000104667	Gm4961			ENSMUSG00000113137	Gm7511
		ENSMUSG00000080922	Gm2214			ENSMUSG00000098325	Mir7048			ENSMUSG00000107286	Gm43788			ENSMUSG00000097494	4933406C10Rik
		ENSMUSG00000088114	Gm24061			ENSMUSG00000108979	1700016B15Rik			ENSMUSG00000106798	Gm43275			ENSMUSG00000034402	Kcnh5
		ENSMUSG00000052769	Gm9889			ENSMUSG00000073805	Insyn2a			ENSMUSG00000106682	Gm42648			ENSMUSG00000036295	Lrrn3
		ENSMUSG00000039131	Gipc2			ENSMUSG00000110167	Gm45532			ENSMUSG00000106209	Gm42918			ENSMUSG00000041567	Serpina12
		ENSMUSG00000104653	Gm43109			ENSMUSG00000109656	Gm45548			ENSMUSG00000107091	Gm43343			ENSMUSG00000112150	9530018F02Rik
		ENSMUSG00000104881	Gm43711			ENSMUSG00000060402	Chst8			ENSMUSG00000062038	Gm10108			ENSMUSG00000112047	Gm47852
		ENSMUSG00000106542	Gm43410			ENSMUSG00000025488	Cox8b			ENSMUSG00000065304	Gm23245			ENSMUSG00000112783	Gm48792
		ENSMUSG00000104676	Gm42777			ENSMUSG00000025467	Prap1			ENSMUSG00002076053	Gm56285			ENSMUSG00000022372	Sla
		ENSMUSG00000102629	Gm29999			ENSMUSG00000110237	Gm18258			ENSMUSG00000015950	Ncf1			ENSMUSG00000040420	Cdh18
		ENSMUSG00000039037	St6galnac5			ENSMUSG00000111554	Gm232			ENSMUSG00000041698	Slco1a1			ENSMUSG00000036800	Fam135b
		ENSMUSG00000106376	Gm34139			ENSMUSG00000110776	Gm2829			ENSMUSG00000029864	Gstk1			ENSMUSG00000022237	Ankrd33b
		ENSMUSG00000078590	None			ENSMUSG00000110781	Gm31992			ENSMUSG00000018656	Tcaf3			ENSMUSG00000115300	Gm49188
		ENSMUSG00000105478	Gm43285			ENSMUSG00000020014	Cfap54			ENSMUSG00000085785	Sox5os3			ENSMUSG00000037627	Rgs22
		ENSMUSG00000097304	Rpl31-ps15			ENSMUSG00000111539	Gm48372			ENSMUSG00000067344	Rps25-ps1			ENSMUSG00000097989	Gm4335
		ENSMUSG00000105943	Gm2965			ENSMUSG00000091511	Vmn2r87			ENSMUSG00000107758	Gm19253			ENSMUSG00000063727	Tnfrsf11b
		ENSMUSG00000105008	Gm43652			ENSMUSG00000020226	Slc5a4b			ENSMUSG00000107660	Gm6559			ENSMUSG00000023011	Faim2
		ENSMUSG00000118505	Etv3l			ENSMUSG00000112021	Gm30346			ENSMUSG00000106801	Gm42852			ENSMUSG00000065643	Gm25897
		ENSMUSG00000104642	Gm9207			ENSMUSG00000111977	Gm47163			ENSMUSG00000071568	Gm5874			ENSMUSG00000097827	5330439K02Rik
		ENSMUSG00000106641	Gm43534			ENSMUSG00000051067	Lingo3			ENSMUSG00000108067	Gm43953			ENSMUSG00000033707	Lrrc24
		ENSMUSG00000028024	Enpep			ENSMUSG00000110202	Gm45435			ENSMUSG00000107720	Gm43946			ENSMUSG00000116438	Gm18911
		ENSMUSG00000027985	Lef1			ENSMUSG00000099338	2810030D12Rik			ENSMUSG00000103899	Gm37940			ENSMUSG00000115332	Gm48952
		ENSMUSG00000106536	Gm42508			ENSMUSG00000090024	Gm16350			ENSMUSG00000045709	Smkr-ps			ENSMUSG00000093169	Mir3079
		ENSMUSG00000104745	Gm43073			ENSMUSG00000086681	Gm16178			ENSMUSG00000107949	Gm44157			ENSMUSG00000064994	Gm22422
		ENSMUSG00000074388	Gm5544			ENSMUSG00000043687	1190005I06Rik			ENSMUSG00000089905	Gm16563			ENSMUSG00000117270	Gm49953
		ENSMUSG00000043468	Adam30			ENSMUSG00000119529	Gm24445			ENSMUSG00000108125	Gm17812			ENSMUSG00000116301	Gm49547
		ENSMUSG00000074486	Bglap2			ENSMUSG00000031881	Cdh16			ENSMUSG00000068327	Tlx2			ENSMUSG00000022543	Dnaaf8
		ENSMUSG00000069125	Rps24-ps2			ENSMUSG00000031886	Ces2e			ENSMUSG00000092035	Peg10			ENSMUSG00000038910	Plcl2
		ENSMUSG00000103881	Gm10748			ENSMUSG00000035964	Tmem59l			ENSMUSG00000085589	A430078I02Rik			ENSMUSG00000008482	Rnf151
		ENSMUSG00000104943	Gm42868			ENSMUSG00000074178	Gm10638			ENSMUSG00000107961	Gm44036			ENSMUSG00000024402	Lta
		ENSMUSG00000103725	Gm7103			ENSMUSG00000090881	Phf11			ENSMUSG00000110114	Gm45471			ENSMUSG00000097282	5031415H12Rik
		ENSMUSG00000105404	Gm42807			ENSMUSG00000098713	Rps2-ps5			ENSMUSG00000031077	Fadd			ENSMUSG00000063911	Tdgf1-ps2
		ENSMUSG00000104639	Gm42939			ENSMUSG00000047222	Rnase2a			ENSMUSG00000108967	Gm45181			ENSMUSG00000117337	Gm49964
		ENSMUSG00000104000	Gm38335			ENSMUSG00000115745	Gm46448			ENSMUSG00000109552	Gm44531			ENSMUSG00000091531	Or12d2
		ENSMUSG00000103045	Gm37308			ENSMUSG00000071531	Gprin2			ENSMUSG00000078787	Cyp2t4			ENSMUSG00000116545	Eif3s6-ps3
		ENSMUSG00000062515	Fabp4			ENSMUSG00000115649	Gm18813			ENSMUSG00000078677	None			ENSMUSG00000117819	Gm50253
		ENSMUSG00000077276	Gm22784			ENSMUSG00000091815	Gm17153			ENSMUSG00000110181	Gm45508			ENSMUSG00000096847	Tmem151b
		ENSMUSG00000089635	Gm16559			ENSMUSG00000115041	Gm48939			ENSMUSG00000030559	Rab38			ENSMUSG00000097125	Gm26885
		ENSMUSG00000101641	Gm29560			ENSMUSG00000110845	Gm47481			ENSMUSG00000109015	Gm31024			ENSMUSG00000041119	Pde9a
		ENSMUSG00000105925	Gm43846			ENSMUSG00000001946	Esam			ENSMUSG00000044317	Gpr4			ENSMUSG00000086312	Gm15336
		ENSMUSG00000036960	Clca2			ENSMUSG00000037206	Islr			ENSMUSG00000076315	Mir343			ENSMUSG00000117797	2900057B20Rik
		ENSMUSG00000078604	Gm10961			ENSMUSG00000101037	Gm28424			ENSMUSG00000030800	Prss8			ENSMUSG00000118070	Gm50209
		ENSMUSG00000102505	1600017P15Rik			ENSMUSG00000047220	Iho1			ENSMUSG00000098041	Gm26981			ENSMUSG00000118032	Gm50147
		ENSMUSG00000097786	4933429H19Rik			ENSMUSG00000032105	Nherf4			ENSMUSG00000030546	Plin1			ENSMUSG00002076963	Gm54684
		ENSMUSG00000102369	9530022L04Rik			ENSMUSG00000115688	Gm49209			ENSMUSG00000065360	Gm24412			ENSMUSG00000024653	Scgb1a1
		ENSMUSG00000105644	Gm19739			ENSMUSG00000092261	Gm20519			ENSMUSG00000046456	Tmem150b			ENSMUSG00000118392	4930524O05Rik
		ENSMUSG00000102439	Flg			ENSMUSG00000032484	Ngp			ENSMUSG00000003863	Ppfia3			ENSMUSG00000117839	Gm50251
		ENSMUSG00000103406	Gm5541			ENSMUSG00000052336	Cx3cr1			ENSMUSG00000013091	Tmem190			ENSMUSG00000097797	Gm26901
		ENSMUSG00000034871	Fam151a			ENSMUSG00000098232	Gm3671			ENSMUSG00000097749	Gm16938			ENSMUSG00000070695	Cntnap5a
		ENSMUSG00000078494	Gm13201			ENSMUSG00000087072	Recql5os1			ENSMUSG00000040364	Sec1			ENSMUSG00000026482	Rgl1
		ENSMUSG00000087027	Gm13206			ENSMUSG00000084146	Gm12104			ENSMUSG00000030725	Lipt2			ENSMUSG00000082395	Gm15480
		ENSMUSG00000070877	Ldlrad1			ENSMUSG00000082456	Gm11598			ENSMUSG00000108910	Gm44625			ENSMUSG00000103199	Gm37648
		ENSMUSG00000028612	Lrp8os1			ENSMUSG00000020804	Aanat			ENSMUSG00000097595	1500002F19Rik			ENSMUSG00000064281	Rpl19-ps1
		ENSMUSG00000093403	Mir5616			ENSMUSG00000020411	Nipal4			ENSMUSG00000040017	Saa4			ENSMUSG00000091199	Gm2619
		ENSMUSG00000065196	Snord85			ENSMUSG00000020340	Cyfip2			ENSMUSG00000085663	Gm15718			ENSMUSG00000099913	Gm28551
		ENSMUSG00000082141	Gm11212			ENSMUSG00000084153	Gm12186			ENSMUSG00000109608	Gm45597			ENSMUSG00000067780	Pi15
		ENSMUSG00000034645	Zyg11a			ENSMUSG00000086677	Tvp23bos			ENSMUSG00000074092	Gm6181			ENSMUSG00000049690	Nckap5
		ENSMUSG00000082771	Gm12803			ENSMUSG00000082110	Gm11196			ENSMUSG00000043925	Or55b4			ENSMUSG00000104239	Gm37588
		ENSMUSG00000082678	Gm12818			ENSMUSG00000064719	Gm25930			ENSMUSG00000104454	Gm37827			ENSMUSG00000087022	9130024F11Rik
		ENSMUSG00000089321	Gm22523			ENSMUSG00000072963	Gm10447			ENSMUSG00000108799	Glud-ps			ENSMUSG00000026729	4930562F07Rik
		ENSMUSG00000050966	Lin28a			ENSMUSG00000084373	Rps2-ps4			ENSMUSG00000025491	Ifitm1			ENSMUSG00000104315	Gm37906
		ENSMUSG00000082969	Gm12630			ENSMUSG00000081663	Gm11207			ENSMUSG00000025505	Tmem80			ENSMUSG00000102254	Gm7496
		ENSMUSG00000086890	1700021J08Rik			ENSMUSG00000020684	Rasl10b			ENSMUSG00000110400	Gm45416			ENSMUSG00000073478	D730003I15Rik
		ENSMUSG00000045364	Ifne			ENSMUSG00000082917	Gm11440			ENSMUSG00000108293	Pla2g4c-ps			ENSMUSG00000101662	Gm28499
		ENSMUSG00000073679	Mxra8os			ENSMUSG00000084411	Gm11510			ENSMUSG00000112347	Gm47257			ENSMUSG00000009633	G0s2
		ENSMUSG00000093492	Gm20651			ENSMUSG00000083268	Gm11511			ENSMUSG00000110986	Gm20276			ENSMUSG00000047180	Neurl3
		ENSMUSG00000028572	Hook1			ENSMUSG00000101972	H3c11			ENSMUSG00000089959	Gm16268			ENSMUSG00000016494	Cd34
		ENSMUSG00000028644	Ermap			ENSMUSG00000069300	H2bc11			ENSMUSG00000087429	Gm16235			ENSMUSG00000016493	Cd46
		ENSMUSG00000073739	Gm16287			ENSMUSG00000053181	A830005F24Rik			ENSMUSG00000089673	Gm16546			ENSMUSG00000007805	Twist2
		ENSMUSG00000080773	Gm12955			ENSMUSG00000042874	D930007J09Rik			ENSMUSG00000045886	Pam16l			ENSMUSG00000087589	D430040D24Rik
		ENSMUSG00000028738	Tas1r2			ENSMUSG00000114401	Gm38604			ENSMUSG00000111491	Gm47503			ENSMUSG00000090489	Gm17415
		ENSMUSG00000064655	Gm25788			ENSMUSG00000113508	Gm9742			ENSMUSG00000090036	Gm15900			ENSMUSG00000026678	Rgs5
		ENSMUSG00000085836	Gm13074			ENSMUSG00000085204	Gm15327			ENSMUSG00000069518	None			ENSMUSG00000026414	Tnnt2
		ENSMUSG00000006216	Clcnkb			ENSMUSG00000099428	Gm28155			ENSMUSG00000112838	Gm47098			ENSMUSG00000038370	Pcp4l1
		ENSMUSG00000083826	Gm13039			ENSMUSG00000112955	Gm48889			ENSMUSG00000098376	Mir6907			ENSMUSG00000050296	Abca12
		ENSMUSG00000086046	1700095A21Rik			ENSMUSG00000114934	Gm48342			ENSMUSG00000020234	Tektip1			ENSMUSG00000086264	Gm15850
		ENSMUSG00000085885	Gm11906			ENSMUSG00000056457	Prl2c3			ENSMUSG00000112084	Gm10773			ENSMUSG00000041642	Kif21b
		ENSMUSG00000038578	Susd1			ENSMUSG00000035509	Fbxl21			ENSMUSG00000053038	Gm6180			ENSMUSG00000097448	Platr22
		ENSMUSG00000077271	Gm22781			ENSMUSG00000119670	Gm24305			ENSMUSG00000097491	Gm2366			ENSMUSG00000101211	Gm28818
		ENSMUSG00000078365	Mos			ENSMUSG00000097832	Gm26912			ENSMUSG00000110142	Gm45872			ENSMUSG00000008136	Fhl2
		ENSMUSG00000054679	Srsf12			ENSMUSG00000001497	Pax9			ENSMUSG00000110422	Gm17999			ENSMUSG00000090031	4732440D04Rik
		ENSMUSG00002076527	Gm56184			ENSMUSG00000062563	Cys1			ENSMUSG00000074203	G430095P16Rik			ENSMUSG00000026365	Cfh
		ENSMUSG00000080850	Gm12439			ENSMUSG00000114103	Gm8557			ENSMUSG00000090217	Gm16116			ENSMUSG00000049598	Vsig8
		ENSMUSG00000105632	Gm43272			ENSMUSG00000093465	Gm20682			ENSMUSG00000074063	Osgin1			ENSMUSG00000070504	Fcrl6
		ENSMUSG00000118332	Fam220a			ENSMUSG00000002565	Scin			ENSMUSG00000036469	Marchf1			ENSMUSG00000103711	Tstd1
		ENSMUSG00000104633	Gm42421			ENSMUSG00000112891	Gm47391			ENSMUSG00000031549	Ido2			ENSMUSG00000049897	Stkld1
		ENSMUSG00000104684	5430427N15Rik			ENSMUSG00000112787	Gm48790			ENSMUSG00000031552	Adam18			ENSMUSG00000095199	Zfp967
		ENSMUSG00000079666	Pttg1ip2			ENSMUSG00000116498	Gm38563			ENSMUSG00000006362	Cbfa2t3			ENSMUSG00000078868	Gm14412
		ENSMUSG00000086528	Gm15731			ENSMUSG00000115646	Gm10926			ENSMUSG00000069862	Rps12-ps9			ENSMUSG00000026837	Col5a1
		ENSMUSG00000043410	Hfm1			ENSMUSG00000058101	1700084J12Rik			ENSMUSG00000085030	2810455O05Rik			ENSMUSG00000086560	Gm13372
		ENSMUSG00000106771	Gm43459			ENSMUSG00000116097	Gm36738			ENSMUSG00000081436	Gm5912			ENSMUSG00000003283	Hck
		ENSMUSG00000085900	A930041C12Rik			ENSMUSG00000084864	1700027A07Rik			ENSMUSG00000110593	Gm45822			ENSMUSG00000080977	Gm13772
		ENSMUSG00000087063	Gm15857			ENSMUSG00000116056	Gm4544			ENSMUSG00000098181	Rps12-ps24			ENSMUSG00000062319	Gm10115
		ENSMUSG00000099060	Mir7025			ENSMUSG00000115206	Gm49286			ENSMUSG00000082484	Gm16177			ENSMUSG00000037254	Itih2
		ENSMUSG00000093097	Mir3097			ENSMUSG00000097875	Gm26704			ENSMUSG00000110127	6430710M23Rik			ENSMUSG00000026726	Cubn
		ENSMUSG00000106899	1700013A02Rik			ENSMUSG00000085499	Gm15713			ENSMUSG00000115384	Gm49205			ENSMUSG00000070271	Gm13268
		ENSMUSG00000106733	Gm36186			ENSMUSG00000097768	2310043M15Rik			ENSMUSG00000102151	Gm37472			ENSMUSG00000103865	Gm37416
		ENSMUSG00000097863	1010001B22Rik			ENSMUSG00000059150	Rpl26-ps4			ENSMUSG00000114267	Gm48600			ENSMUSG00000027238	Frmd5
		ENSMUSG00000036596	Cpz			ENSMUSG00000077239	Snord66			ENSMUSG00000072572	Slc39a2			ENSMUSG00000085546	Gm14252
		ENSMUSG00000097191	Mm2pr			ENSMUSG00000116274	Gm18724			ENSMUSG00000115637	Gm30970			ENSMUSG00000023094	Msrb2
		ENSMUSG00000100783	2310047D07Rik			ENSMUSG00000116793	Gm34256			ENSMUSG00000075502	Kbtbd6			ENSMUSG00000087017	4930417H01Rik
		ENSMUSG00000106750	Gm43151			ENSMUSG00000116840	Gm21691			ENSMUSG00000105461	Gm4742			ENSMUSG00000081467	Gm13337
		ENSMUSG00000029658	Wdr95			ENSMUSG00000117025	Gm49950			ENSMUSG00000021943	Gdf10			ENSMUSG00000082457	Gm13776
		ENSMUSG00000080002	Gm5566			ENSMUSG00000086719	Gm16275			ENSMUSG00000115124	Gm49201			ENSMUSG00000027200	Sema6d
		ENSMUSG00000097321	1700028E10Rik			ENSMUSG00000117417	Gm49991			ENSMUSG00000049235	Gm7324			ENSMUSG00000035109	Shc4
		ENSMUSG00000107123	Vmn2r-ps25			ENSMUSG00000045036	Tmem232			ENSMUSG00000115160	Gm6532			ENSMUSG00000027217	Tspan18
		ENSMUSG00000002944	Cd36			ENSMUSG00000117229	Gm35550			ENSMUSG00000058581	Gm5801			ENSMUSG00000027656	Ccn5
		ENSMUSG00000058153	Sez6l			ENSMUSG00000073414	Mpig6b			ENSMUSG00000083606	Gm15916			ENSMUSG00000087006	Gm13889
		ENSMUSG00000104920	Gm43215			ENSMUSG00000117637	Gm30091			ENSMUSG00000094242	Gm5456			ENSMUSG00000017720	Trp53tg5
		ENSMUSG00000054537	Tmprss11e			ENSMUSG00000117577	Gm33801			ENSMUSG00000098843	Gm27240			ENSMUSG00000085335	Gm13684
		ENSMUSG00000086729	Gm15589			ENSMUSG00000117444	Gm50020			ENSMUSG00000093779	Gm20648			ENSMUSG00000017740	Slc12a5
		ENSMUSG00000107240	Gm43231			ENSMUSG00000092269	Gm9577			ENSMUSG00000101077	Gm29164			ENSMUSG00000086687	4930547E08Rik
		ENSMUSG00002075252	Gm55977			ENSMUSG00000045842	Tgif2-ps2			ENSMUSG00000099927	Gm8226			ENSMUSG00000053552	Ebf4
		ENSMUSG00000105775	Gm10290			ENSMUSG00000116958	Gm6705			ENSMUSG00000099980	Gm5619			ENSMUSG00000082985	Gm14042
		ENSMUSG00002075044	Gm56023			ENSMUSG00000076141	Mir693			ENSMUSG00000103164	Gm38150			ENSMUSG00000046854	Pip5kl1
		ENSMUSG00000099160	Mir6415			ENSMUSG00000024013	Fgd2			ENSMUSG00000100337	Gm5066			ENSMUSG00000089662	Gm14057
		ENSMUSG00000029193	Cckar			ENSMUSG00000075359	Gm20775			ENSMUSG00000092185	Gm20416			ENSMUSG00000016458	Wt1
		ENSMUSG00000057068	Fam47e			ENSMUSG00000117895	Gm50368			ENSMUSG00000103967	Gm38214			ENSMUSG00000086598	Btbd18
		ENSMUSG00000044827	Tlr1			ENSMUSG00000117714	Gm50439			ENSMUSG00000096647	Tmem41b-ps			ENSMUSG00000044042	Fmn1
		ENSMUSG00000023078	Cxcl13			ENSMUSG00000103138	Gm2238			ENSMUSG00000074500	Zfp558			ENSMUSG00000074934	Grem1
		ENSMUSG00000090468	Gm2840			ENSMUSG00000117508	Gm34804			ENSMUSG00000100382	Gm28924			ENSMUSG00000040133	Gpr176
		ENSMUSG00000029337	Fgf5			ENSMUSG00000117390	Gm50080			ENSMUSG00000065674	Gm24259			ENSMUSG00000027435	Cd93
		ENSMUSG00000029603	Dtx1			ENSMUSG00000090235	Gm16244			ENSMUSG00000070305	Mpzl3			ENSMUSG00000068130	Zfp442
		ENSMUSG00000085673	Gm16122			ENSMUSG00000118159	Gm50402			ENSMUSG00000038357	Camp			ENSMUSG00000108155	Gm44443
		ENSMUSG00000105699	Gm43703			ENSMUSG00000047733	Tmem262			ENSMUSG00000093759	Scarletltr			ENSMUSG00000050447	Lypd6
		ENSMUSG00000083382	Gm6433			ENSMUSG00000084221	Hmgb1-ps4			ENSMUSG00000034452	Slc24a1			ENSMUSG00000053475	Tnfaip6
		ENSMUSG00000094840	Muc3a			ENSMUSG00000064361	mt-Tr			ENSMUSG00000094627	Gm10182			ENSMUSG00000060988	Galnt13
		ENSMUSG00000103042	Gm2719			ENSMUSG00000033021	Gmppa			ENSMUSG00000050503	Fbxl22			ENSMUSG00000026826	Nr4a2
		ENSMUSG00000092500	Gm20400			ENSMUSG00000025911	Adhfe1			ENSMUSG00000096160	Gm3436			ENSMUSG00000033965	Slc16a2
		ENSMUSG00000040627	Aicda			ENSMUSG00000081441	Gm6161			ENSMUSG00000010651	Acaa1b			ENSMUSG00000031375	Bgn
		ENSMUSG00000089931	Gm8459			ENSMUSG00000097893	1700034P13Rik			ENSMUSG00000061393	Acvr2b			ENSMUSG00000031245	Hmgn5
		ENSMUSG00002075885	Gm54584			ENSMUSG00000032666	1700025G04Rik			ENSMUSG00000066233	Tmem42			ENSMUSG00000051323	Pcdh19
		ENSMUSG00000008845	Cd163			ENSMUSG00000086350	B230369F24Rik			ENSMUSG00000088626	Gm23034			ENSMUSG00000039556	Ppp1r3f
		ENSMUSG00000107552	Gm44096			ENSMUSG00000026500	Cox20			ENSMUSG00000038224	Serpinf2			ENSMUSG00000040990	Sh3kbp1
		ENSMUSG00000108200	Gm43931			ENSMUSG00000025915	Sgk3			ENSMUSG00000020460	Rps27a			ENSMUSG00000086711	Gm15482
		ENSMUSG00000108286	Gm44224			ENSMUSG00000084817	Gm5526			ENSMUSG00000024205	Rpl36-ps2			ENSMUSG00000031298	Adgrg2
		ENSMUSG00000084772	Gm15473			ENSMUSG00000041144	Dnah7b			ENSMUSG00000053797	Krt16			ENSMUSG00000089014	Gm25520
		ENSMUSG00000029828	4921507P07Rik			ENSMUSG00000066800	Rnasel			ENSMUSG00000020793	Galr2			ENSMUSG00000045330	Magec2
		ENSMUSG00000001930	Vwf			ENSMUSG00002076532	Gm54899			ENSMUSG00000081076	Rpsa-ps4			ENSMUSG00000081622	Gm5937
		ENSMUSG00000044086	Lmod3			ENSMUSG00000033684	Qsox1			ENSMUSG00000035355	Kcnh4			ENSMUSG00000082926	Gm8172
		ENSMUSG00000108525	Gm7443			ENSMUSG00000026489	Coq8a			ENSMUSG00000034120	Srsf2			ENSMUSG00000035277	Arx
		ENSMUSG00000067541	A630073D07Rik			ENSMUSG00000026380	Tfcp2l1			ENSMUSG00000082626	Rps13-ps5			ENSMUSG00000079481	Nhsl2
		ENSMUSG00000093382	Vmn1r-ps14			ENSMUSG00000118640	Gm7582			ENSMUSG00000019102	Aldh3a1			ENSMUSG00000049191	Rtl5
		ENSMUSG00000030205	Gprc5d			ENSMUSG00000050777	Tmem37			ENSMUSG00000087036	Gm11748			ENSMUSG00000095562	Erdr1x
		ENSMUSG00000025889	Snca			ENSMUSG00000043015	Nemp2			ENSMUSG00000082530	Gm12168			ENSMUSG00000033502	Cdc14a
		ENSMUSG00000108219	Gm44101			ENSMUSG00000026228	Htr2b			ENSMUSG00000081340	Gm12275			ENSMUSG00000033377	Palmd
		ENSMUSG00000092394	Gm20445			ENSMUSG00000103303	Gm37802			ENSMUSG00000086310	Gm12278			ENSMUSG00000105135	Gm43667
		ENSMUSG00000107455	Gm43868			ENSMUSG00000026239	Pde6d			ENSMUSG00000086920	Gm12207			ENSMUSG00000085956	4930481B07Rik
		ENSMUSG00000053442	4930597O21Rik			ENSMUSG00000025934	Gsta3			ENSMUSG00000083924	Gm12304			ENSMUSG00000064590	Gm22301
		ENSMUSG00000107878	Gm44106			ENSMUSG00000102782	Gm37625			ENSMUSG00000018238	Gdf9			ENSMUSG00000027996	Sfrp2
		ENSMUSG00000107786	Gm44232			ENSMUSG00000102649	Gm38021			ENSMUSG00000048878	Hexim1			ENSMUSG00000097852	4933405D12Rik
		ENSMUSG00000107704	Gm36355			ENSMUSG00000102179	Gm37868			ENSMUSG00000082503	Gm12229			ENSMUSG00000050315	Synpo2
		ENSMUSG00000068011	Mkrn2os			ENSMUSG00000026589	Sec16b			ENSMUSG00000086028	Gm12243			ENSMUSG00000027978	Prss12
		ENSMUSG00000081196	Gm13858			ENSMUSG00000026158	Ogfrl1			ENSMUSG00000086962	Faxdc2			ENSMUSG00000027977	Ndst3
		ENSMUSG00000108020	6820426E19Rik			ENSMUSG00000026620	Mark1			ENSMUSG00000040447	Spns2			ENSMUSG00000032854	Ugt8a
		ENSMUSG00000082118	Gm13862			ENSMUSG00000103572	Gm37115			ENSMUSG00000020870	Cdc34b			ENSMUSG00000046743	Fat4
		ENSMUSG00000029847	Slc23a4			ENSMUSG00000103186	Gm37088			ENSMUSG00000081302	Gm12020			ENSMUSG00000105774	Gm43006
		ENSMUSG00000097513	Gm26696			ENSMUSG00000103613	Gm34882			ENSMUSG00000082981	Polr2k-ps			ENSMUSG00000064927	Gm22043
		ENSMUSG00000090063	Dlx6os1			ENSMUSG00000051295	9630028B13Rik			ENSMUSG00000043099	Hic1			ENSMUSG00000105568	Gm42971
		ENSMUSG00000092592	Gm20449			ENSMUSG00000079436	Kcnj13			ENSMUSG00000099902	Gm12115			ENSMUSG00000037892	Pcdh18
		ENSMUSG00000108851	Gm44930			ENSMUSG00000101111	Gm28437			ENSMUSG00000064288	H4c12			ENSMUSG00000041220	Elovl6
		ENSMUSG00000109383	Gm36584			ENSMUSG00000026721	Rabgap1l			ENSMUSG00000098113	Gm2445			ENSMUSG00000106092	Gm43072
		ENSMUSG00000030472	Ceacam18			ENSMUSG00000102070	Gm28661			ENSMUSG00000066407	Gm10263			ENSMUSG00000058897	Col25a1
		ENSMUSG00000097178	2310002F09Rik			ENSMUSG00000101249	Gm29216			ENSMUSG00000064558	Gm24620			ENSMUSG00000105981	2810428J06Rik
		ENSMUSG00000099216	Obox8			ENSMUSG00000097784	A430105J06Rik			ENSMUSG00000086893	Gm11365			ENSMUSG00000106290	Gm43429
		ENSMUSG00000030693	Klk10			ENSMUSG00000103391	Gm38302			ENSMUSG00000113170	Gm36839			ENSMUSG00000105504	Gbp5
		ENSMUSG00000030713	Klk7			ENSMUSG00000026715	Serpinc1			ENSMUSG00000049233	Apoo-ps			ENSMUSG00000104583	Gm42701
		ENSMUSG00000093584	Obox3-ps2			ENSMUSG00000103222	Gm37729			ENSMUSG00000114822	Gm4813			ENSMUSG00000104973	A530041M06Rik
		ENSMUSG00000109381	Gm44826			ENSMUSG00000043467	Zbtb37			ENSMUSG00000069170	Adgrv1			ENSMUSG00000105659	4930509H03Rik
		ENSMUSG00000074365	Crxos			ENSMUSG00000086240	Gm7846			ENSMUSG00000114830	Gm47400			ENSMUSG00000106287	Gm43585
		ENSMUSG00000030731	Syt3			ENSMUSG00000102055	Gm28913			ENSMUSG00000114418	Gm18883			ENSMUSG00000086718	Gm16069
		ENSMUSG00000015134	Aldh1a3			ENSMUSG00000026064	Ptp4a1			ENSMUSG00000091423	Gm17509			ENSMUSG00000097724	Gm26850
		ENSMUSG00000109143	Gm10046			ENSMUSG00000101586	Gm29017			ENSMUSG00000113247	Gm30155			ENSMUSG00000028047	Thbs3
		ENSMUSG00000109355	Gm4880			ENSMUSG00000026627	Pacc1			ENSMUSG00000021684	Pde8b			ENSMUSG00000090120	A730090N16Rik
		ENSMUSG00000108663	Gm33080			ENSMUSG00000102246	9430037O13Rik			ENSMUSG00000065434	Mir7-1			ENSMUSG00000105852	Gm42890
		ENSMUSG00000053338	Tarm1			ENSMUSG00000064845	Gm26203			ENSMUSG00000102000	1700006H21Rik			ENSMUSG00000040747	Cd53
		ENSMUSG00000086032	Gm15929			ENSMUSG00000026017	Carf			ENSMUSG00000112186	Gm2412			ENSMUSG00000105102	Gm35507
		ENSMUSG00000042289	Hsd3b7			ENSMUSG00000073664	Nbeal1			ENSMUSG00000112690	Gm2446			ENSMUSG00000039221	Rpl22l1
		ENSMUSG00000109420	Gm44702			ENSMUSG00000096992	Gm26788			ENSMUSG00000113202	Gm48291			ENSMUSG00000104786	Gm43573
		ENSMUSG00000053522	Lgals7			ENSMUSG00000102009	4933400F21Rik			ENSMUSG00000112033	Gm48808			ENSMUSG00000063767	S100a7a
		ENSMUSG00000011263	Exoc3l2			ENSMUSG00000037509	Arhgef4			ENSMUSG00000113178	Mylf-ps			ENSMUSG00000028979	Masp2
		ENSMUSG00000108476	Gm44974			ENSMUSG00000103548	Gm37670			ENSMUSG00000113699	Gm48823			ENSMUSG00000065299	Gm23138
		ENSMUSG00000014686	Ceacam16			ENSMUSG00000026580	Selp			ENSMUSG00000092286	Dtnbos			ENSMUSG00000085403	Gm13068
		ENSMUSG00000049848	Ceacam19			ENSMUSG00000096929	A330023F24Rik			ENSMUSG00000113094	Gm47447			ENSMUSG00000028972	Car6
		ENSMUSG00000109281	Gm44651			ENSMUSG00000103867	9630010A21Rik			ENSMUSG00000091269	Gm6682			ENSMUSG00000003411	Rab3b
		ENSMUSG00000060508	Nlrp9b			ENSMUSG00000103493	Gm37411			ENSMUSG00000103898	Gm30238			ENSMUSG00000085787	Gm13092
		ENSMUSG00000065878	Snord34			ENSMUSG00000102302	Gm38190			ENSMUSG00000025922	Rpl7-ps8			ENSMUSG00000028370	Pappa
		ENSMUSG00000082954	Gm15504			ENSMUSG00000049515	Espnl			ENSMUSG00000100199	Gm20324			ENSMUSG00000028546	Elavl4
		ENSMUSG00000051727	Kctd14			ENSMUSG00000100980	Gm29100			ENSMUSG00000097954	Gm4217			ENSMUSG00000058498	Rnf207
		ENSMUSG00000030589	Rasgrp4			ENSMUSG00000103101	Gm37048			ENSMUSG00000116289	Gm31342			ENSMUSG00000052407	Ccdc171
		ENSMUSG00000038300	Pth2			ENSMUSG00000034212	Ankmy1			ENSMUSG00000115593	Gm4824			ENSMUSG00000085183	Wincr1
		ENSMUSG00000090331	Gm17199			ENSMUSG00000097251	5033417F24Rik			ENSMUSG00000115568	Tiaf2			ENSMUSG00000083989	Gm12607
		ENSMUSG00000109549	Gm38941			ENSMUSG00000102930	Gm38115			ENSMUSG00000054136	Adm2			ENSMUSG00000092680	Snord55
		ENSMUSG00000097817	Gm26810			ENSMUSG00000103159	F830112A20Rik			ENSMUSG00000077416	Gm23747			ENSMUSG00000078570	1110065P20Rik
		ENSMUSG00000013928	1700020L13Rik			ENSMUSG00000103976	Gm37677			ENSMUSG00000116083	Gm5469			ENSMUSG00000056174	Col8a2
		ENSMUSG00000109492	Gm33882			ENSMUSG00000042793	Lgr6			ENSMUSG00000098698	Mir6960			ENSMUSG00000082498	Gm12937
		ENSMUSG00000093536	Smim17			ENSMUSG00000085311	Gm15445			ENSMUSG00000119078	Gm22951			ENSMUSG00000084149	Gm12944
		ENSMUSG00000090714	Zscan4d			ENSMUSG00000026688	Mgst3			ENSMUSG00000116039	Gm49483			ENSMUSG00000042367	Gjb3
		ENSMUSG00000040136	Abcc8			ENSMUSG00000103854	Gm37250			ENSMUSG00000089968	Nckap5los			ENSMUSG00000028804	Csmd2
		ENSMUSG00000013083	2200002J24Rik			ENSMUSG00000060771	Tsga10			ENSMUSG00000103520	1110025M09Rik			ENSMUSG00000085961	Gm15904
		ENSMUSG00000110119	Gm45593			ENSMUSG00000102559	Gm37570			ENSMUSG00000097613	Gm17597			ENSMUSG00000040387	Klhl32
		ENSMUSG00000092364	Gm20476			ENSMUSG00000082057	Gm15789			ENSMUSG00000085279	Gm15965			ENSMUSG00000038668	Lpar1
		ENSMUSG00000110239	Gm45620			ENSMUSG00000102752	Gm7694			ENSMUSG00000116703	Gm46540			ENSMUSG00000082762	Gm12366
		ENSMUSG00000111473	LOC102637012			ENSMUSG00000038473	Nos1ap			ENSMUSG00000116964	Gm46555			ENSMUSG00000083220	Gm12919
		ENSMUSG00000099560	Mrgprx3-ps			ENSMUSG00000103973	BC055308			ENSMUSG00000116898	Gm49785			ENSMUSG00000081866	Gm12401
		ENSMUSG00000030889	Vwa3a			ENSMUSG00000026077	Npas2			ENSMUSG00000116696	Gm49683			ENSMUSG00000028217	Cdh17
		ENSMUSG00000109202	Gm21037			ENSMUSG00000026411	Tmem9			ENSMUSG00000116772	4930483P17Rik			ENSMUSG00000056494	Cngb3
		ENSMUSG00000108739	Gm45096			ENSMUSG00000089965	Gm16236			ENSMUSG00000103932	Gm36963			ENSMUSG00000028339	Col15a1
		ENSMUSG00000118454	Wdr88			ENSMUSG00000077704	Snord89			ENSMUSG00000116707	Gm49590			ENSMUSG00000050395	Tnfsf15
		ENSMUSG00000073956	Or52j3			ENSMUSG00000026335	Pam			ENSMUSG00000115852	Gm52969			ENSMUSG00000107041	Gm42735
		ENSMUSG00000109083	Gm44992			ENSMUSG00000005681	Apoa2			ENSMUSG00000052276	Ostn			ENSMUSG00000034573	Ptpn13
		ENSMUSG00000043795	Prr33			ENSMUSG00000104044	Gm37566			ENSMUSG00000052192	Gm5963			ENSMUSG00000029304	Spp1
		ENSMUSG00000110125	Gm33148			ENSMUSG00000070942	Il1rl2			ENSMUSG00000022797	Tfrc			ENSMUSG00000104704	Gm43133
		ENSMUSG00000085354	Gm2044			ENSMUSG00000066877	Nck2			ENSMUSG00000117252	Gm9514			ENSMUSG00000079069	8430423G03Rik
		ENSMUSG00000111583	Gm47962			ENSMUSG00000103945	Gm38228			ENSMUSG00000024140	Epas1			ENSMUSG00000059325	Hopx
		ENSMUSG00000112796	Gm40770			ENSMUSG00000105936	Gm43544			ENSMUSG00000084288	Mif-ps8			ENSMUSG00000029096	Htra3
		ENSMUSG00000088875	Gm25862			ENSMUSG00000061815	Rufy4			ENSMUSG00000036557	Stpg4			ENSMUSG00000036256	Igfbp7
		ENSMUSG00000084985	Gm16135			ENSMUSG00000033849	B3galt2			ENSMUSG00000024340	Btnl2			ENSMUSG00000029659	Medag
		ENSMUSG00000088843	Gm26357			ENSMUSG00000038034	Igsf8			ENSMUSG00000090273	Prr22			ENSMUSG00000107096	Gm43597
		ENSMUSG00000039508	Calhm4			ENSMUSG00000102278	Gm37145			ENSMUSG00000089255	Snora78			ENSMUSG00000099284	Mir7026
		ENSMUSG00000048185	Rnf7l			ENSMUSG00000035131	Brinp3			ENSMUSG00000007034	Slc44a4			ENSMUSG00000070576	Mn1
		ENSMUSG00000111907	Gm48202			ENSMUSG00000080078	Gm15583			ENSMUSG00000043807	Ly6g5b			ENSMUSG00000097767	Miat
		ENSMUSG00000081608	Gm16210			ENSMUSG00000056220	Pla2g4a			ENSMUSG00000096965	3300005D01Rik			ENSMUSG00000028864	Hgf
		ENSMUSG00000112761	Gm47972			ENSMUSG00000066842	Hmcn1			ENSMUSG00000116812	Gm2792			ENSMUSG00000104793	Gm43756
		ENSMUSG00000111962	Gm20110			ENSMUSG00000080888	Gm14387			ENSMUSG00000054128	H2-T3			ENSMUSG00000072591	Fzd10os
		ENSMUSG00000019893	Ros1			ENSMUSG00000078898	Zfp968			ENSMUSG00000118651	Gm17315			ENSMUSG00000106633	Gm43431
		ENSMUSG00000112745	Gm48025			ENSMUSG00000095545	Zfp969			ENSMUSG00000116771	Gm49691			ENSMUSG00000038319	Kcnh2
		ENSMUSG00000112523	Gm48377			ENSMUSG00000027297	Ltk			ENSMUSG00000052146	Rps10			ENSMUSG00000107256	Gm13821
		ENSMUSG00000035948	Acss3			ENSMUSG00000036067	Slc2a6			ENSMUSG00000117507	Gm50045			ENSMUSG00000029544	Cabp1
		ENSMUSG00000112863	Gm19181			ENSMUSG00000078872	Gm14401			ENSMUSG00000024254	Abcg8			ENSMUSG00000029371	Cxcl5
		ENSMUSG00000009654	Oit3			ENSMUSG00000074678	Defb25			ENSMUSG00000071172	Srsf3			ENSMUSG00000082361	Btc
		ENSMUSG00000050663	Trhde			ENSMUSG00000000359	Rem1			ENSMUSG00000117962	Gm6402			ENSMUSG00000096035	Odaph
		ENSMUSG00000112057	Gm21321			ENSMUSG00000075324	Fign			ENSMUSG00002075941	Gm55912			ENSMUSG00000060183	Cxcl11
		ENSMUSG00000090439	Gm17455			ENSMUSG00000057182	Scn3a			ENSMUSG00000117416	Gm5064			ENSMUSG00000083700	Gm2986
		ENSMUSG00000111006	Gm10826			ENSMUSG00000074673	Ttll9			ENSMUSG00000117730	Gm5503			ENSMUSG00000107364	Gm43051
		ENSMUSG00000097795	Gm7678			ENSMUSG00000026833	Olfm1			ENSMUSG00000092819	Gm23639			ENSMUSG00000106229	Gm19409
		ENSMUSG00000112471	Gm5779			ENSMUSG00000082895	Rpsa-ps9			ENSMUSG00000060096	Amd-ps3			ENSMUSG00000029334	Prkg2
		ENSMUSG00000089124	Gm26402			ENSMUSG00000034848	Ttc21b			ENSMUSG00000063514	Gm6756			ENSMUSG00000106291	1110003F10Rik
		ENSMUSG00000009093	Gstt4			ENSMUSG00000045319	Proser2			ENSMUSG00000046610	Oacyl			ENSMUSG00000107179	Gm43069
		ENSMUSG00000090034	Gm15917			ENSMUSG00000039063	Echdc3			ENSMUSG00000117929	Gm6663			ENSMUSG00000105601	Gm42725
		ENSMUSG00000090200	1700025N21Rik			ENSMUSG00000103546	Gm37666			ENSMUSG00000118116	Gm3720			ENSMUSG00000106978	N4bp2os
		ENSMUSG00000109764	Klkb1			ENSMUSG00000077733	Gm23608			ENSMUSG00000117780	Gm3734			ENSMUSG00000107155	Gm43793
		ENSMUSG00000098001	Gm27048			ENSMUSG00000075425	Gm13547			ENSMUSG00000064036	Mro			ENSMUSG00000029675	Eln
		ENSMUSG00000102271	C630050I24Rik			ENSMUSG00000061186	Sfmbt2			ENSMUSG00000118339	4930592I03Rik			ENSMUSG00000049285	Mblac1
		ENSMUSG00000074217	Misp3			ENSMUSG00000027088	Phospho2			ENSMUSG00000097746	Gm6225			ENSMUSG00000028883	Sema3a
		ENSMUSG00002075471	Gm54963			ENSMUSG00000039787	Cercam			ENSMUSG00000117395	Gm7378			ENSMUSG00000105366	Gm43719
		ENSMUSG00000065100	Gm26132			ENSMUSG00000082596	Gm14227			ENSMUSG00000097888	Gm26682			ENSMUSG00000018341	Il12rb2
		ENSMUSG00000110405	Gm45534			ENSMUSG00000038312	Edem2			ENSMUSG00000117484	Gm5500			ENSMUSG00000029861	Fam131b
		ENSMUSG00000110592	4930488N15Rik			ENSMUSG00000027611	Procr			ENSMUSG00000117563	Gm7575			ENSMUSG00000108211	Gm44130
		ENSMUSG00000084895	AA672651			ENSMUSG00000086846	Gm13642			ENSMUSG00000095913	Gm21844			ENSMUSG00000065701	Rny1
		ENSMUSG00000109237	9130214F15Rik			ENSMUSG00000103901	Gm37499			ENSMUSG00000047379	B4gat1			ENSMUSG00000072653	Zfp783
		ENSMUSG00000108955	Gm44775			ENSMUSG00000084140	Gm14000			ENSMUSG00000035283	Adrb1			ENSMUSG00000052631	Sh2d6
		ENSMUSG00000031553	Adam3			ENSMUSG00000085028	Slc2a4rg-ps			ENSMUSG00000087112	Gm7237			ENSMUSG00000038390	Gpr162
		ENSMUSG00000046413	Irx3os			ENSMUSG00000089917	Uckl1			ENSMUSG00000032648	Pygm			ENSMUSG00000043541	Dnai7
		ENSMUSG00002076653	Gm55537			ENSMUSG00000039715	Dync2i2			ENSMUSG00000024992	Pde6c			ENSMUSG00002076020	Gm23851
		ENSMUSG00000109061	Gm49320			ENSMUSG00000026785	Pkn3			ENSMUSG00000034117	Ptgdr2			ENSMUSG00000107397	4930402H05Rik
		ENSMUSG00000110222	Gm39149			ENSMUSG00000027227	Sord			ENSMUSG00000110156	Gm42067			ENSMUSG00000104501	Gm37736
		ENSMUSG00000062152	Rpl21-ps14			ENSMUSG00000087179	5730471H19Rik			ENSMUSG00000039699	Batf2			ENSMUSG00000108526	Gm45828
		ENSMUSG00000109134	Gm45076			ENSMUSG00000085741	5430405H02Rik			ENSMUSG00000102095	C730036E19Rik			ENSMUSG00000032625	Thsd7a
		ENSMUSG00000110335	1700015I17Rik			ENSMUSG00000027636	Sla2			ENSMUSG00000012187	Mogat1			ENSMUSG00000030041	M1ap
		ENSMUSG00000110652	Gm33023			ENSMUSG00000005803	Sqor			ENSMUSG00000103192	Gm37645			ENSMUSG00000029552	Tes
		ENSMUSG00000110370	Gm5749			ENSMUSG00000079484	Phyhd1			ENSMUSG00000079140	Gm6374			ENSMUSG00000080205	Gm15526
		ENSMUSG00000084960	B430010I23Rik			ENSMUSG00000075514	Gm13375			ENSMUSG00000098447	Gm27184			ENSMUSG00000097354	2310001H17Rik
		ENSMUSG00000072294	Klf12			ENSMUSG00000083563	Gm13340			ENSMUSG00000060985	Tdrd5			ENSMUSG00000037973	Itprid1
		ENSMUSG00000053821	Gm9922			ENSMUSG00000037820	Tgm2			ENSMUSG00000089716	Gm6264			ENSMUSG00000030074	Gxylt2
		ENSMUSG00000044703	Phf11a			ENSMUSG00000050737	Ptges			ENSMUSG00000079455	Gm16026			ENSMUSG00000061769	Klra6
		ENSMUSG00000114898	Gm49390			ENSMUSG00000002731	Prkra			ENSMUSG00000103930	Gm36961			ENSMUSG00000079852	Klra4
		ENSMUSG00000015970	Chdh			ENSMUSG00000017858	Ift52			ENSMUSG00000060715	1700019A02Rik			ENSMUSG00000087001	Gm15475
		ENSMUSG00000114284	9630015K15Rik			ENSMUSG00000027364	Usp50			ENSMUSG00000026227	2810459M11Rik			ENSMUSG00000033720	Sfxn5
		ENSMUSG00000115223	Gm48985			ENSMUSG00000119688	Gm22192			ENSMUSG00000100398	Gm5251			ENSMUSG00000015766	Eps8
		ENSMUSG00000015968	Cacna1d			ENSMUSG00000051319	Mtln			ENSMUSG00000104121	Gm37485			ENSMUSG00000107576	Gm44093
		ENSMUSG00000103720	Gm37094			ENSMUSG00000086436	Gm13690			ENSMUSG00000103308	Gm37800			ENSMUSG00000107846	Gm43963
		ENSMUSG00000115686	Gm49310			ENSMUSG00000082274	Gm14026			ENSMUSG00000097935	Gm3809			ENSMUSG00000061353	Cxcl12
		ENSMUSG00000099528	2410012E07Rik			ENSMUSG00000081888	Spcs2-ps			ENSMUSG00000081557	Gm5697			ENSMUSG00000019689	Fmc1
		ENSMUSG00000021850	ccdc198			ENSMUSG00000037902	Sirpa			ENSMUSG00000047528	Flacc1			ENSMUSG00000042599	Kdm7a
		ENSMUSG00000115051	Gm49049			ENSMUSG00000087739	Gm24644			ENSMUSG00000086727	4931428L18Rik			ENSMUSG00000087658	Hotairm1
		ENSMUSG00000091570	Gm7707			ENSMUSG00000027175	Tcp11l1			ENSMUSG00000000817	Fasl			ENSMUSG00000107932	Gm44432
		ENSMUSG00000065836	Gm23502			ENSMUSG00000115955	9530056E24Rik			ENSMUSG00000103996	4833421G17Rik			ENSMUSG00000108216	Gm44153
		ENSMUSG00000040752	Myh6			ENSMUSG00000039621	Prex1			ENSMUSG00000091060	Myocos			ENSMUSG00000025105	Bnc1
		ENSMUSG00000079272	Gm7152			ENSMUSG00000026956	Uap1l1			ENSMUSG00002076983	Gm55949			ENSMUSG00000070469	Adamtsl3
		ENSMUSG00000115050	Gm21154			ENSMUSG00000026944	Abca2			ENSMUSG00000101711	Gm28306			ENSMUSG00000057706	Mex3b
		ENSMUSG00000079267	Gm5930			ENSMUSG00000027322	Siglec1			ENSMUSG00000016200	Syt14			ENSMUSG00000098506	Phf20-ps
		ENSMUSG00000115778	Gm10876			ENSMUSG00000016386	Mpped2			ENSMUSG00000101028	Gm28723			ENSMUSG00000031070	Mrgprf
		ENSMUSG00000115846	Gm41144			ENSMUSG00000078923	Ube2v1			ENSMUSG00000026012	Cd28			ENSMUSG00000109984	Gm38948
		ENSMUSG00000082662	Gm15516			ENSMUSG00000084797	Gm14321			ENSMUSG00000102612	Gm37845			ENSMUSG00000086513	Gvin-ps1
		ENSMUSG00000085123	Rubie			ENSMUSG00000104277	Gm38299			ENSMUSG00000103383	Gm37754			ENSMUSG00000063594	Gng8
		ENSMUSG00000114243	Gm48163			ENSMUSG00000083043	Gm13433			ENSMUSG00000026572	Tbx19			ENSMUSG00000051457	Spn
		ENSMUSG00000114794	Gm47782			ENSMUSG00000004105	Angptl2			ENSMUSG00000064246	Chi3l1			ENSMUSG00000086533	Mypopos
		ENSMUSG00000032346	Ooep			ENSMUSG00000052403	Fcnaos			ENSMUSG00002076323	Gm56075			ENSMUSG00000065259	Snora30
		ENSMUSG00000111746	4933422A05Rik			ENSMUSG00000084094	Gm13961			ENSMUSG00000102565	Gm37036			ENSMUSG00000109799	Gm45515
		ENSMUSG00000046460	Sh2d7			ENSMUSG00000097187	Gm19426			ENSMUSG00000101061	Platr1			ENSMUSG00000108521	Gm44639
		ENSMUSG00000111797	Gm48081			ENSMUSG00000027339	Rassf2			ENSMUSG00000099658	Gm28980			ENSMUSG00000052572	Dlg2
		ENSMUSG00000099385	Gm9540			ENSMUSG00000027341	Tmem230			ENSMUSG00000042800	Spata46			ENSMUSG00000030643	Rab30
		ENSMUSG00000032024	Clmp			ENSMUSG00000075224	Lrrc55			ENSMUSG00000101348	Gm7135			ENSMUSG00000108494	Gm45203
		ENSMUSG00000077400	Gm25417			ENSMUSG00000034723	Tmx4			ENSMUSG00000026656	Fcgr2b			ENSMUSG00000030798	Cd37
		ENSMUSG00000111019	Gm39404			ENSMUSG00000087595	1810012K08Rik			ENSMUSG00000102607	Gm37265			ENSMUSG00000108320	Gm44877
		ENSMUSG00000039977	Deup1			ENSMUSG00000075391	Glo1-ps			ENSMUSG00000104414	Gm37799			ENSMUSG00000063623	C230062I16Rik
		ENSMUSG00000100825	Itpa-ps2			ENSMUSG00000083215	Rbmx2-ps			ENSMUSG00000103147	Gm7341			ENSMUSG00000109108	Gm36371
		ENSMUSG00000111833	Gm48805			ENSMUSG00000077714	Snord17			ENSMUSG00000025900	Rp1			ENSMUSG00000108500	Gm45033
		ENSMUSG00000111378	Gm47230			ENSMUSG00000090625	None			ENSMUSG00000103355	Gm2147			ENSMUSG00000006205	Htra1
		ENSMUSG00000111065	Gm47676			ENSMUSG00000026890	Lhx6			ENSMUSG00000101968	Teshl			ENSMUSG00000109724	Gm18194
		ENSMUSG00000099631	Gm8641			ENSMUSG00000036186	Dipk1b			ENSMUSG00000007107	Atp1a4			ENSMUSG00000046056	Sbsn
		ENSMUSG00000100176	Gm28586			ENSMUSG00000107491	Gm17893			ENSMUSG00000064272	Gpbar1			ENSMUSG00000109517	Gm44763
		ENSMUSG00000098490	Mir7089			ENSMUSG00000063364	3300002I08Rik			ENSMUSG00000038026	Kcnj9			ENSMUSG00000054555	Adam12
		ENSMUSG00000087734	Gm24646			ENSMUSG00000027331	Knstrn			ENSMUSG00000006538	Ihh			ENSMUSG00000053358	Gm9905
		ENSMUSG00000043719	Col6a6			ENSMUSG00000085201	Nr6a1os			ENSMUSG00000032852	Rspo4			ENSMUSG00000108688	Gm44985
		ENSMUSG00000086387	Gm15563			ENSMUSG00000035295	Wdr38			ENSMUSG00000082901	Rps8-ps5			ENSMUSG00000109086	Gm5596
		ENSMUSG00000076379	Mir190a			ENSMUSG00000036890	Gtdc1			ENSMUSG00000026676	Ccdc3			ENSMUSG00000073787	Gm10575
		ENSMUSG00000079243	Xirp1			ENSMUSG00000084938	BB557941			ENSMUSG00000103412	Gm37340			ENSMUSG00000025515	Muc2
		ENSMUSG00000111163	Gm46136			ENSMUSG00000026988	Wdsub1			ENSMUSG00002075096	Gm55774			ENSMUSG00000097309	Gm17249
		ENSMUSG00000032006	Pdgfd			ENSMUSG00000033906	Zdhhc15			ENSMUSG00000089009	Gm23858			ENSMUSG00000047146	Tet1
		ENSMUSG00000032691	Nlrp3			ENSMUSG00000031227	Magee1			ENSMUSG00000085524	Gm14224			ENSMUSG00000110894	Gm48335
		ENSMUSG00000082213	Gm12102			ENSMUSG00000031351	Zfp185			ENSMUSG00000088506	Gm24409			ENSMUSG00000000296	Tpd52l1
		ENSMUSG00000086163	Gm14206			ENSMUSG00000084678	Gm26020			ENSMUSG00000065500	Mir10b			ENSMUSG00000110960	Supt4b
		ENSMUSG00000056032	BC018473			ENSMUSG00000084575	Gm23656			ENSMUSG00000075276	Gm13653			ENSMUSG00000069670	Nkain2
		ENSMUSG00000051062	Fbll1			ENSMUSG00000025268	Maged2			ENSMUSG00000082187	Gm13670			ENSMUSG00000112759	Gm47615
		ENSMUSG00000085419	Gm11734			ENSMUSG00000036502	Tmem255a			ENSMUSG00000027359	Slc27a2			ENSMUSG00000087014	Gm16364
		ENSMUSG00000054418	2900041M22Rik			ENSMUSG00000082070	Gm1866			ENSMUSG00000075027	4631405J19Rik			ENSMUSG00000086915	Gm16364
		ENSMUSG00000044707	Ccnjl			ENSMUSG00000079450	Cldn34c1			ENSMUSG00000086152	Gm11454			ENSMUSG00000076448	Mir763
		ENSMUSG00000086501	4930597A21Rik			ENSMUSG00000025257	Ribc1			ENSMUSG00000093614	Gm20693			ENSMUSG00000020121	Srgap1
		ENSMUSG00000010841	Cfap97d1			ENSMUSG00000041115	Iqsec2			ENSMUSG00000084826	AI847159			ENSMUSG00000112237	D630033A02Rik
		ENSMUSG00000044296	Zfp879			ENSMUSG00000086316	Nbdy			ENSMUSG00000086652	Gm14029			ENSMUSG00000019831	Wasf1
		ENSMUSG00000093938	Evi2b			ENSMUSG00000046550	Spin2c			ENSMUSG00000087362	Gm13710			ENSMUSG00000008398	Elk3
		ENSMUSG00000006574	Slc4a1			ENSMUSG00000085711	Gm15163			ENSMUSG00000027186	Elf5			ENSMUSG00000047139	Cd24a
		ENSMUSG00000036117	Il5			ENSMUSG00000000223	Drp2			ENSMUSG00000068686	Cd59b			ENSMUSG00000025407	Gli1
		ENSMUSG00000025163	Cd7			ENSMUSG00000033460	Armcx1			ENSMUSG00000081721	Gm13882			ENSMUSG00000112709	Gm19395
		ENSMUSG00000039364	Sectm1b			ENSMUSG00000050394	Armcx6			ENSMUSG00000027513	Pck1			ENSMUSG00000003746	Man1a
		ENSMUSG00000082510	Gm11793			ENSMUSG00000103436	Gm36995			ENSMUSG00000081041	Nlk-ps1			ENSMUSG00000050953	Gja1
		ENSMUSG00000032807	Alox12b			ENSMUSG00000039545	Flicr			ENSMUSG00000085631	9630028H03Rik			ENSMUSG00000091184	Gm17059
		ENSMUSG00000020679	Hnf1b			ENSMUSG00000052676	Zmat1			ENSMUSG00000085938	Gm14371			ENSMUSG00000058297	Spock2
		ENSMUSG00000109737	Spem3			ENSMUSG00000082693	Gm15190			ENSMUSG00000057378	Ryr3			ENSMUSG00000019775	Rgs17
		ENSMUSG00000085531	Slc36a3os			ENSMUSG00000019088	Dnase1l1			ENSMUSG00000086735	Gm13977			ENSMUSG00000020098	Pcbd1
		ENSMUSG00000020264	Slc36a2			ENSMUSG00000031145	Prickle3			ENSMUSG00000076376	Mir674			ENSMUSG00000112816	Gm48798
		ENSMUSG00000082658	Fau-ps2			ENSMUSG00000036022	Pabir2			ENSMUSG00000074753	Gm14092			ENSMUSG00000037542	Aldh8a1
		ENSMUSG00000020681	Ace			ENSMUSG00000049536	Tceal1			ENSMUSG00000077756	Snord90			ENSMUSG00000097705	Gm26740
		ENSMUSG00000080976	Gm11490			ENSMUSG00000009995	Tafazzin			ENSMUSG00000027446	Cstdc2			ENSMUSG00000019989	Enpp3
		ENSMUSG00000088001	Gm22883			ENSMUSG00000073176	Zfp449			ENSMUSG00000081494	Gm14130			ENSMUSG00000020310	Madcam1
		ENSMUSG00000082364	Gm11955			ENSMUSG00000031399	Fam3a			ENSMUSG00000087164	Nr5a1os			ENSMUSG00000020150	Gamt
		ENSMUSG00000000049	Apoh			ENSMUSG00000031295	Phka2			ENSMUSG00000049744	Arhgap15			ENSMUSG00000053603	4930442H23Rik
		ENSMUSG00000108634	Gm38534			ENSMUSG00000032750	Gab3			ENSMUSG00000083270	Gm13498			ENSMUSG00000034771	Tle2
		ENSMUSG00000041695	Kcnj2			ENSMUSG00000000266	Mid2			ENSMUSG00000026834	Acvr1c			ENSMUSG00000005705	Agrp
		ENSMUSG00000091228	Gm20390			ENSMUSG00000009731	Kcnd1			ENSMUSG00000089171	Gm22430			ENSMUSG00000098120	Gm5914
		ENSMUSG00000000202	Btbd17			ENSMUSG00000050900	Gm7327			ENSMUSG00000085791	Rpl30-ps9			ENSMUSG00000112190	Gm47209
		ENSMUSG00000020798	Spns3			ENSMUSG00000083912	Gm5391			ENSMUSG00000081159	Gm6023			ENSMUSG00000031626	Sorbs2
		ENSMUSG00000089555	Mir1933			ENSMUSG00000081205	Gm5940			ENSMUSG00000082189	Gm4784			ENSMUSG00000091784	Gm17022
		ENSMUSG00000084412	Gm12044			ENSMUSG00000031283	Chrdl1			ENSMUSG00000043295	Gm16373			ENSMUSG00000077549	Snord71
		ENSMUSG00000038560	Sp6			ENSMUSG00000045103	Dmd			ENSMUSG00000037086	Prr32			ENSMUSG00000100706	Gm19744
		ENSMUSG00000051832	E230016K23Rik			ENSMUSG00000059401	Mamld1			ENSMUSG00000082968	Gm14581			ENSMUSG00000031520	Vegfc
		ENSMUSG00000105848	Gm42683			ENSMUSG00000031379	Pir			ENSMUSG00000081803	Gm15282			ENSMUSG00000093800	Gm20796
		ENSMUSG00000114723	5530402G07Rik			ENSMUSG00000083207	Gm14780			ENSMUSG00000100200	H2al1m			ENSMUSG00000058056	Palld
		ENSMUSG00000113649	Gm47665			ENSMUSG00000100104	Gm5644			ENSMUSG00000098559	Gm15013			ENSMUSG00000030465	Psd3
		ENSMUSG00000082396	Zfp389			ENSMUSG00000084007	Gm9003			ENSMUSG00000081883	Gm15574			ENSMUSG00000015568	Lpl
		ENSMUSG00000071516	H2ac13			ENSMUSG00000052364	B630019K06Rik			ENSMUSG00000105265	Sox2ot			ENSMUSG00000036330	Slc18a1
		ENSMUSG00000069308	H2bc22			ENSMUSG00000051224	Tceanc			ENSMUSG00000044522	A730020M07Rik			ENSMUSG00000110377	Gm45363
		ENSMUSG00000058246	Gm10037			ENSMUSG00000109459	Gm39526			ENSMUSG00000104554	Gm4610			ENSMUSG00000037437	Adam32
		ENSMUSG00000100210	H3c7			ENSMUSG00000031176	Dynlt3			ENSMUSG00000106012	Gm43744			ENSMUSG00000110148	5830408C22Rik
		ENSMUSG00000069274	H4c6			ENSMUSG00000031355	Arhgap6			ENSMUSG00000104531	Gm43731			ENSMUSG00000090105	Gm15890
		ENSMUSG00000113987	4930453C13Rik			ENSMUSG00000087159	Gm15246			ENSMUSG00000075903	Gm23941			ENSMUSG00000031780	Ccl17
		ENSMUSG00000114596	Gm47523			ENSMUSG00000035045	Zc3h12b			ENSMUSG00000041750	Cd1d2			ENSMUSG00000109568	Gm45074
		ENSMUSG00000021624	Cd180			ENSMUSG00000082035	Rpl17-ps8			ENSMUSG00000102436	Gm38047			ENSMUSG00000110556	Gm45762
		ENSMUSG00000113312	Gm48052			ENSMUSG00000031216	Stard8			ENSMUSG00000065552	Mir302a			ENSMUSG00000031673	Cdh11
		ENSMUSG00000113888	LOC667541			ENSMUSG00000031220	Awat2			ENSMUSG00000065413	Mir367			ENSMUSG00000025810	Nrp1
		ENSMUSG00000112959	Gm32834			ENSMUSG00000031310	Zmym3			ENSMUSG00000106258	Rpl7a-ps7			ENSMUSG00000109714	Gm35021
		ENSMUSG00000112963	Gm6093			ENSMUSG00000106032	Gm42463			ENSMUSG00000005640	Insrr			ENSMUSG00000038508	Gdf15
		ENSMUSG00000112952	Gm48336			ENSMUSG00000028139	Riiad1			ENSMUSG00000037016	Frem2			ENSMUSG00000108900	Ccdc194
		ENSMUSG00000081816	Gm15528			ENSMUSG00000028137	Celf3			ENSMUSG00000103766	Gm38392			ENSMUSG00000043664	Tmem221
		ENSMUSG00000114851	Gm46409			ENSMUSG00000033439	Trmt13			ENSMUSG00000105798	Gm18982			ENSMUSG00000086134	Gm16159
		ENSMUSG00000039004	Bmp6			ENSMUSG00000106061	Gm43773			ENSMUSG00000105689	Gm43120			ENSMUSG00000060143	Gm10076
		ENSMUSG00000104314	Gm37907			ENSMUSG00000062896	Rpl31-ps11			ENSMUSG00000053957	Gm12474			ENSMUSG00000015966	Il17rb
		ENSMUSG00000113355	Gm48888			ENSMUSG00000103024	Gm37685			ENSMUSG00000088484	Gm23592			ENSMUSG00000034450	Gulo
		ENSMUSG00000114470	Gm49395			ENSMUSG00000105572	Gm43300			ENSMUSG00000103304	Gm5979			ENSMUSG00000052584	Serp2
		ENSMUSG00000114886	Gm48432			ENSMUSG00000039865	Slc44a3			ENSMUSG00000104092	A930014E01Rik			ENSMUSG00000063556	Gm10132
		ENSMUSG00000113598	Gm48287			ENSMUSG00000104548	Gm43857			ENSMUSG00000048938	Nr1h5			ENSMUSG00000022018	Rgcc
		ENSMUSG00000114152	Gm5374			ENSMUSG00000027713	1810062G17Rik			ENSMUSG00000074342	I830077J02Rik			ENSMUSG00000055421	Pcdh9
		ENSMUSG00000113310	Gm47884			ENSMUSG00000028125	Abca4			ENSMUSG00000098944	Mir8120			ENSMUSG00000115505	Gm9247
		ENSMUSG00000047117	Ankdd1b			ENSMUSG00000033752	Mnd1			ENSMUSG00000118721	Gm22295			ENSMUSG00000021822	Plau
		ENSMUSG00000113338	A530046M15Rik			ENSMUSG00000028199	Cryz			ENSMUSG00000049231	Gm12497			ENSMUSG00000048337	Npy4r
		ENSMUSG00000114433	Gm48488			ENSMUSG00000097532	Gm4349			ENSMUSG00000105358	Gm43099			ENSMUSG00000115183	Gm49203
		ENSMUSG00000113495	Gm19792			ENSMUSG00000102919	Gm37726			ENSMUSG00000103870	Gm38362			ENSMUSG00000115431	Gm3219
		ENSMUSG00000113865	Selenok-ps6			ENSMUSG00000106385	Gm42943			ENSMUSG00000049565	Aknad1			ENSMUSG00000060680	Gm8894
		ENSMUSG00000102282	A930032L01Rik			ENSMUSG00000060798	Intu			ENSMUSG00000098890	Mir7008			ENSMUSG00000049092	Gpr137c
		ENSMUSG00000021708	Rasgrf2			ENSMUSG00000104108	Gm37876			ENSMUSG00000105665	Gm38395			ENSMUSG00000022220	Adcy4
		ENSMUSG00002076888	Gm54375			ENSMUSG00000038526	Car14			ENSMUSG00000089696	Spopfm1			ENSMUSG00000021779	Thrb
		ENSMUSG00000113541	Gm48409			ENSMUSG00000028076	Cd1d1			ENSMUSG00000104754	Gm43116			ENSMUSG00000021733	Slc4a7
		ENSMUSG00000113408	Gm48540			ENSMUSG00000105445	Gm42972			ENSMUSG00000099043	Mir7022			ENSMUSG00000091754	Gm3636
		ENSMUSG00000092229	Gm5977			ENSMUSG00000106446	Gm42970			ENSMUSG00000080946	Gm12985			ENSMUSG00000095975	Cphx1
		ENSMUSG00000070166	Gm25821			ENSMUSG00000105822	Gm42969			ENSMUSG00000028834	Trim63			ENSMUSG00000032332	Col12a1
		ENSMUSG00000021255	Esrrb			ENSMUSG00000074506	Gm10705			ENSMUSG00000081459	Llph-ps1			ENSMUSG00000032036	Kirrel3
		ENSMUSG00000021294	Kif26a			ENSMUSG00000089988	Gm16238			ENSMUSG00000083852	Gm13007			ENSMUSG00000053199	Arhgap20
		ENSMUSG00000113587	Gm36287			ENSMUSG00000103082	Gm38124			ENSMUSG00000096591	Gm13272			ENSMUSG00000066456	Hmgn3
		ENSMUSG00000066027	Pramel51			ENSMUSG00000104186	Gm37819			ENSMUSG00000070902	Zfp352			ENSMUSG00000099779	Gm8228
		ENSMUSG00000054204	Alkal2			ENSMUSG00000037152	Ndufc1			ENSMUSG00000086554	9530034E10Rik			ENSMUSG00000038112	AW551984
		ENSMUSG00000021886	Gpr65			ENSMUSG00000063328	Gm9396			ENSMUSG00000088303	Gm23382			ENSMUSG00000074415	Mir100hg
		ENSMUSG00000112779	Gm18029			ENSMUSG00000103191	Gm37646			ENSMUSG00000082928	Gm12785			ENSMUSG00000110981	Gm35940
		ENSMUSG00000033731	3300002A11Rik			ENSMUSG00000097885	5031434O11Rik			ENSMUSG00000081584	Gm12716			ENSMUSG00000032377	Plscr4
		ENSMUSG00000113012	Gm47196			ENSMUSG00000074604	Mgst2			ENSMUSG00000093617	4933438K21Rik			ENSMUSG00000104061	Gm37953
		ENSMUSG00000021087	Rtn1			ENSMUSG00000085174	Gm16206			ENSMUSG00000078498	Zfp988			ENSMUSG00000032548	Slco2a1
		ENSMUSG00000113779	Gm33785			ENSMUSG00000105879	Gm6204			ENSMUSG00000070980	Actl7b			ENSMUSG00000086539	Gm16759
		ENSMUSG00000113766	Gm47374			ENSMUSG00000040943	Tet2			ENSMUSG00000081810	Gm11878			ENSMUSG00000032193	Ldlr
		ENSMUSG00000021208	Ifi27l2b			ENSMUSG00000027796	Smad9			ENSMUSG00000086233	Gm11816			ENSMUSG00000066829	Zfp810
		ENSMUSG00000112358	Gm33869			ENSMUSG00000028167	Bdh2			ENSMUSG00000082367	Gm12363			ENSMUSG00000100130	Gm28379
		ENSMUSG00000114826	Gm10000			ENSMUSG00000028164	Manba			ENSMUSG00000081561	Gm12425			ENSMUSG00000040875	Osbpl10
		ENSMUSG00000112954	Gm49732			ENSMUSG00000074479	Rtraf-ps			ENSMUSG00000083937	Cct3-ps1			ENSMUSG00000039607	Rbms3
		ENSMUSG00000099418	Gm6657			ENSMUSG00000103592	Gm38364			ENSMUSG00000046709	Mapk10			ENSMUSG00000039115	Itga9
		ENSMUSG00000090607	Gm17052			ENSMUSG00000039795	Zfand1			ENSMUSG00000083574	Gm15709			ENSMUSG00000111465	Gm47113
		ENSMUSG00000111933	Gm36660			ENSMUSG00000027536	Chmp4c			ENSMUSG00000105019	Gm43547			ENSMUSG00000111348	Gm19531
		ENSMUSG00000065436	Mir342			ENSMUSG00000104938	Gm42840			ENSMUSG00000106136	4933408A14Rik			ENSMUSG00000054871	Tmem158
		ENSMUSG00000049246	Hspe1-ps2			ENSMUSG00000027805	Pfn2			ENSMUSG00000106142	Gm17937			ENSMUSG00000048521	Cxcr6
		ENSMUSG00000112723	Gm9110			ENSMUSG00000070471	Erich6			ENSMUSG00000029636	Wasf3			ENSMUSG00000096385	None
		ENSMUSG00000037660	Gdf7			ENSMUSG00000106574	Gm2451			ENSMUSG00000106304	Gm42518			ENSMUSG00000000753	Serpinf1
		ENSMUSG00000111889	Gm48071			ENSMUSG00000087108	Gm16093			ENSMUSG00000057157	Gm6054			ENSMUSG00000064901	Snora21
		ENSMUSG00000020583	Matn3			ENSMUSG00000027765	P2ry1			ENSMUSG00000106764	Gm42529			ENSMUSG00000078851	H2ac25
		ENSMUSG00000020622	Nt5c1b			ENSMUSG00000039617	Gm7488			ENSMUSG00000106838	1810017P11Rik			ENSMUSG00000083394	Gm11703
		ENSMUSG00000112298	Gm48088			ENSMUSG00000105083	Gm42699			ENSMUSG00000105149	Gm42983			ENSMUSG00000087249	Gm16062
		ENSMUSG00000079105	C7			ENSMUSG00000106443	Gm42702			ENSMUSG00000091049	Gm1979			ENSMUSG00000017493	Igfbp4
		ENSMUSG00000037106	Fer1l6			ENSMUSG00000057036	Gm7536			ENSMUSG00000104847	Gm43177			ENSMUSG00000000686	Abhd15
		ENSMUSG00000119353	Gm23144			ENSMUSG00000032657	Entrep3			ENSMUSG00000029189	Sel1l3			ENSMUSG00000052949	Rnf157
		ENSMUSG00000104116	Gm37296			ENSMUSG00000048581	E130311K13Rik			ENSMUSG00000105158	Gm42862			ENSMUSG00000081929	Rps11-ps2
		ENSMUSG00000115138	Gm36899			ENSMUSG00000104910	Gm43331			ENSMUSG00000087386	Gm15637			ENSMUSG00000011256	Adam19
		ENSMUSG00000022262	Dnah5			ENSMUSG00000106361	Gm35066			ENSMUSG00000105617	Gm43809			ENSMUSG00002075283	Gm55574
		ENSMUSG00000115710	Gm49208			ENSMUSG00000091575	2010016I18Rik			ENSMUSG00000047501	Cldn4			ENSMUSG00000018500	Adora2b
		ENSMUSG00000034634	Ly6d			ENSMUSG00000027901	Dennd2d			ENSMUSG00000065514	Mir106b			ENSMUSG00000048852	Gm12185
		ENSMUSG00000115340	Gm48965			ENSMUSG00000027896	Slc16a4			ENSMUSG00000105056	Gm42805			ENSMUSG00000047511	Or2v2
		ENSMUSG00000065852	Gm22353			ENSMUSG00000004032	Gstm5			ENSMUSG00000104626	Gm42675			ENSMUSG00000065676	Snord42b
		ENSMUSG00000115437	Gm49314			ENSMUSG00000040562	Gstm2			ENSMUSG00000034219	Septin14			ENSMUSG00000064437	Snord49b
		ENSMUSG00000115405	Gm41307			ENSMUSG00000027890	Gstm4			ENSMUSG00000106802	Gm42885			ENSMUSG00000081600	Gm12286
		ENSMUSG00000038591	Colec10			ENSMUSG00000068747	Sort1			ENSMUSG00000076498	Trbc2			ENSMUSG00000075389	Reno1
		ENSMUSG00000119555	Gm26296			ENSMUSG00000090005	Gm16540			ENSMUSG00000106580	Mir7231			ENSMUSG00000085501	Gm11772
		ENSMUSG00000116241	Gm49458			ENSMUSG00000068740	Celsr2			ENSMUSG00000065750	Gm23346			ENSMUSG00000084800	Gm12205
		ENSMUSG00000096448	Gm5808			ENSMUSG00000027884	Clcc1			ENSMUSG00000108221	Gm44203			ENSMUSG00000033066	Gas7
		ENSMUSG00000116255	Gm20564			ENSMUSG00000105139	Gm19391			ENSMUSG00000088835	Gm23547			ENSMUSG00000055134	9130017K11Rik
		ENSMUSG00000116162	Gm36329			ENSMUSG00000103039	Gm37123			ENSMUSG00000092228	Vmn1r-ps28			ENSMUSG00000035373	Ccl7
		ENSMUSG00000116697	Gm49694			ENSMUSG00000103590	Gm37353			ENSMUSG00000107796	Gm44068			ENSMUSG00000020932	Gfap
		ENSMUSG00000089837	Npcd			ENSMUSG00000104028	Gm5851			ENSMUSG00002076505	Gm54776			ENSMUSG00000065126	Snord104
		ENSMUSG00000116125	Gm41361			ENSMUSG00000078495	Zfp984			ENSMUSG00000108310	Gm44712			ENSMUSG00000020432	Tcn2
		ENSMUSG00000086297	Gm15632			ENSMUSG00000080059	Rps19-ps3			ENSMUSG00000090624	Gm17060			ENSMUSG00000010342	Tex14
		ENSMUSG00000068117	Mei1			ENSMUSG00000028518	Prkaa2			ENSMUSG00000089617	Scarna10			ENSMUSG00000000567	Sox9
		ENSMUSG00000044117	Bmerb1			ENSMUSG00000041556	Fbxo2			ENSMUSG00000101162	Gm26728			ENSMUSG00000018727	Cpsf4l
		ENSMUSG00000085398	4931406G06Rik			ENSMUSG00000063172	Ift25			ENSMUSG00000061414	Cracr2a			ENSMUSG00000086003	B230206L02Rik
		ENSMUSG00000022652	Morc1			ENSMUSG00000082941	Gm12850			ENSMUSG00000086409	Gm13898			ENSMUSG00000041046	Ramp3
		ENSMUSG00000087066	Gm15518			ENSMUSG00000058046	4933430I17Rik			ENSMUSG00000030325	Klrb1c			ENSMUSG00000020427	Igfbp3
		ENSMUSG00000022756	Slc7a4			ENSMUSG00000085819	Ube4bos1			ENSMUSG00000108019	Gm44108			ENSMUSG00000005950	P2rx5
		ENSMUSG00000046748	Tmem45a2			ENSMUSG00000028992	Nmnat1			ENSMUSG00000108021	Gm44049			ENSMUSG00000104244	2900018N21Rik
		ENSMUSG00000062609	Kcnj15			ENSMUSG00000087449	Gm12971			ENSMUSG00000119306	Mir6375			ENSMUSG00000085242	Gm11537
		ENSMUSG00000022935	Grik1			ENSMUSG00000028597	Gpx7			ENSMUSG00000107436	Gm44416			ENSMUSG00000098769	Mir8103
		ENSMUSG00000083579	Gm15538			ENSMUSG00000039936	Pik3cd			ENSMUSG00000052850	Tas2r137			ENSMUSG00000021363	Mak
		ENSMUSG00000008658	Rbfox1			ENSMUSG00000084593	Gm22345			ENSMUSG00000038210	Hoxa11			ENSMUSG00000074824	Rslcan18
		ENSMUSG00000071671	Gm10343			ENSMUSG00000085667	Gm12992			ENSMUSG00000107184	Gm18222			ENSMUSG00000021662	Arhgef28
		ENSMUSG00000115992	Gm10832			ENSMUSG00000028980	H6pd			ENSMUSG00000107967	Gm44094			ENSMUSG00000060639	H4c9
		ENSMUSG00000088860	Mir1947			ENSMUSG00000039759	Thap3			ENSMUSG00000072460	Atp5l-ps1			ENSMUSG00000054728	Phactr1
		ENSMUSG00000022824	Muc13			ENSMUSG00000028950	Tas1r1			ENSMUSG00000044120	Or56a5			ENSMUSG00000048603	Gm9828
		ENSMUSG00000116665	E130310I04Rik			ENSMUSG00000088990	Gm22767			ENSMUSG00000044430	Klk12			ENSMUSG00000069272	H2ac8
		ENSMUSG00000118672	Muc4			ENSMUSG00000042804	Gpr153			ENSMUSG00000064023	Klk8			ENSMUSG00000049539	H1f1
		ENSMUSG00000117056	Gm18270			ENSMUSG00000083496	Gm11263			ENSMUSG00000030523	Trpm1			ENSMUSG00000091133	Gm17108
		ENSMUSG00000023902	Zscan10			ENSMUSG00000086272	BC039966			ENSMUSG00000109735	Gm45667			ENSMUSG00000078915	Hsp25-ps1
		ENSMUSG00000023993	Treml1			ENSMUSG00000012126	Ubxn11			ENSMUSG00000092367	Gm20479			ENSMUSG00000097375	6720427I07Rik
		ENSMUSG00000066720	Cldn9			ENSMUSG00000029059	Prxl2b			ENSMUSG00000108833	Gm17909			ENSMUSG00000036006	Ripor2
		ENSMUSG00000118804	Gm25618			ENSMUSG00000042333	Tnfrsf14			ENSMUSG00000049583	Grm5			ENSMUSG00000096722	Hmgb1-ps9
		ENSMUSG00000061728	Btnl7-ps			ENSMUSG00000085408	C530005A16Rik			ENSMUSG00000108316	Gm44589			ENSMUSG00000080840	Gm11349
		ENSMUSG00000011486	Slc25a41			ENSMUSG00000028803	Nipal3			ENSMUSG00000109150	Gm45793			ENSMUSG00000021388	Aspn
		ENSMUSG00000092557	Gm8696			ENSMUSG00000084803	5830444B04Rik			ENSMUSG00000108717	Gm44940			ENSMUSG00000076431	Sox4
		ENSMUSG00000116596	Gm49798			ENSMUSG00000062157	Ifnlr1			ENSMUSG00000109364	Gm44948			ENSMUSG00000067586	S1pr3
		ENSMUSG00000117156	Gm49904			ENSMUSG00000037157	Il22ra1			ENSMUSG00000108427	Gm36696			ENSMUSG00000038415	Foxq1
		ENSMUSG00000092600	Gm20442			ENSMUSG00000028689	Ccdc163			ENSMUSG00000108530	4930429H19Rik			ENSMUSG00000113726	Gm36099
		ENSMUSG00000117445	Gm50026			ENSMUSG00000028497	Hacd4			ENSMUSG00002076959	Gm55584			ENSMUSG00000057726	Serpinb9g
		ENSMUSG00000088224	Gm25406			ENSMUSG00000083179	Gm12693			ENSMUSG00000085601	Meiosin			ENSMUSG00000112941	Gm48623
		ENSMUSG00000099384	1700110C19Rik			ENSMUSG00000028573	Fggy			ENSMUSG00000047586	Nccrp1			ENSMUSG00000085962	Gm16984
		ENSMUSG00000048231	H2-M10.4			ENSMUSG00000041351	Rap1gap			ENSMUSG00000030804	Gm21974			ENSMUSG00000093668	Pou5f2
		ENSMUSG00000079711	Smok4a			ENSMUSG00000006395	Hyi			ENSMUSG00000108479	2200002A13Rik			ENSMUSG00000039114	Nrn1
		ENSMUSG00000048826	Dact2			ENSMUSG00000084133	Gm12856			ENSMUSG00000091177	Gm15494			ENSMUSG00000114708	Gm30177
		ENSMUSG00000023926	Rhag			ENSMUSG00000041120	Nbl1			ENSMUSG00000108582	Gm18973			ENSMUSG00000113936	Gm8784
		ENSMUSG00000117044	Gm35097			ENSMUSG00000083836	Ldha-ps2			ENSMUSG00000038239	Hrc			ENSMUSG00000114255	Gm10734
		ENSMUSG00002075088	Gm55655			ENSMUSG00000086782	E130102H24Rik			ENSMUSG00000088575	Gm24537			ENSMUSG00000113237	Gm6109
		ENSMUSG00000116571	Gm49741			ENSMUSG00000047518	Slfnl1			ENSMUSG00000109441	Gm44983			ENSMUSG00000095105	Edaradd
		ENSMUSG00000045053	Kcng3			ENSMUSG00000025330	Padi4			ENSMUSG00000043290	Zfp784			ENSMUSG00000079092	Prl2c2
		ENSMUSG00000118813	Gm22474			ENSMUSG00000040860	Crocc			ENSMUSG00000064982	Gm25259			ENSMUSG00000113432	8430406P12Rik
		ENSMUSG00000117084	Gm22146			ENSMUSG00000059195	Gm12715			ENSMUSG00000096743	Vmn2r32			ENSMUSG00000113140	Gm48624
		ENSMUSG00000048905	Bnip5			ENSMUSG00000048406	None			ENSMUSG00000092447	Gm7696			ENSMUSG00000052957	Gas1
		ENSMUSG00000036858	Ptcra			ENSMUSG00000046435	Pramel24			ENSMUSG00000110197	Gm45444			ENSMUSG00000044258	Ctla2a
		ENSMUSG00000117468	Gm7059			ENSMUSG00000084350	Znf41-ps			ENSMUSG00000065874	Gm25683			ENSMUSG00000113665	Gm47603
		ENSMUSG00000117373	Gm18273			ENSMUSG00000073716	Gm13241			ENSMUSG00000109104	Gm6108			ENSMUSG00000021466	Ptch1
		ENSMUSG00000048602	Morc2b			ENSMUSG00000056300	Zfp981			ENSMUSG00000110190	Zscan4-ps2			ENSMUSG00000021508	Cxcl14
		ENSMUSG00000094891	Or10h1b			ENSMUSG00000094017	Gm13160			ENSMUSG00000087492	Gm15700			ENSMUSG00000020601	Trib2
		ENSMUSG00000047150	1700001C19Rik			ENSMUSG00000067916	Zfp991			ENSMUSG00000030963	Umod			ENSMUSG00000061603	Akap6
		ENSMUSG00000073399	Trim40			ENSMUSG00000078496	Zfp982			ENSMUSG00000051314	Ffar2			ENSMUSG00000073184	Gm49957
		ENSMUSG00000059898	Dsc3			ENSMUSG00000043333	Rhbdl2			ENSMUSG00000030945	Acsm2			ENSMUSG00000021256	Vash1
		ENSMUSG00000117627	Tpi-rs10			ENSMUSG00000086342	Gm12932			ENSMUSG00000050440	Hamp			ENSMUSG00000113606	Gm47441
		ENSMUSG00000114088	Gm47898			ENSMUSG00000041530	Ago1			ENSMUSG00000073804	Nps			ENSMUSG00000097061	9330151L19Rik
		ENSMUSG00000089908	Gm16558			ENSMUSG00000042500	Ago4			ENSMUSG00000052303	Mrgpra6			ENSMUSG00000002900	Lamb1
		ENSMUSG00000117671	Gm50128			ENSMUSG00000073791	Efcab7			ENSMUSG00000108830	Gm44661			ENSMUSG00000019256	Ahr
		ENSMUSG00000117481	Gm49966			ENSMUSG00000040410	Fbxl4			ENSMUSG00000074093	Svip			ENSMUSG00000056899	Immp2l
		ENSMUSG00000119255	Gm24384			ENSMUSG00000090053	Pakap			ENSMUSG00000049571	Cfap46			ENSMUSG00000112795	Gm2027
		ENSMUSG00000046415	B430212C06Rik			ENSMUSG00000028378	Ptgr1			ENSMUSG00000025479	Cyp2e1			ENSMUSG00000021047	Nova1
		ENSMUSG00000082287	Gm15333			ENSMUSG00000028278	Rragd			ENSMUSG00000025481	Urah			ENSMUSG00000072949	Acot1
		ENSMUSG00000118266	Gm18371			ENSMUSG00000085037	4933421O10Rik			ENSMUSG00000110251	Gm2996			ENSMUSG00000073233	Nfyc-ps
		ENSMUSG00000096699	Rps19-ps4			ENSMUSG00000062554	Gm12751			ENSMUSG00000109393	Gm44936			ENSMUSG00000022432	Smc1b
		ENSMUSG00000117669	Gm5509			ENSMUSG00000028295	Smim8			ENSMUSG00000109332	Gm44742			ENSMUSG00000093695	Gm20717
		ENSMUSG00000059852	Kcng2			ENSMUSG00000059482	Cfap418			ENSMUSG00000010760	Phlda2			ENSMUSG00000022382	Wnt7b
		ENSMUSG00000047992	Dipk1c			ENSMUSG00000050323	Ndufaf6			ENSMUSG00000111478	Gm18251			ENSMUSG00000115151	Gm19276
		ENSMUSG00000089744	Gm16146			ENSMUSG00000089265	Gm22888			ENSMUSG00000112814	Cdc5lrt5			ENSMUSG00000058441	Panx2
		ENSMUSG00000097641	Gm26865			ENSMUSG00000028443	Nudt2			ENSMUSG00000110758	Gm48092			ENSMUSG00000078300	Gm2606
		ENSMUSG00000061802	Odad2			ENSMUSG00000050550	Gm11868			ENSMUSG00000112914	Gm47702			ENSMUSG00000089639	Gm2862
		ENSMUSG00000117597	Gm50078			ENSMUSG00000086043	Gm12473			ENSMUSG00000112379	Gm47900			ENSMUSG00000022231	Sema5a
		ENSMUSG00000098235	Gm7497			ENSMUSG00000028469	Npr2			ENSMUSG00000112141	4930563J15Rik			ENSMUSG00000022598	Psca
		ENSMUSG00000080662	Mir1b			ENSMUSG00000078716	Tmem8b			ENSMUSG00000112757	Gm10743			ENSMUSG00000022324	Matn2
		ENSMUSG00000097735	D930032P07Rik			ENSMUSG00000028476	Reck			ENSMUSG00000019935	Slc17a8			ENSMUSG00000022454	Nell2
		ENSMUSG00000100075	1700018L02Rik			ENSMUSG00002076882	Gm56284			ENSMUSG00000112815	Gm48828			ENSMUSG00000038725	Pkhd1l1
		ENSMUSG00000118077	Gm50315			ENSMUSG00000084403	Rps15a-ps8			ENSMUSG00000090708	Gm17196			ENSMUSG00000097150	Gm26513
		ENSMUSG00000118377	Gm9276			ENSMUSG00000078485	Plekhn1			ENSMUSG00000088412	Gm24241			ENSMUSG00000053749	Gm9920
		ENSMUSG00000118190	Gm50411			ENSMUSG00002076083	Klhl17			ENSMUSG00000112744	Gm48880			ENSMUSG00000022419	Deptor
		ENSMUSG00000075908	Gm23940			ENSMUSG00000104891	2510017J16Rik			ENSMUSG00000046934	Csl			ENSMUSG00000038009	Dnajc22
		ENSMUSG00000069554	I830134H01Rik			ENSMUSG00000105206	Gm4870			ENSMUSG00000112734	Gm47644			ENSMUSG00000037579	Kcnh3
		ENSMUSG00000117785	Gm5827			ENSMUSG00000079906	Gm15846			ENSMUSG00000056148	Rdh9			ENSMUSG00000115877	Gm49478
		ENSMUSG00000042041	2010003K11Rik			ENSMUSG00000105970	Gm43360			ENSMUSG00000111968	Gm8873			ENSMUSG00000044217	Aqp5
		ENSMUSG00000048120	Entpd1			ENSMUSG00000105893	Wdr46-ps			ENSMUSG00000037202	Prf1			ENSMUSG00000023031	Cela1
		ENSMUSG00000090041	Gm16027			ENSMUSG00000044674	Fzd1			ENSMUSG00000037171	Nodal			ENSMUSG00000116185	Gm49411
		ENSMUSG00000090117	Gm16541			ENSMUSG00000046808	Atp10d			ENSMUSG00000112225	Gm48854			ENSMUSG00000010601	Apol7a
		ENSMUSG00000074852	Hpse2			ENSMUSG00000107161	Gm43850			ENSMUSG00000112928	Gm47710			ENSMUSG00000071716	Apol7e
		ENSMUSG00000118491	Gm44505			ENSMUSG00000043388	Tmem130			ENSMUSG00000111052	Gm20139			ENSMUSG00000097915	A330009N23Rik
		ENSMUSG00000118206	Gm50358			ENSMUSG00000067219	Nipal1			ENSMUSG00000097295	Hmgb1-ps8			ENSMUSG00000023046	Igfbp6
		ENSMUSG00000056870	Gulp1			ENSMUSG00000029217	Tec			ENSMUSG00000111955	Gm48148			ENSMUSG00000116505	Gm10865
		ENSMUSG00000026494	Kif26b			ENSMUSG00000067058	Rps15a-ps5			ENSMUSG00000112789	Gm19326			ENSMUSG00000096210	H1f0
		ENSMUSG00000099032	Tcf24			ENSMUSG00000107149	Gm30708			ENSMUSG00000082234	Gm16221			ENSMUSG00000023047	Amhr2
		ENSMUSG00000025986	Slc39a10			ENSMUSG00000107331	Gm42732			ENSMUSG00000112007	Gm18119			ENSMUSG00000077734	Snord83b
		ENSMUSG00000079465	Col4a3			ENSMUSG00000106671	Gm42900			ENSMUSG00000009292	Trpm2			ENSMUSG00000118671	Eppk1
		ENSMUSG00000026471	Mr1			ENSMUSG00000029279	Brdt			ENSMUSG00000112017	Gm7842			ENSMUSG00000091119	Ccdc152
		ENSMUSG00000016918	Sulf1			ENSMUSG00000033805	Ephx4			ENSMUSG00000034792	Gna15			ENSMUSG00000097576	D930030I03Rik
		ENSMUSG00000102837	Gm37383			ENSMUSG00000111375	Btbd8			ENSMUSG00000112373	Gm18556			ENSMUSG00000116836	Gm49727
		ENSMUSG00000102982	Gm38319			ENSMUSG00000089628	Gm9727			ENSMUSG00000112577	Gm47170			ENSMUSG00000115882	Gm5481
		ENSMUSG00000089844	Sp140l1			ENSMUSG00000056735	A930024E05Rik			ENSMUSG00000109866	Gm45714			ENSMUSG00000022665	Ccdc80
		ENSMUSG00000079445	B3gnt7			ENSMUSG00000077426	Gm26387			ENSMUSG00000031443	F7			ENSMUSG00000022754	Tmem45a
		ENSMUSG00000101674	4930444A19Rik			ENSMUSG00000042476	Abcb4			ENSMUSG00000076338	Mir181d			ENSMUSG00000116877	4921517D16Rik
		ENSMUSG00000051590	Map3k19			ENSMUSG00000056531	Ccdc18			ENSMUSG00000065611	Mir23a			ENSMUSG00000068196	Col8a1
		ENSMUSG00000041809	Efhc1			ENSMUSG00000060730	Gm10086			ENSMUSG00000110509	Gm45772			ENSMUSG00000004842	Pou1f1
		ENSMUSG00000026241	Nppc			ENSMUSG00000106820	D5Ertd605e			ENSMUSG00000033633	Clec18a			ENSMUSG00000085884	Gm15342
		ENSMUSG00000103808	Gm37060			ENSMUSG00000013495	Tmem175			ENSMUSG00000054822	1700041G16Rik			ENSMUSG00000000386	Mx1
		ENSMUSG00000097649	Gm10561			ENSMUSG00000083152	Apc-ps1			ENSMUSG00000099419	1700001D01Rik			ENSMUSG00000022893	Adamts1
		ENSMUSG00000036480	Prss56			ENSMUSG00000033540	Idua			ENSMUSG00000031758	Cdyl2			ENSMUSG00000022885	St6gal1
		ENSMUSG00000042581	Thsd7b			ENSMUSG00000029102	Hgfac			ENSMUSG00000098483	Mir7078			ENSMUSG00000022887	Masp1
		ENSMUSG00000086825	Gm15675			ENSMUSG00000061882	Ccdc62			ENSMUSG00000098211	Gm27045			ENSMUSG00000064565	Gm24145
		ENSMUSG00000073530	Pappa2			ENSMUSG00000041298	Katnal1			ENSMUSG00000109957	Gm45353			ENSMUSG00000038168	P3h2
		ENSMUSG00000104515	Gm37163			ENSMUSG00000106892	Gm42791			ENSMUSG00000039079	Trhr2			ENSMUSG00000046598	Bdh1
		ENSMUSG00000042510	AA986860			ENSMUSG00000109771	Gm35315			ENSMUSG00000109863	Gm45643			ENSMUSG00000035506	Slc12a8
		ENSMUSG00000090394	4930523C07Rik			ENSMUSG00000086610	Gm15408			ENSMUSG00000110371	Gm9619			ENSMUSG00000052133	Sema5b
		ENSMUSG00000089204	Mir1927			ENSMUSG00000040254	Sema3d			ENSMUSG00000037406	Htra4			ENSMUSG00000067370	B3galt4
		ENSMUSG00000104020	Gm37215			ENSMUSG00000024437	Gm8615			ENSMUSG00000064664	Gm24459			ENSMUSG00000023904	Hcfc1r1
		ENSMUSG00000026259	Ngef			ENSMUSG00000107313	Gm43332			ENSMUSG00000110666	Gm9172			ENSMUSG00000073422	Hsd17b8
		ENSMUSG00000070960	Gm19680			ENSMUSG00000083829	Gm2199			ENSMUSG00000060470	Adgrg3			ENSMUSG00000040694	Apobec2
		ENSMUSG00000102248	Gm30280			ENSMUSG00000029499	Pxmp2			ENSMUSG00000109462	Gm6334			ENSMUSG00000023927	Satb1
		ENSMUSG00000097925	Gm26574			ENSMUSG00000029095	Ablim2			ENSMUSG00000109674	Gm45470			ENSMUSG00000090565	4930405O22Rik
		ENSMUSG00000077345	Snord70			ENSMUSG00000043510	Hscb			ENSMUSG00000083922	Gm3835			ENSMUSG00000050612	Txndc2
		ENSMUSG00000026692	Fmo4			ENSMUSG00000081104	Gm15989			ENSMUSG00002075490	Gm55793			ENSMUSG00000090877	Hspa1b
		ENSMUSG00000040181	Fmo1			ENSMUSG00000059179	Gm8991			ENSMUSG00002075056	Gm55867			ENSMUSG00000003279	Dlgap1
		ENSMUSG00000100280	Gm28417			ENSMUSG00000029119	Man2b2			ENSMUSG00000110247	Gm45269			ENSMUSG00000117231	Gm41609
		ENSMUSG00000026638	Irf6			ENSMUSG00000105076	A930003O13Rik			ENSMUSG00000110502	Gm8804			ENSMUSG00000058159	T2
		ENSMUSG00000026639	Lamb3			ENSMUSG00000029575	Mmab			ENSMUSG00000088248	Mir1969			ENSMUSG00000023868	Pde10a
		ENSMUSG00000102841	Gm38036			ENSMUSG00000086697	4933427G23Rik			ENSMUSG00000055639	Dach1			ENSMUSG00000117182	Gm18068
		ENSMUSG00000104010	Gm37366			ENSMUSG00000106665	Gm43389			ENSMUSG00000065374	Gm22738			ENSMUSG00000079311	Gm3222
		ENSMUSG00000104427	Gm38368			ENSMUSG00000106751	Gm42467			ENSMUSG00000114686	Gm4573			ENSMUSG00000001870	Ltbp1
		ENSMUSG00000026463	Atp2b4			ENSMUSG00000029556	Hnf1a			ENSMUSG00000034532	Fbxo16			ENSMUSG00000116949	Gm7177
		ENSMUSG00000041559	Fmod			ENSMUSG00000015944	Castor2			ENSMUSG00000087754	Gm23470			ENSMUSG00000003665	Has1
		ENSMUSG00000025964	Adam23			ENSMUSG00000067724	Gbx1			ENSMUSG00000115458	Gm48931			ENSMUSG00000023959	Clic5
		ENSMUSG00000096964	Gm6345			ENSMUSG00000097275	Gm26648			ENSMUSG00000065799	Gm25517			ENSMUSG00000040276	Pacsin1
		ENSMUSG00000073608	Gal3st2c			ENSMUSG00000054256	Msi1			ENSMUSG00000065853	Gm22354			ENSMUSG00000080731	Rps2-ps9
		ENSMUSG00000064936	Gm23722			ENSMUSG00000101587	Gm29036			ENSMUSG00000115102	Gm49270			ENSMUSG00000117303	Gm49889
		ENSMUSG00000005677	Nr1i3			ENSMUSG00000105457	Gm43200			ENSMUSG00000115539	Gm6997			ENSMUSG00000032717	Mdfi
		ENSMUSG00000097433	Gm26781			ENSMUSG00000043833	2900005J15Rik			ENSMUSG00000021907	Msmb			ENSMUSG00000002791	Pdxk-ps
		ENSMUSG00000067006	Serpinb5			ENSMUSG00000029088	Kcnip4			ENSMUSG00000114875	Gm30363			ENSMUSG00000056600	Or2h2
		ENSMUSG00000041945	Mfsd9			ENSMUSG00000106607	Gm43178			ENSMUSG00000076891	Traj39			ENSMUSG00000096438	Gapdh-ps15
		ENSMUSG00000073652	Apol7d			ENSMUSG00000045790	Ccdc149			ENSMUSG00000041479	Syt15			ENSMUSG00000096768	Erdr1y
		ENSMUSG00000026315	Serpinb8			ENSMUSG00000029186	Pi4k2b			ENSMUSG00000114766	Gm5203			ENSMUSG00000091449	Gm10269
		ENSMUSG00000026188	Tmem169			ENSMUSG00000029130	Rnf32			ENSMUSG00002075720	Gm55481			ENSMUSG00000024610	Cd74
		ENSMUSG00000102451	Gm37655			ENSMUSG00000010721	Lmbr1			ENSMUSG00000072707	Or2t1			ENSMUSG00000117405	Rpl19-ps7
		ENSMUSG00000039323	Igfbp2			ENSMUSG00000029361	Nos1			ENSMUSG00000110840	Gm47496			ENSMUSG00000092124	B930094E09Rik
		ENSMUSG00000097028	Ptgs2os			ENSMUSG00000029359	Tesc			ENSMUSG00000111336	Aldoa-ps4			ENSMUSG00000109238	Tex51
		ENSMUSG00000032487	Ptgs2			ENSMUSG00000029385	Ccng2			ENSMUSG00000036027	Pou2af2			ENSMUSG00000073599	Ecscr
		ENSMUSG00000026525	Opn3			ENSMUSG00000083435	Gm15824			ENSMUSG00000059252	Tpt1-ps5			ENSMUSG00000051242	Pcdhb9
		ENSMUSG00000033227	Wnt6			ENSMUSG00000054920	Klhl5			ENSMUSG00000053914	Kdm4d			ENSMUSG00000046191	Pcdhb20
		ENSMUSG00000078902	Gm14443			ENSMUSG00000029601	Iqcd			ENSMUSG00000110862	Gm35835			ENSMUSG00000036452	Arhgap26
		ENSMUSG00000078901	Gm14440			ENSMUSG00000105935	Gm43628			ENSMUSG00000086248	Gm16127			ENSMUSG00000098000	Gm27026
		ENSMUSG00000078899	Gm4631			ENSMUSG00000029162	Khk			ENSMUSG00000032454	Rbp2			ENSMUSG00000053846	Lipg
		ENSMUSG00000078896	Zfp965			ENSMUSG00000006638	Abhd1			ENSMUSG00000100839	Gm5920			ENSMUSG00000024420	Zfp521
		ENSMUSG00000082023	Gm14407			ENSMUSG00000107102	Gm42726			ENSMUSG00000047880	Cxcr5			ENSMUSG00000056481	Cd248
		ENSMUSG00000026888	Grb14			ENSMUSG00000029452	Tmem116			ENSMUSG00000111651	Gm47199			ENSMUSG00000024922	Ovol1
		ENSMUSG00000085929	Gm13421			ENSMUSG00000106720	Gm43795			ENSMUSG00000080358	Gm26249			ENSMUSG00000117670	Gm50270
		ENSMUSG00000085471	Ptprjos1			ENSMUSG00000101678	Gm29609			ENSMUSG00000105191	Gm4644			ENSMUSG00000003228	Grk5
		ENSMUSG00000026994	Galnt3			ENSMUSG00000038593	Tctn1			ENSMUSG00000111472	Gm47103			ENSMUSG00000050370	Ch25h
		ENSMUSG00000015647	Lama5			ENSMUSG00000106918	Mrpl33			ENSMUSG00000111446	Gm6581			ENSMUSG00000114235	F530104D19Rik
		ENSMUSG00000074671	Tspyl3			ENSMUSG00000106691	2700029L08Rik			ENSMUSG00000102330	Gm37234			ENSMUSG00000067279	Ppp1r3c
		ENSMUSG00000074899	Sptbn5			ENSMUSG00000085957	Syna			ENSMUSG00000092042	Gm17163			ENSMUSG00000062432	Cyp26c1
		ENSMUSG00000038963	Slco4a1			ENSMUSG00000029674	Limk1			ENSMUSG00000111003	Gm47122			ENSMUSG00000024987	Cyp26a1
		ENSMUSG00000056718	Gm13199			ENSMUSG00000107211	Gm5864			ENSMUSG00000032181	Scg3			ENSMUSG00000090840	Tex54
		ENSMUSG00000034780	B3galt1			ENSMUSG00000080753	Gm15613			ENSMUSG00002076412	Gm54986			ENSMUSG00000070167	Snora57
		ENSMUSG00000103747	Gm38236			ENSMUSG00000085234	Gm15614			ENSMUSG00000020297	Nsg2			ENSMUSG00000117698	BC037704
		ENSMUSG00000034738	Nostrin			ENSMUSG00000043614	Vps37d			ENSMUSG00002076748	Gm55417			ENSMUSG00000118000	4933403J19Rik
		ENSMUSG00000083732	Gm14197			ENSMUSG00000106758	Gm42731			ENSMUSG00000092734	Mir5100			ENSMUSG00000037071	Scd1
		ENSMUSG00000038523	1700003F12Rik			ENSMUSG00000004952	Rasa4			ENSMUSG00000010122	Slc47a1			ENSMUSG00000079415	Cntf
		ENSMUSG00000086006	Gm13293			ENSMUSG00000104369	Gm38082			ENSMUSG00000085434	Gm11725			ENSMUSG00000091230	H1f11-ps
		ENSMUSG00000084897	Gm14226			ENSMUSG00000044197	Gpr146			ENSMUSG00000118718	Gm24950			ENSMUSG00000044948	Cfap43
		ENSMUSG00000027015	Cybrd1			ENSMUSG00000105679	Gm43338			ENSMUSG00000002057	Foxn1			ENSMUSG00000100954	Gm10138
		ENSMUSG00000088695	Gm22334			ENSMUSG00000029576	Radil			ENSMUSG00000087080	Gm12199			ENSMUSG00000079138	Gm8818
		ENSMUSG00000104271	Gm37891			ENSMUSG00000097559	D430018E03Rik			ENSMUSG00000085902	Gm12200			ENSMUSG00000103543	Gm37669
		ENSMUSG00000081619	Gm13351			ENSMUSG00000096810	Gm10481			ENSMUSG00002076575	Gm55860			ENSMUSG00000026107	Nabp1
		ENSMUSG00000027253	Lrp4			ENSMUSG00000097908	4933404O12Rik			ENSMUSG00000083935	Gm12294			ENSMUSG00000103670	Gm37622
		ENSMUSG00000100747	1700084E18Rik			ENSMUSG00000068262	Gm5879			ENSMUSG00000076460	Mir744			ENSMUSG00000109599	Gm31812
		ENSMUSG00000067818	Myl9			ENSMUSG00000030055	Rab43			ENSMUSG00000062204	Or2y8			ENSMUSG00000026497	Mixl1
		ENSMUSG00000083863	Gm13341			ENSMUSG00000108042	B130021K23Rik			ENSMUSG00000020907	Rcvrn			ENSMUSG00000102234	Gm37885
		ENSMUSG00000075416	Gm14488			ENSMUSG00000029869	Ephb6			ENSMUSG00000036264	Fstl4			ENSMUSG00000097934	6720483E21Rik
		ENSMUSG00000035183	Slc24a5			ENSMUSG00000055093	Rps27a-ps3			ENSMUSG00000099153	Mir7671			ENSMUSG00000089670	Gm16581
		ENSMUSG00000039476	Prrx2			ENSMUSG00000030116	Mfap5			ENSMUSG00000109297	Gm31522			ENSMUSG00000038242	Aox4
		ENSMUSG00000087018	2900072N19Rik			ENSMUSG00000072789	Gm10420			ENSMUSG00000098613	Mir6931			ENSMUSG00000103200	Gm37328
		ENSMUSG00000044349	Snhg11			ENSMUSG00000015053	Gata2			ENSMUSG00000092371	Gm20511			ENSMUSG00000103680	Gm37072
		ENSMUSG00000088639	Mir1955			ENSMUSG00000107561	Gm44264			ENSMUSG00000005202	Shbg			ENSMUSG00000102817	Gm6185
		ENSMUSG00000085057	Gm13415			ENSMUSG00000054474	Thnsl2			ENSMUSG00000086222	Gm11665			ENSMUSG00000103625	Gm37357
		ENSMUSG00000027221	Chst1			ENSMUSG00000036667	Tcaf1			ENSMUSG00002076787	Gm56259			ENSMUSG00000097845	A230020J21Rik
		ENSMUSG00000081611	Gm13651			ENSMUSG00000108190	Gm44731			ENSMUSG00000009075	Cabp7			ENSMUSG00000079550	Mpp4
		ENSMUSG00000004113	Cacna1b			ENSMUSG00000029735	Tpk1			ENSMUSG00000083723	Rpl23a-ps14			ENSMUSG00000082677	Gm15371
		ENSMUSG00000086192	Gm13609			ENSMUSG00000108772	Gm6063			ENSMUSG00000041828	Abca8a			ENSMUSG00000102336	Gm37233
		ENSMUSG00000017002	Slpi			ENSMUSG00000045466	Zfp956			ENSMUSG00000041798	Gck			ENSMUSG00000102425	Gm26616
		ENSMUSG00000027004	Frzb			ENSMUSG00000101823	Gm29438			ENSMUSG00000044177	Wfikkn2			ENSMUSG00000026126	Ptpn18
		ENSMUSG00000081487	Gm13689			ENSMUSG00000108181	C030015A19Rik			ENSMUSG00000020799	Tekt1			ENSMUSG00000037447	Arid5a
		ENSMUSG00000083796	Gm13369			ENSMUSG00000030089	Slc41a3			ENSMUSG00000018654	Ikzf1			ENSMUSG00000010311	Optc
		ENSMUSG00000042851	Zc3h6			ENSMUSG00000099662	Ppp1r2-ps2			ENSMUSG00000084413	Gm12017			ENSMUSG00000005763	Cd247
		ENSMUSG00000090248	Gm14027			ENSMUSG00000073096	Lrrc61			ENSMUSG00000085992	Gm11515			ENSMUSG00000100632	9430060I03Rik
		ENSMUSG00000100255	Gm28196			ENSMUSG00000056737	Capg			ENSMUSG00000086191	Zfp652os			ENSMUSG00000097993	Ptprv
		ENSMUSG00000049692	Tmem239			ENSMUSG00000030091	Nup210			ENSMUSG00000119079	Gm24949			ENSMUSG00000026649	Cfap126
		ENSMUSG00000085274	BC046401			ENSMUSG00000102577	Gm37969			ENSMUSG00000081860	Gm11533			ENSMUSG00000102698	Gm37777
		ENSMUSG00000085596	Gm11476			ENSMUSG00000029571	Tmem106b			ENSMUSG00000069302	H2ac12			ENSMUSG00000097416	Gm26670
		ENSMUSG00000086484	Nron			ENSMUSG00000040187	Bmal2			ENSMUSG00000085122	4933404K08Rik			ENSMUSG00000026213	Stk11ip
		ENSMUSG00000023224	Serping1			ENSMUSG00000000627	Sema4f			ENSMUSG00000113780	Gm33195			ENSMUSG00000087004	Gm14154
		ENSMUSG00000081541	Gm13940			ENSMUSG00000000058	Cav2			ENSMUSG00000085603	Gm11346			ENSMUSG00000078880	Gm14308
		ENSMUSG00000045392	Or5m3b			ENSMUSG00000061838	Suclg2			ENSMUSG00000096641	Gm904			ENSMUSG00000082724	Gm14416
		ENSMUSG00000083688	Gm13743			ENSMUSG00000030064	Frmd4b			ENSMUSG00000021396	Nxnl2			ENSMUSG00000085483	Gm14198
		ENSMUSG00000086308	G630016G05Rik			ENSMUSG00000030309	Caprin2			ENSMUSG00000086144	Gm11379			ENSMUSG00000097025	Gm26558
		ENSMUSG00000087187	Gm13431			ENSMUSG00000085355	3010003L21Rik			ENSMUSG00000083653	Gm11384			ENSMUSG00000084033	Gm7645
		ENSMUSG00000083964	Gm14122			ENSMUSG00000082633	Gm15779			ENSMUSG00000021216	Tubal3			ENSMUSG00000104459	Gm37824
		ENSMUSG00000081572	Gm14138			ENSMUSG00000039958	Etfbkmt			ENSMUSG00000114581	Gm8277			ENSMUSG00000064964	Gm25147
		ENSMUSG00000108124	Gm44146			ENSMUSG00000097253	Gm26770			ENSMUSG00000114387	Gm48767			ENSMUSG00000038605	Samd10
		ENSMUSG00000082508	Rpl15-ps4			ENSMUSG00000068250	Amn1			ENSMUSG00000025877	Hk3			ENSMUSG00000083397	Gm5466
		ENSMUSG00000027456	Sdcbp2			ENSMUSG00000107894	Gm10388			ENSMUSG00000021490	Slc34a1			ENSMUSG00000040434	Large2
		ENSMUSG00000082483	Gm13486			ENSMUSG00000108780	5430434F05Rik			ENSMUSG00000091419	Gm17450			ENSMUSG00000077795	Gm25561
		ENSMUSG00000026839	Upp2			ENSMUSG00000014554	Dguok			ENSMUSG00000113080	Gm48928			ENSMUSG00000087430	Gm13405
		ENSMUSG00000036641	Ccdc148			ENSMUSG00000106858	Gm43844			ENSMUSG00000114354	Gm34961			ENSMUSG00000055632	Hmcn2
		ENSMUSG00000054580	Pla2r1			ENSMUSG00000108660	Gm21284			ENSMUSG00000021559	Dapk1			ENSMUSG00000075025	Gm10804
		ENSMUSG00000031343	Gabra3			ENSMUSG00000034777	Vax2			ENSMUSG00000092233	Gm20403			ENSMUSG00000026840	Lamc3
		ENSMUSG00000057836	Xlr3a			ENSMUSG00000006269	Atp6v1b1			ENSMUSG00000113467	Gm46350			ENSMUSG00000082820	Gm13803
		ENSMUSG00000048592	Gm5946			ENSMUSG00000099354	1700124L16Rik			ENSMUSG00000084793	Gm2568			ENSMUSG00000075015	None
		ENSMUSG00000082618	Gm14852			ENSMUSG00000107505	Stambp-ps1			ENSMUSG00000113506	Gm49377			ENSMUSG00000079056	Kcnip3
		ENSMUSG00000081748	Gm14870			ENSMUSG00000014747	Ankrd53			ENSMUSG00000113569	Gm48035			ENSMUSG00000017767	Spata25
		ENSMUSG00000048621	Gm6377			ENSMUSG00000073067	9130019P16Rik			ENSMUSG00000057160	Gm16372			ENSMUSG00000087028	Gm13387
		ENSMUSG00000009941	Nxf2			ENSMUSG00000034744	Nagk			ENSMUSG00000113805	Eif1ad12			ENSMUSG00000036752	Tubb4b
		ENSMUSG00000042498	Radx			ENSMUSG00000107461	Gm44045			ENSMUSG00000112972	Gm48417			ENSMUSG00000026822	Lcn2
		ENSMUSG00000031373	Car5b			ENSMUSG00000108122	Gm44116			ENSMUSG00000112067	Gm48015			ENSMUSG00000060029	4930473A02Rik
		ENSMUSG00000031284	Pak3			ENSMUSG00000030187	Klra2			ENSMUSG00000045404	Kcnk13			ENSMUSG00000027318	Adam33
		ENSMUSG00000025656	Arhgef9			ENSMUSG00000091438	Gm17088			ENSMUSG00000093437	Gm20702			ENSMUSG00000015093	Clic3
		ENSMUSG00000081255	Gm5380			ENSMUSG00000037826	Ppm1k			ENSMUSG00000050103	Agmo			ENSMUSG00000038765	Lmx1b
		ENSMUSG00000044359	P2ry4			ENSMUSG00000042992	Borcs5			ENSMUSG00000021098	4930447C04Rik			ENSMUSG00000082990	Gm14052
		ENSMUSG00000060890	Arr3			ENSMUSG00000043340	6530409C15Rik			ENSMUSG00000112763	Gm34304			ENSMUSG00000027072	Prg3
		ENSMUSG00000031066	Usp11			ENSMUSG00000107320	Gm42549			ENSMUSG00000021101	4930408O17Rik			ENSMUSG00000079421	4930402F06Rik
		ENSMUSG00000028036	Ptgfr			ENSMUSG00000106959	Gm42548			ENSMUSG00000113125	Gm47650			ENSMUSG00000052248	Zeb2os
		ENSMUSG00000027962	Vcam1			ENSMUSG00000097924	A730020E08Rik			ENSMUSG00000094374	Gm5435			ENSMUSG00000026950	Neb
		ENSMUSG00000068877	Selenbp2			ENSMUSG00000030103	Bhlhe40			ENSMUSG00000112505	Gm48610			ENSMUSG00000031239	Itm2a
		ENSMUSG00000033308	Dpyd			ENSMUSG00000029919	Hpgds			ENSMUSG00000112006	Gm48633			ENSMUSG00000086629	2810403D21Rik
		ENSMUSG00000104621	Gm43185			ENSMUSG00000068299	Nat8f4			ENSMUSG00000115765	Gm19227			ENSMUSG00000082927	Gm5863
		ENSMUSG00000102370	Gm37973			ENSMUSG00002075239	Gm55662			ENSMUSG00000115480	Gm49249			ENSMUSG00000082778	Gm15191
		ENSMUSG00000106329	Gm10652			ENSMUSG00000107591	Gm6794			ENSMUSG00000078289	Gm10923			ENSMUSG00000073177	Gm773
		ENSMUSG00000034009	Rxfp1			ENSMUSG00000079652	Garin1a			ENSMUSG00000103296	Gm38234			ENSMUSG00000080645	Mir1198
		ENSMUSG00000106619	Gm9353			ENSMUSG00000008540	Mgst1			ENSMUSG00000047394	Odf3b			ENSMUSG00000031155	Pim2
		ENSMUSG00000027955	Gask1b			ENSMUSG00000081564	Gm13717			ENSMUSG00000118456	Gm41381			ENSMUSG00000086573	Gm15384
		ENSMUSG00000097124	A530020G20Rik			ENSMUSG00000107688	Gm44091			ENSMUSG00002076175	Gm54682			ENSMUSG00000081996	Gm7153
		ENSMUSG00000106087	Gm43609			ENSMUSG00000090891	D6Ertd527e			ENSMUSG00000115428	Gm41290			ENSMUSG00000087193	Gm14820
		ENSMUSG00000086392	Mccc1os			ENSMUSG00002076693	Gm55823			ENSMUSG00000022596	Slurp1			ENSMUSG00000079871	Gm4984
		ENSMUSG00000104546	Gm43858			ENSMUSG00000087380	2210408F21Rik			ENSMUSG00000103457	Gm37042			ENSMUSG00000085891	Gm14634
		ENSMUSG00000102692	Dchs2			ENSMUSG00000061758	Akr1b10			ENSMUSG00000115546	Gm49077			ENSMUSG00000034457	Eda2r
		ENSMUSG00000046561	Arsj			ENSMUSG00000082920	Gm13864			ENSMUSG00000022309	Angpt1			ENSMUSG00000097497	Gm26652
		ENSMUSG00000102805	Gm37240			ENSMUSG00000046806	Cyren			ENSMUSG00000115730	Gm7459			ENSMUSG00000084137	Gm9085
		ENSMUSG00000083353	Gm12540			ENSMUSG00000038600	Atp6v0a4			ENSMUSG00000058463	Gm5471			ENSMUSG00000031312	Itgb1bp2
		ENSMUSG00000105134	Gm42923			ENSMUSG00000047749	Zc3hav1l			ENSMUSG00000115068	Gm48926			ENSMUSG00000065509	Mir421
		ENSMUSG00000105395	Gm42672			ENSMUSG00000079598	Clec2l			ENSMUSG00000023039	Krt7			ENSMUSG00000103094	Gm37558
		ENSMUSG00000105460	Gm42671			ENSMUSG00000041372	B4galnt3			ENSMUSG00000071586	Gm10337			ENSMUSG00000104869	Gm42544
		ENSMUSG00000107524	Gm44136			ENSMUSG00000107971	Gm44260			ENSMUSG00000022416	Cacna1i			ENSMUSG00000104571	Gm43010
		ENSMUSG00000105104	Gm43729			ENSMUSG00000108232	Gm43916			ENSMUSG00000091492	Gm17025			ENSMUSG00000104906	Gm43005
		ENSMUSG00000103952	Gm37268			ENSMUSG00000107915	Gm44014			ENSMUSG00000108763	Btnl12			ENSMUSG00000068854	H2bc21
		ENSMUSG00000074236	Gm9387			ENSMUSG00000030030	1700003E16Rik			ENSMUSG00000058550	Dppa4			ENSMUSG00000074398	Gm15441
		ENSMUSG00000102466	Gm38200			ENSMUSG00000085782	Gm15624			ENSMUSG00000116930	Gm49711			ENSMUSG00000102844	Gm38034
		ENSMUSG00000061143	Maml3			ENSMUSG00000029759	Pon3			ENSMUSG00000116725	Gm29686			ENSMUSG00000038298	Pdzk1
		ENSMUSG00000104339	C130089K02Rik			ENSMUSG00000108503	Gm20949			ENSMUSG00000097896	Gm26800			ENSMUSG00000104968	Gm43803
		ENSMUSG00000019232	Etnppl			ENSMUSG00000025102	3110040N11Rik			ENSMUSG00000093649	Gm20614			ENSMUSG00000105217	Gm42873
		ENSMUSG00000105976	Gm42782			ENSMUSG00000070526	Peg12			ENSMUSG00000116831	Gm30505			ENSMUSG00000090817	Hsd3b9
		ENSMUSG00000028088	Fmo5			ENSMUSG00000109243	Gm45867			ENSMUSG00000034362	Csta1			ENSMUSG00000105472	Gm43024
		ENSMUSG00000106197	Gm42717			ENSMUSG00000095061	E030018B13Rik			ENSMUSG00000022829	Stxbp5l			ENSMUSG00000050150	Slc9b1
		ENSMUSG00000105559	Gm4860			ENSMUSG00000109090	Gm45088			ENSMUSG00000040775	Gm9772			ENSMUSG00000104693	Gm42941
		ENSMUSG00000106184	Gm43463			ENSMUSG00000030638	Sh3gl3			ENSMUSG00000098164	Gm5493			ENSMUSG00000106629	Gm40155
		ENSMUSG00000027500	Stmn2			ENSMUSG00000031075	Ano1			ENSMUSG00000117384	C330024C12Rik			ENSMUSG00000074591	Ankub1
		ENSMUSG00000103115	Gm37584			ENSMUSG00000108878	Gm49493			ENSMUSG00000089701	Gm15978			ENSMUSG00000078620	None
		ENSMUSG00000053897	Slc39a8			ENSMUSG00000033429	Mcee			ENSMUSG00000046070	Igfals			ENSMUSG00000098208	Gm8349
		ENSMUSG00000027857	Tshb			ENSMUSG00000015709	Arnt2			ENSMUSG00000086076	Ncr3-ps			ENSMUSG00000059743	Fdps
		ENSMUSG00000105681	Gm43428			ENSMUSG00000030376	Slc8a2			ENSMUSG00000117098	Gm49909			ENSMUSG00000068547	Clca4a
		ENSMUSG00000039519	Cyp7b1			ENSMUSG00000042675	Ypel3			ENSMUSG00000116876	Gm49721			ENSMUSG00000103620	Gm37359
		ENSMUSG00000091881	Gm17146			ENSMUSG00000040488	Ltbp4			ENSMUSG00000117292	E330032C10Rik			ENSMUSG00000103041	Gm37305
		ENSMUSG00000027694	Gm8325			ENSMUSG00000110077	Gm45632			ENSMUSG00000092306	Gm20447			ENSMUSG00000102652	Gm37078
		ENSMUSG00000103473	Gm37696			ENSMUSG00000006019	Dhx34			ENSMUSG00000092428	Gm20545			ENSMUSG00000036873	2410004B18Rik
		ENSMUSG00000102758	Naaladl2			ENSMUSG00000030510	Cers3			ENSMUSG00000117063	Gm49936			ENSMUSG00000011008	Mcoln2
		ENSMUSG00000105355	Gm40117			ENSMUSG00000060538	Tmem219			ENSMUSG00000116780	Dynlt2a3			ENSMUSG00000027947	Il6ra
		ENSMUSG00000028039	Efna3			ENSMUSG00000003363	Pld3			ENSMUSG00000084025	Gm6276			ENSMUSG00000105941	Gm42809
		ENSMUSG00000106341	Gm43330			ENSMUSG00000108366	Gm5586			ENSMUSG00000056492	Adgrf5			ENSMUSG00000091329	1700112D23Rik
		ENSMUSG00000074340	Ovgp1			ENSMUSG00000030685	Kctd13			ENSMUSG00000023914	Mep1a			ENSMUSG00000045662	Henmt1
		ENSMUSG00000046280	She			ENSMUSG00000098019	Gm2546			ENSMUSG00000112121	C230072F16Rik			ENSMUSG00000091091	Kcnmb3
		ENSMUSG00000004035	Gstm7			ENSMUSG00000030621	Me3			ENSMUSG00000098374	Gm28043			ENSMUSG00000105708	Gm36070
		ENSMUSG00000068762	Gstm6			ENSMUSG00000045114	Prrt2			ENSMUSG00000118390	Gm50102			ENSMUSG00000091648	C2cd4d
		ENSMUSG00000074281	Gm12522			ENSMUSG00000108520	Gm44684			ENSMUSG00000117818	Gm50105			ENSMUSG00000028976	Slc2a5
		ENSMUSG00000027886	Cfap276			ENSMUSG00000097162	2310010J17Rik			ENSMUSG00000054666	Or10h28			ENSMUSG00000085213	Gm13091
		ENSMUSG00000055030	Sprr2e			ENSMUSG00000030739	Myh14			ENSMUSG00000024300	Myo1f			ENSMUSG00000028893	Sesn2
		ENSMUSG00000027913	Crct1			ENSMUSG00000074141	Il4i1			ENSMUSG00000099871	Gm21742			ENSMUSG00000099289	Mir6403
		ENSMUSG00000027966	Col11a1			ENSMUSG00000077711	AF357399			ENSMUSG00000069376	Gm5507			ENSMUSG00000037188	Grhl3
		ENSMUSG00000105506	Gm43743			ENSMUSG00000074355	Gm10676			ENSMUSG00000080779	Gm8731			ENSMUSG00000077921	Mir872
		ENSMUSG00000104669	Gm38411			ENSMUSG00000108542	Gm44834			ENSMUSG00000060201	Spink7			ENSMUSG00000085823	Gm13012
		ENSMUSG00000078612	Fyb2			ENSMUSG00000040811	Eml2			ENSMUSG00000117606	Gm5969			ENSMUSG00000041143	Tmco4
		ENSMUSG00000078552	Dcdc2b			ENSMUSG00000042340	Ctf1			ENSMUSG00000118030	Gm50163			ENSMUSG00000028553	Angptl3
		ENSMUSG00000085581	Gm12786			ENSMUSG00000109366	Gm44698			ENSMUSG00000103194	Gm37643			ENSMUSG00000080708	Ccnd3-ps
		ENSMUSG00000085517	Gm12963			ENSMUSG00000108460	Gm39041			ENSMUSG00000045498	Pcdhb3			ENSMUSG00000070890	Pramel19
		ENSMUSG00000081086	Gm9506			ENSMUSG00000002043	Trappc6a			ENSMUSG00000051678	Pcdhb6			ENSMUSG00000066688	Pramel21
		ENSMUSG00000028971	Cort			ENSMUSG00000030793	Pycard			ENSMUSG00000118112	Gm50349			ENSMUSG00000070619	Pramel31
		ENSMUSG00000085807	Ube4bos2			ENSMUSG00000108353	Gm45205			ENSMUSG00000102047	2010010A06Rik			ENSMUSG00000081885	Gm13231
		ENSMUSG00000087714	Gm25827			ENSMUSG00000108437	Gm19366			ENSMUSG00000114756	Gm47273			ENSMUSG00000095865	Gm13237
		ENSMUSG00000102912	Gm20731			ENSMUSG00000037337	Map4k1			ENSMUSG00000065399	Mir133a-1			ENSMUSG00000086589	Gm12915
		ENSMUSG00000028364	Tnc			ENSMUSG00000087138	Gm15545			ENSMUSG00000118001	Gm34808			ENSMUSG00000073758	Sh3d21
		ENSMUSG00000028965	Tnfrsf9			ENSMUSG00000108425	Gm44706			ENSMUSG00000092182	Gm20407			ENSMUSG00000028794	A3galt2
		ENSMUSG00000028957	Per3			ENSMUSG00000039099	Wdr93			ENSMUSG00000090737	Gm6788			ENSMUSG00000070979	Actl7a
		ENSMUSG00000083885	Gm13213			ENSMUSG00000030543	Mesp2			ENSMUSG00000026931	1700019N19Rik			ENSMUSG00000023267	Gabrr2
		ENSMUSG00000038007	Acer2			ENSMUSG00000097699	5430400D12Rik			ENSMUSG00000054200	Ffar4			ENSMUSG00000054659	Pm20d2
		ENSMUSG00000086320	Gm12840			ENSMUSG00000090075	Gm16251			ENSMUSG00000025002	Cyp2c55			ENSMUSG00000095588	Gm12350
		ENSMUSG00000028539	Artn			ENSMUSG00000030541	Idh2			ENSMUSG00000089102	Gm23113			ENSMUSG00000028211	Trp53inp1
		ENSMUSG00000028766	Alpl			ENSMUSG00000035713	Usp35			ENSMUSG00000116347	Gm49416			ENSMUSG00000028427	Aqp7
		ENSMUSG00000028758	Kif17			ENSMUSG00000045467	Ttll13			ENSMUSG00000067577	A430093F15Rik			ENSMUSG00000081884	Gm11821
		ENSMUSG00000081121	Gm12791			ENSMUSG00000099098	1110035H17Rik			ENSMUSG00000024679	Ms4a6d			ENSMUSG00000028451	1700022I11Rik
		ENSMUSG00000002384	Bmp8b			ENSMUSG00000108648	Gm44674			ENSMUSG00000067545	Or10q3			ENSMUSG00000042788	Fam166b
		ENSMUSG00000006221	Hspb7			ENSMUSG00000030532	Hddc3			ENSMUSG00000067529	Or4d11			ENSMUSG00000066196	Spag8
		ENSMUSG00000006219	Fblim1			ENSMUSG00000082183	Gm15994			ENSMUSG00000046272	Or5b21			ENSMUSG00000084274	Ptma-ps2
		ENSMUSG00000078502	Zfp268			ENSMUSG00000042055	Wdr11			ENSMUSG00000098786	Mir6995			ENSMUSG00000092677	Mir5106
		ENSMUSG00000085085	1700086P04Rik			ENSMUSG00000109205	Gm44954			ENSMUSG00000037477	Tbx10			ENSMUSG00000039809	Gabbr2
		ENSMUSG00000082876	Gm11889			ENSMUSG00000038797	Zscan2			ENSMUSG00000064343	mt-Tq			ENSMUSG00000105594	Gm43398
		ENSMUSG00000081540	Gm12538			ENSMUSG00000086604	Gm15510			ENSMUSG00000100555	Gm8173			ENSMUSG00000105864	Gm10484
		ENSMUSG00000038630	Zkscan16			ENSMUSG00000030761	Myo7a			ENSMUSG00000025916	Ppp1r42			ENSMUSG00000097271	Gm9903
		ENSMUSG00000028435	Aqp3			ENSMUSG00000050708	Ftl1			ENSMUSG00000102391	Gm37578			ENSMUSG00000046079	Lrrc8d
		ENSMUSG00000055963	Triqk			ENSMUSG00000098022	Zfp82			ENSMUSG00000091017	Garin4			ENSMUSG00000107009	6720475M21Rik
		ENSMUSG00000050215	Or13e8			ENSMUSG00000035547	Capn5			ENSMUSG00000104052	Gm38125			ENSMUSG00000106992	Gm43167
		ENSMUSG00000035615	Frmpd1			ENSMUSG00000025586	Cpeb1			ENSMUSG00000070643	Sox13			ENSMUSG00000097035	Gm26692
		ENSMUSG00000106164	9430085M18Rik			ENSMUSG00000109165	Gm45148			ENSMUSG00000026579	F5			ENSMUSG00000098062	Gm26931
		ENSMUSG00000105534	Gm42435			ENSMUSG00000055150	Zfp78			ENSMUSG00000103016	Gm37506			ENSMUSG00000051246	Msantd1
		ENSMUSG00000093720	Gm20635			ENSMUSG00000109644	0610005C13Rik			ENSMUSG00000025946	Pth2r			ENSMUSG00000044716	Dok7
		ENSMUSG00000106198	None			ENSMUSG00000018909	Arrb1			ENSMUSG00000101482	Gm28883			ENSMUSG00000105044	Gm10416
		ENSMUSG00000045345	9530056K15Rik			ENSMUSG00000051048	P4ha3			ENSMUSG00000102157	Gm37470			ENSMUSG00000083907	Plk-ps1
		ENSMUSG00000106451	Gm42934			ENSMUSG00000109045	Gm45084			ENSMUSG00000078897	Gm4724			ENSMUSG00000029408	Abcb9
		ENSMUSG00000043484	Gm5867			ENSMUSG00000093826	Gm6900			ENSMUSG00000103734	Gm37651			ENSMUSG00000086632	1700112J05Rik
		ENSMUSG00000105430	Gm43301			ENSMUSG00000109167	Gm44652			ENSMUSG00000079497	Gm13420			ENSMUSG00000029093	Sorcs2
		ENSMUSG00000106202	Gm43727			ENSMUSG00000042246	Tmc7			ENSMUSG00000079103	Tgm7			ENSMUSG00000054622	D730045B01Rik
		ENSMUSG00000029321	Slc10a6			ENSMUSG00000066807	Gm10179			ENSMUSG00000061531	Tmem236			ENSMUSG00000048520	Fbxl13
		ENSMUSG00000084878	Lrrc8dos			ENSMUSG00000006310	Zbtb32			ENSMUSG00000088018	Gm23390			ENSMUSG00000082938	Gm2810
		ENSMUSG00000106643	Gm43422			ENSMUSG00000006313	Upk1a			ENSMUSG00000081264	Gm14021			ENSMUSG00000001622	Csn3
		ENSMUSG00000106188	Gm9710			ENSMUSG00000006204	Cdcp3			ENSMUSG00000098896	Mir3473g			ENSMUSG00000038295	Atg9b
		ENSMUSG00000104951	Gm43413			ENSMUSG00000070822	Zscan18			ENSMUSG00000118570	Gm52947			ENSMUSG00000034040	Galnt17
		ENSMUSG00000045102	Poln			ENSMUSG00000057894	Zfp329			ENSMUSG00000035403	Crb2			ENSMUSG00000055235	Wdr86
		ENSMUSG00000106902	4930557J02Rik			ENSMUSG00000030859	Fam24a			ENSMUSG00000054850	Smim10l2a			ENSMUSG00000106457	Gm42585
		ENSMUSG00000080957	Gm15739			ENSMUSG00000109399	Gm44982			ENSMUSG00000081583	Gm14769			ENSMUSG00000029377	Ereg
		ENSMUSG00000107205	Gm42576			ENSMUSG00000008496	Pou2f2			ENSMUSG00000072934	Trpc5os			ENSMUSG00000106464	C130083M11Rik
		ENSMUSG00000105554	Gm7118			ENSMUSG00000060962	Dmkn			ENSMUSG00000083603	Gm14810			ENSMUSG00000106930	Gm6450
		ENSMUSG00000062960	Kdr			ENSMUSG00000053714	4732471J01Rik			ENSMUSG00000105992	Gm43651			ENSMUSG00000106915	Gm42655
		ENSMUSG00000029651	Mtus2			ENSMUSG00000030691	Fchsd2			ENSMUSG00000097250	Gm26771			ENSMUSG00000042647	Acad12
		ENSMUSG00000085971	Gm15411			ENSMUSG00000043262	Uevld			ENSMUSG00000105803	Gm43526			ENSMUSG00000082420	Gm6517
		ENSMUSG00000106310	Gm43523			ENSMUSG00000030917	Ldaf1			ENSMUSG00000065847	Gm25188			ENSMUSG00000042589	Cux2
		ENSMUSG00000061601	Pclo			ENSMUSG00000085995	Gm2788			ENSMUSG00000074619	Fundc2b			ENSMUSG00000029149	Krtcap3
		ENSMUSG00000087703	Gm15650			ENSMUSG00000039745	Htatip2			ENSMUSG00000105701	Gm42587			ENSMUSG00000107140	Gm43811
		ENSMUSG00000104720	Gm43138			ENSMUSG00000097343	9030407P20Rik			ENSMUSG00000106447	Gm42957			ENSMUSG00000029134	Plb1
		ENSMUSG00000029660	Tex26			ENSMUSG00000109154	Gm44822			ENSMUSG00000104401	Gm20750			ENSMUSG00000047592	Nxpe5
		ENSMUSG00000081256	Gm15791			ENSMUSG00000019194	Scn1b			ENSMUSG00000106334	Gm43549			ENSMUSG00000106350	Kif19b
		ENSMUSG00000106980	Gm43690			ENSMUSG00000041775	Mapk1ip1			ENSMUSG00000102862	Gm37640			ENSMUSG00000106391	Gm42690
		ENSMUSG00000105368	Gm43759			ENSMUSG00000030498	Gas2			ENSMUSG00000048003	Catsper4			ENSMUSG00000106058	Gm43013
		ENSMUSG00000039934	Gsap			ENSMUSG00000073985	Gm10602			ENSMUSG00000085774	Gm13055			ENSMUSG00000030054	Gp9
		ENSMUSG00000064280	Ccdc146			ENSMUSG00000109036	2210406H18Rik			ENSMUSG00000028876	Epha10			ENSMUSG00000108049	Gm44168
		ENSMUSG00000119906	Gm22887			ENSMUSG00000085105	Gm12758			ENSMUSG00000046219	C230012O17Rik			ENSMUSG00000107570	Gm44207
		ENSMUSG00000105091	Gm43722			ENSMUSG00000092526	Gm17907			ENSMUSG00000080772	Gm12543			ENSMUSG00000098240	Gm4575
		ENSMUSG00000028978	Nos3			ENSMUSG00000056043	Rgs9bp			ENSMUSG00000104875	Gm43397			ENSMUSG00000100680	1810044D09Rik
		ENSMUSG00000107143	Gm6598			ENSMUSG00000109940	Gm45399			ENSMUSG00000104662	Gm43267			ENSMUSG00000057666	Gapdh
		ENSMUSG00000087292	Gm13832			ENSMUSG00000060314	Zfp941			ENSMUSG00000104940	Gm42908			ENSMUSG00000079462	Gm15737
		ENSMUSG00000106887	A930005G22Rik			ENSMUSG00000104420	E230020A03Rik			ENSMUSG00000105188	Gm8190			ENSMUSG00000054556	Gm4876
		ENSMUSG00000087314	Prkag2os2			ENSMUSG00000058886	Deaf1			ENSMUSG00000085237	Gm15406			ENSMUSG00000030031	Kbtbd8
		ENSMUSG00000029379	Cxcl3			ENSMUSG00000059277	R74862			ENSMUSG00000063430	Wscd2			ENSMUSG00000081113	Gm7308
		ENSMUSG00000059645	Gm7361			ENSMUSG00000037664	Cdkn1c			ENSMUSG00000104784	Gm42984			ENSMUSG00000108258	Gm43913
		ENSMUSG00000029167	Ppargc1a			ENSMUSG00000048965	Mrgpre			ENSMUSG00000106912	Gm43785			ENSMUSG00000107970	Gm49058
		ENSMUSG00000107354	Gm43040			ENSMUSG00000031090	Nadsyn1			ENSMUSG00000054598	9130230L23Rik			ENSMUSG00000108095	Gm44067
		ENSMUSG00000107369	Gstm2-ps1			ENSMUSG00000004360	9330159F19Rik			ENSMUSG00000107197	Gm43312			ENSMUSG00000003476	Crhr2
		ENSMUSG00000086047	9530046B11Rik			ENSMUSG00000050108	Bpifc			ENSMUSG00000012396	Nanog			ENSMUSG00000098142	Gm7507
		ENSMUSG00000088623	Gm23031			ENSMUSG00000080469	Snord98			ENSMUSG00000107952	Gm6352			ENSMUSG00000062694	Cav3
		ENSMUSG00000106205	C230096K16Rik			ENSMUSG00000111080	Gm20300			ENSMUSG00000094557	Rpl35a-ps7			ENSMUSG00000029633	Gm5578
		ENSMUSG00000034687	Fras1			ENSMUSG00000097412	1810014B01Rik			ENSMUSG00000085658	Gm15704			ENSMUSG00000062905	Vmn1r32
		ENSMUSG00000107086	Gm43808			ENSMUSG00000019791	Hint3			ENSMUSG00000108145	Gm38811			ENSMUSG00000108103	Gm44081
		ENSMUSG00000035456	Prdm8			ENSMUSG00000071253	Slc25a16			ENSMUSG00000107013	Gm43635			ENSMUSG00000107745	Gm43917
		ENSMUSG00000107075	Gm43068			ENSMUSG00000035459	Stab2			ENSMUSG00000107203	Gm7542			ENSMUSG00000044471	Lncpint
		ENSMUSG00000066867	Oas1e			ENSMUSG00000000295	Hddc2			ENSMUSG00000107812	Gm43935			ENSMUSG00000086212	Mkln1os
		ENSMUSG00000104641	Gm43290			ENSMUSG00000020072	Pbld2			ENSMUSG00000108143	Gm44414			ENSMUSG00000025608	Podxl
		ENSMUSG00000029206	Nsun7			ENSMUSG00000020056	Washc3			ENSMUSG00000086855	Gm13844			ENSMUSG00000025701	Alox5
		ENSMUSG00000062438	Adam1b			ENSMUSG00000036764	Dnajc12			ENSMUSG00000107358	Gm43168			ENSMUSG00000085382	Gm13861
		ENSMUSG00000043036	Ccdc63			ENSMUSG00000039462	Col10a1			ENSMUSG00000038738	Shank1			ENSMUSG00000041460	Cacna2d4
		ENSMUSG00000005373	Mlxipl			ENSMUSG00000020227	Irak3			ENSMUSG00000058966	Tlcd3b			ENSMUSG00000034968	Lbx2
		ENSMUSG00000105239	Gm43091			ENSMUSG00000019944	Rhobtb1			ENSMUSG00000070802	Pnma8b			ENSMUSG00000081788	Gm5898
		ENSMUSG00000089984	Fbxo24			ENSMUSG00000087480	Gm15910			ENSMUSG00000030399	Ckm			ENSMUSG00000109821	Gm6593
		ENSMUSG00000081142	Gm15497			ENSMUSG00000071335	Mfsd4b3-ps			ENSMUSG00000108668	Gm32816			ENSMUSG00000108618	Gm44816
		ENSMUSG00000119383	Gm26285			ENSMUSG00000034613	Ppm1h			ENSMUSG00000109046	Gm44571			ENSMUSG00000030895	Hpx
		ENSMUSG00000095789	Nupr1l			ENSMUSG00000112140	Gm5780			ENSMUSG00000110124	Gm4247			ENSMUSG00000108607	Gm44646
		ENSMUSG00000079173	Zan			ENSMUSG00000087966	Gm25390			ENSMUSG00000109894	Gm5904			ENSMUSG00000038670	Mybpc2
		ENSMUSG00000029716	Tfr2			ENSMUSG00000090610	Gm3571			ENSMUSG00000071317	Bves			ENSMUSG00000046378	Asphd1
		ENSMUSG00000029866	Kel			ENSMUSG00000110772	Gm47856			ENSMUSG00000112132	Gm36229			ENSMUSG00000030683	Sez6l2
		ENSMUSG00000107868	Gm5112			ENSMUSG00000040415	Dtx3			ENSMUSG00000111947	Gm47438			ENSMUSG00000054716	Zfp771
		ENSMUSG00000105776	Gm43292			ENSMUSG00000036099	Vezt			ENSMUSG00000112249	Gm30262			ENSMUSG00000108812	C130083A15Rik
		ENSMUSG00000071494	Or10ac1			ENSMUSG00000089994	Gm16239			ENSMUSG00000112429	Gm47093			ENSMUSG00000035951	Ascl3
		ENSMUSG00000033152	Podxl2			ENSMUSG00000112317	Gm47580			ENSMUSG00000034057	Myrfl			ENSMUSG00000003545	Fosb
		ENSMUSG00000052241	None			ENSMUSG00000014329	Bicc1			ENSMUSG00000031294	D630029K05Rik			ENSMUSG00000108402	9430064I24Rik
		ENSMUSG00000029661	Col1a2			ENSMUSG00000053830	Gm9923			ENSMUSG00000112875	Gm48074			ENSMUSG00000096145	Vkorc1
		ENSMUSG00000068551	Zfp467			ENSMUSG00000118550	Gm52965			ENSMUSG00000087400	Gm15270			ENSMUSG00000062944	9130023H24Rik
		ENSMUSG00000030088	Aldh1l1			ENSMUSG00000112642	Gm17849			ENSMUSG00000069581	Tspear			ENSMUSG00000108365	Gm44951
		ENSMUSG00000072476	Rnf26rt			ENSMUSG00000035694	Caps2			ENSMUSG00000110589	Gm45754			ENSMUSG00000050973	Gdpgp1
		ENSMUSG00000097462	9530026P05Rik			ENSMUSG00000045055	Rpsa-ps2			ENSMUSG00000097812	Gm26812			ENSMUSG00000030781	Slc5a2
		ENSMUSG00000108256	Gm43923			ENSMUSG00000019796	Lrp11			ENSMUSG00000090118	Gm16163			ENSMUSG00000055809	Dnaaf3
		ENSMUSG00000108015	Gm32591			ENSMUSG00000055493	Epm2a			ENSMUSG00000110532	Gm35857			ENSMUSG00000094152	Slc6a16
		ENSMUSG00000107969	Gm44085			ENSMUSG00000045455	Gm9797			ENSMUSG00000110194	Gm7192			ENSMUSG00000110407	Gm45454
		ENSMUSG00000108046	Gm43924			ENSMUSG00000112058	Gm47593			ENSMUSG00000052616	Terb1			ENSMUSG00000108643	Gm44931
		ENSMUSG00000108257	Gm44251			ENSMUSG00000046687	Gm5424			ENSMUSG00000110619	Gm7850			ENSMUSG00000100512	Ovol3
		ENSMUSG00000050241	Klre1			ENSMUSG00000020083	Fam241b			ENSMUSG00000101009	1700108F19Rik			ENSMUSG00000030443	Zfp583
		ENSMUSG00000108080	Gm10209			ENSMUSG00000019852	Arfgef3			ENSMUSG00000087466	A330041J22Rik			ENSMUSG00000062132	Arhgap33os
		ENSMUSG00000037709	Fam13a			ENSMUSG00000019996	Map7			ENSMUSG00000053310	Nrgn			ENSMUSG00000108650	Gm44867
		ENSMUSG00000045441	Gprin3			ENSMUSG00000019986	Ahi1			ENSMUSG00000092805	Gm26461			ENSMUSG00000109654	Gm3912
		ENSMUSG00000039578	Ccser1			ENSMUSG00000075297	H60b			ENSMUSG00000104263	9430062P05Rik			ENSMUSG00000109002	Gm38405
		ENSMUSG00000030220	Arhgdib			ENSMUSG00000037440	Vnn1			ENSMUSG00000103658	Gm37201			ENSMUSG00000096002	Vmn2r53
		ENSMUSG00000030257	Srgap3			ENSMUSG00000039166	Akap7			ENSMUSG00000101615	Gm8495			ENSMUSG00000087348	Gm15582
		ENSMUSG00000059022	Kcp			ENSMUSG00000040009	Gnaz			ENSMUSG00000025644	Gm7628			ENSMUSG00000109910	Gm45240
		ENSMUSG00002076174	Gm55763			ENSMUSG00000001665	Gstt3			ENSMUSG00000111205	Gm39307			ENSMUSG00000110360	Gm45380
		ENSMUSG00000106867	Gm43800			ENSMUSG00000020231	Dip2a			ENSMUSG00000042254	Cilp			ENSMUSG00000066108	Muc5b
		ENSMUSG00000086582	Gm16272			ENSMUSG00000051652	Lrrc3			ENSMUSG00000032443	Zcwpw2			ENSMUSG00000053046	Brsk2
		ENSMUSG00000084454	Gm24592			ENSMUSG00000020331	Hcn2			ENSMUSG00000061462	Obscn			ENSMUSG00000025507	Pidd1
		ENSMUSG00000030137	Tuba8			ENSMUSG00000087672	Gm15122			ENSMUSG00000087692	Gm11940			ENSMUSG00000048200	Cracr2b
		ENSMUSG00000009145	Dqx1			ENSMUSG00000003344	Btbd2			ENSMUSG00000081578	Gm12611			ENSMUSG00000020183	Cpm
		ENSMUSG00000108435	Gm45051			ENSMUSG00000055862	Izumo4			ENSMUSG00000064057	Scgb3a1			ENSMUSG00000050035	Fhl4
		ENSMUSG00000085412	Halr1			ENSMUSG00000085327	Gm16104			ENSMUSG00000086636	Gm12949			ENSMUSG00000086522	Gm4473
		ENSMUSG00000101451	Gm29430			ENSMUSG00000034758	Tle6			ENSMUSG00000087242	C78197			ENSMUSG00000102632	Gm37786
		ENSMUSG00000107603	Gm43921			ENSMUSG00000112621	Gm5173			ENSMUSG00002075965	Gm55999			ENSMUSG00000058589	Anks1b
		ENSMUSG00000108197	Gm44214			ENSMUSG00000094622	Gm3055			ENSMUSG00000045377	Tmem88			ENSMUSG00000102114	BC048559
		ENSMUSG00000090744	Gm6871			ENSMUSG00000112196	Gm8274			ENSMUSG00002075093	Gm56156			ENSMUSG00000025422	Agap2
		ENSMUSG00000062444	Ap3b2			ENSMUSG00000061371	Zfp873			ENSMUSG00000086078	Gm11657			ENSMUSG00000110903	Gm47857
		ENSMUSG00000074272	Ceacam1			ENSMUSG00000094683	Ap3m1-ps			ENSMUSG00000081325	Gm12599			ENSMUSG00000112203	Gm49167
		ENSMUSG00000108446	Gm44997			ENSMUSG00000112375	Gm38560			ENSMUSG00000058773	H1f5			ENSMUSG00000112550	Gm6627
		ENSMUSG00000108420	Gm45141			ENSMUSG00000080021	Gm5915			ENSMUSG00000099517	H3c8			ENSMUSG00000037747	Phyhipl
		ENSMUSG00000030468	Siglecg			ENSMUSG00000031591	Asah1			ENSMUSG00000058385	H2bc8			ENSMUSG00000085282	Gm15663
		ENSMUSG00000087088	Gm16638			ENSMUSG00000079057	Cyp4v3			ENSMUSG00000038132	Rbm24			ENSMUSG00000055958	None
		ENSMUSG00000109305	Smim38			ENSMUSG00000070044	Fam149a			ENSMUSG00000086448	9330162012Rik			ENSMUSG00000101801	1700020G17Rik
		ENSMUSG00000052353	Cemip			ENSMUSG00000037982	Gm9725			ENSMUSG00000021448	Shc3			ENSMUSG00000051716	Apon
		ENSMUSG00000038704	Aspdh			ENSMUSG00000083734	Gm16209			ENSMUSG00000090358	Gm2822			ENSMUSG00000039878	Slc39a5
		ENSMUSG00000030562	Nox4			ENSMUSG00000078931	Pdf			ENSMUSG00000087532	Gm15938			ENSMUSG00000056888	Glipr1
		ENSMUSG00000108362	Gm18561			ENSMUSG00000057657	Rps18-ps3			ENSMUSG00000116223	Gm41396			ENSMUSG00000097378	B230208H11Rik
		ENSMUSG00000100005	B130024G19Rik			ENSMUSG00000031442	Mcf2l			ENSMUSG00000090500	Gm17057			ENSMUSG00000020090	Npffr1
		ENSMUSG00000000486	Septin1			ENSMUSG00000003849	Nqo1			ENSMUSG00000087690	Gm16031			ENSMUSG00000112478	Gm47761
		ENSMUSG00000032776	Mctp2			ENSMUSG00000071103	1700029J07Rik			ENSMUSG00000116536	Gm2805			ENSMUSG00000111227	Gm20149
		ENSMUSG00000108601	Gm44645			ENSMUSG00000110528	Gm1943			ENSMUSG00000039956	Mrap			ENSMUSG00000112808	Gm4739
		ENSMUSG00000030806	Stx1b			ENSMUSG00000031629	Cenpu			ENSMUSG00000081651	Gm15530			ENSMUSG00000112300	Gm47976
		ENSMUSG00000030616	Sytl2			ENSMUSG00000074219	Gm10644			ENSMUSG00000097401	Gm26744			ENSMUSG00000020327	Fgf22
		ENSMUSG00000039062	Anpep			ENSMUSG00000038225	Primpol			ENSMUSG00000110291	None			ENSMUSG00000035237	Lcat
		ENSMUSG00000087593	Gm16174			ENSMUSG00000005465	Il27ra			ENSMUSG00000077460	Gm26419			ENSMUSG00000046691	Chtf8
		ENSMUSG00000092216	Gm19345			ENSMUSG00000110480	Gm32842			ENSMUSG00000117486	Gm30938			ENSMUSG00000038457	Tmem255b
		ENSMUSG00000063838	Cdc42ep5			ENSMUSG00000039396	Neil3			ENSMUSG00000116779	Gm4829			ENSMUSG00000056753	C330011M18Rik
		ENSMUSG00000030792	Dkkl1			ENSMUSG00000054408	Spcs3			ENSMUSG00000092458	Gm18737			ENSMUSG00000065444	Mir27a
		ENSMUSG00000108388	Gm44673			ENSMUSG00000109784	Gm45493			ENSMUSG00000117131	Gm41506			ENSMUSG00000087300	Gm16725
		ENSMUSG00000085272	Sbk3			ENSMUSG00000031951	Tmem231			ENSMUSG00000047033	Pcdhb15			ENSMUSG00000110129	Gm45453
		ENSMUSG00000109367	Gm18782			ENSMUSG00000031536	Polb			ENSMUSG00000104512	Gm37165			ENSMUSG00000008167	Fbxw9
		ENSMUSG00000003379	Cd79a			ENSMUSG00000052819	Best2			ENSMUSG00000057719	Sh3rf2			ENSMUSG00000095845	Gng14
		ENSMUSG00000090958	Lrrc32			ENSMUSG00000109652	Gm45555			ENSMUSG00000090078	Gm16147			ENSMUSG00000062704	9430002A10Rik
		ENSMUSG00000052396	Mogat2			ENSMUSG00000109731	Gm45425			ENSMUSG00000117552	Gm5686			ENSMUSG00000074052	BC048644
		ENSMUSG00000110144	Gm45564			ENSMUSG00000089742	Gm15898			ENSMUSG00000052085	Dock8			ENSMUSG00000079033	Mef2b
		ENSMUSG00000089780	Gm16306			ENSMUSG00000031860	Pbx4			ENSMUSG00000089952	4933413C19Rik			ENSMUSG00000109369	Vmn2r-ps88
		ENSMUSG00000059824	Dbp			ENSMUSG00000036120	Rfxank			ENSMUSG00000097558	Gm26902			ENSMUSG00000110716	Gm39271
		ENSMUSG00000098900	Gm18190			ENSMUSG00000071078	Nr2c2ap			ENSMUSG00000089151	Mir1950			ENSMUSG00000031765	Mt1
		ENSMUSG00000030732	Chrdl2			ENSMUSG00000110540	Gm45743			ENSMUSG00000087082	Gm15423			ENSMUSG00000085437	1700047A11Rik
		ENSMUSG00000110020	Gm45441			ENSMUSG00000004567	Mcoln1			ENSMUSG00000103076	Gm37902			ENSMUSG00000109181	Gm5605
		ENSMUSG00000082210	Gm14382			ENSMUSG00000109709	Gm45290			ENSMUSG00000102194	Gm38169			ENSMUSG00000110517	Gm31224
		ENSMUSG00000108883	Gm44623			ENSMUSG00000110325	Gm45293			ENSMUSG00000104388	Gm37033			ENSMUSG00000110575	6330537M06Rik
		ENSMUSG00000110159	Gm45501			ENSMUSG00000033862	Cdk10			ENSMUSG00000103630	Gm37242			ENSMUSG00000091514	Gm17484
		ENSMUSG00000074115	Saa1			ENSMUSG00000044433	Camsap3			ENSMUSG00000042807	Hecw2			ENSMUSG00000115849	Gm49149
		ENSMUSG00000030854	Ptpn5			ENSMUSG00000110442	Gm45804			ENSMUSG00000033544	Angptl1			ENSMUSG00000086486	Ift88os
		ENSMUSG00000030653	Gm45837			ENSMUSG00000110702	Gm45767			ENSMUSG00000061863	Gm6822			ENSMUSG00000035095	Fam167a
		ENSMUSG00000001827	Folr1			ENSMUSG00000037260	Hgsnat			ENSMUSG00000026247	Ecel1			ENSMUSG00000042485	Mustn1
		ENSMUSG00000108704	Gm44636			ENSMUSG00000089736	Tgfbr3l			ENSMUSG00000063558	Aox1			ENSMUSG00000022102	Dok2
		ENSMUSG00000109122	A230103L15Rik			ENSMUSG00000110516	Gm45758			ENSMUSG00000117310	Ptp4a1			ENSMUSG00000099966	2810402E24Rik
		ENSMUSG00000025494	Sigirr			ENSMUSG00000031851	Ntpcr			ENSMUSG00000103174	Gm37168			ENSMUSG00000115736	Gm8586
		ENSMUSG00000054662	Ano9			ENSMUSG00000031486	Adgra2			ENSMUSG00000102840	Gm38037			ENSMUSG00000115541	Gm49258
		ENSMUSG00000065118	Gm23297			ENSMUSG00000109719	Gm45266			ENSMUSG00000102523	Gm37783			ENSMUSG00000057132	Rpgrip1
		ENSMUSG00000073795	Spef1l			ENSMUSG00000031503	Col4a2			ENSMUSG00000103553	Gm38218			ENSMUSG00000097533	Gm26590
		ENSMUSG00000112613	Gm48175			ENSMUSG00000039328	Rnf122			ENSMUSG00000037138	Aff3			ENSMUSG00000090564	A430057M04Rik
		ENSMUSG00000111090	Gm30698			ENSMUSG00000110598	Gm45854			ENSMUSG00000059498	Fcgr3			ENSMUSG00000072423	Psmb11
		ENSMUSG00000112684	Gm47958			ENSMUSG00000109933	Gm7600			ENSMUSG00000085894	Gm15832			ENSMUSG00000096001	Gpr15lg
		ENSMUSG00000112854	Gm38403			ENSMUSG00000036564	Ndrg4			ENSMUSG00000026185	Igfbp5			ENSMUSG00000091698	Gm6526
		ENSMUSG00000084899	Gm15344			ENSMUSG00000049184	Purg			ENSMUSG00000007122	Casq1			ENSMUSG00000089870	Gm15562
		ENSMUSG00000112411	Gm19337			ENSMUSG00000046794	Ppp1r3b			ENSMUSG00000100441	Gm7266			ENSMUSG00000115098	Gm49134
		ENSMUSG00000112120	Gm32255			ENSMUSG00000074384	AI429214			ENSMUSG00000066677	Ifi208			ENSMUSG00000114529	Gm4939
		ENSMUSG00000019846	Lama4			ENSMUSG00000039470	Zdhhc2			ENSMUSG00000026173	Plcd4			ENSMUSG00000079357	Gm11100
		ENSMUSG00000060044	Tmem26			ENSMUSG00000031877	Ces2g			ENSMUSG00000044083	Efcab8			ENSMUSG00000021751	Acox2
		ENSMUSG00000097383	1500026H17Rik			ENSMUSG00000014837	Matcap1			ENSMUSG00000027048	Abcb11			ENSMUSG00000097901	Gm26680
		ENSMUSG00000112794	Gm48878			ENSMUSG00000043251	Exoc3l			ENSMUSG00000075538	Gm10855			ENSMUSG00000114880	Gm49098
		ENSMUSG00000020102	Slc16a7			ENSMUSG00000087408	Cers1			ENSMUSG00000065883	Snord3b-ps2			ENSMUSG00000032128	Robo3
		ENSMUSG00000112035	Gm30539			ENSMUSG00000074412	Gm10689			ENSMUSG00000023206	Il15ra			ENSMUSG00000050702	4930563M21Rik
		ENSMUSG00000111759	Gm4800			ENSMUSG00000060377	Rpl36a-ps1			ENSMUSG00000038180	Spag4			ENSMUSG00000049556	Lingo1
		ENSMUSG00000080115	Eef1akmt3			ENSMUSG00000021947	Cryl1			ENSMUSG00000086638	4930405A21Rik			ENSMUSG00000034837	Gnat1
		ENSMUSG00000015890	Amdhd1			ENSMUSG00000115570	Gm48986			ENSMUSG00000118793	Gm22352			ENSMUSG00000110930	Gm19936
		ENSMUSG00000045008	9030612E09Rik			ENSMUSG00000022126	Acod1			ENSMUSG00000053141	Ptprt			ENSMUSG00000103710	D030062O11Rik
		ENSMUSG00000112918	Gm18120			ENSMUSG00000040717	Il17rd			ENSMUSG00000017943	Gdap1l1			ENSMUSG00000039488	Cntn5
		ENSMUSG00000092867	Mir3058			ENSMUSG00000021928	Ebpl			ENSMUSG00000085760	Gm14302			ENSMUSG00000079323	Gm20661
		ENSMUSG00000058396	Gpr182			ENSMUSG00000098183	Gm27010			ENSMUSG00002075137	Gm56329			ENSMUSG00000098832	Kdm4dl
		ENSMUSG00000089789	Rdh1			ENSMUSG00000035184	Fam124a			ENSMUSG00000085110	Gm13920			ENSMUSG00000111409	Gm49380
		ENSMUSG00000019894	Slc6a15			ENSMUSG00000035121	Neil2			ENSMUSG00000081010	Gm13880			ENSMUSG00000032591	Mst1
		ENSMUSG00000071280	Gm10322			ENSMUSG00000042156	Dzip1			ENSMUSG00000086820	Gm11465			ENSMUSG00000104208	Gm37401
		ENSMUSG00000040653	Ppp1r14c			ENSMUSG00000025545	Clybl			ENSMUSG00000085682	Gm14267			ENSMUSG00000100522	Gm19280
		ENSMUSG00000035864	Syt1			ENSMUSG00000022092	Ppp3cc			ENSMUSG00000087684	1200007C13Rik			ENSMUSG00000062933	Gm10123
		ENSMUSG00000035681	Kcnc2			ENSMUSG00000115025	Gm4240			ENSMUSG00000035875	AI182371			ENSMUSG00000101452	Gm28530
		ENSMUSG00000112068	Gm9182			ENSMUSG00000033111	Cep15			ENSMUSG00000087294	Gm13556			ENSMUSG00000037681	Esyt3
		ENSMUSG00000020154	Ptprb			ENSMUSG00000022096	Hr			ENSMUSG00000107955	Gm44027			ENSMUSG00000111280	Gm47239
		ENSMUSG00000112881	Gm49344			ENSMUSG00000093979	Gm2237			ENSMUSG00000054181	A930012O16Rik			ENSMUSG00000097665	Gm16853
		ENSMUSG00000020101	Vsir			ENSMUSG00000034997	Htr2a			ENSMUSG00000086196	Gm13571			ENSMUSG00000032482	Cspg5
		ENSMUSG00000090070	Gm16577			ENSMUSG00000068015	Lrch1			ENSMUSG00000027199	Gatm			ENSMUSG00000099373	Gm19667
		ENSMUSG00000059901	Adamts14			ENSMUSG00000114937	Gm30054			ENSMUSG00000084166	Gm6451			ENSMUSG00000111725	Gm19219
		ENSMUSG00000112255	Gm47594			ENSMUSG00000044350	Lacc1			ENSMUSG00000083554	Gm6645			ENSMUSG00000104432	A430027C01Rik
		ENSMUSG00000019865	Nmbr			ENSMUSG00000022022	Mtrf1			ENSMUSG00000083754	Gm7803			ENSMUSG00000032221	Mns1
		ENSMUSG00000097086	Gm7672			ENSMUSG00000050505	Pcdh20			ENSMUSG00000083223	Gm15016			ENSMUSG00000099310	Gm19427
		ENSMUSG00000098714	Mir7663			ENSMUSG00000093044	Snord8			ENSMUSG00000057000	Nxf3			ENSMUSG00000109032	Gm7972
		ENSMUSG00000037370	Enpp1			ENSMUSG00000091306	None			ENSMUSG00000080968	Atf1-ps			ENSMUSG00000057895	Zfp105
		ENSMUSG00000112352	Gm40617			ENSMUSG00000021830	Txndc16			ENSMUSG00000083311	Gm5643			ENSMUSG00000110660	Gm5362
		ENSMUSG00000006342	Susd2			ENSMUSG00000022217	Emc9			ENSMUSG00000087424	5730405O15Rik			ENSMUSG00000086917	Gm11630
		ENSMUSG00000001663	Gstt1			ENSMUSG00000115100	Gm34934			ENSMUSG00000054426	A930005H10Rik			ENSMUSG00000038188	Scarf1
		ENSMUSG00000001155	Ftcd			ENSMUSG00000063142	Kcnma1			ENSMUSG00000049097	Ankrd34a			ENSMUSG00000049287	Iba57
		ENSMUSG00000001119	Col6a1			ENSMUSG00000058317	Ube2e2			ENSMUSG00000038354	Ankrd35			ENSMUSG00000043448	Gjc2
		ENSMUSG00000078444	Gm10941			ENSMUSG00000114419	5430414B19Rik			ENSMUSG00000087440	4930577N17Rik			ENSMUSG00000084835	Gm12352
		ENSMUSG00000005357	Slc1a6			ENSMUSG00000114907	Gm47794			ENSMUSG00000104241	Gm9442			ENSMUSG00000019312	Grb7
		ENSMUSG00000045912	C2cd4c			ENSMUSG00000055538	Zcchc24			ENSMUSG00000004885	Crabp2			ENSMUSG00000088169	Gm22059
		ENSMUSG00000057729	Prtn3			ENSMUSG00000031990	Jam3			ENSMUSG00000105719	Gm42872			ENSMUSG00000080906	Gm12095
		ENSMUSG00000003341	Atp8b3			ENSMUSG00000020258	Glyctk			ENSMUSG00000041423	Paqr6			ENSMUSG00000102038	Gm12345
		ENSMUSG00000034949	Zfr2			ENSMUSG00000032268	Tmprss5			ENSMUSG00000046818	Ddit4l			ENSMUSG00000075410	Prcd
		ENSMUSG00000109873	Gm45407			ENSMUSG00000039217	Il18			ENSMUSG00000104925	Gm43061			ENSMUSG00000017832	Hspb9
		ENSMUSG00000098101	Gm27006			ENSMUSG00000111548	Gm8162			ENSMUSG00000104235	Gm37589			ENSMUSG00000020326	Ccng1
		ENSMUSG00000000303	Cdh1			ENSMUSG00000032064	Dixdc1			ENSMUSG00000106057	Gm43560			ENSMUSG00000020354	Sgcd
		ENSMUSG00000110270	Gm45607			ENSMUSG00000074452	Pate2			ENSMUSG00000097004	4731419I09Rik			ENSMUSG00000069804	Gm10277
		ENSMUSG00000031461	Myom2			ENSMUSG00000034487	Poglut3			ENSMUSG00000104037	Gm37776			ENSMUSG00000019326	Aoc3
		ENSMUSG00000031519	Asb5			ENSMUSG00000086914	Gm16124			ENSMUSG00000104361	Gm38080			ENSMUSG00000085762	Lrrc75aos2
		ENSMUSG00000039814	Xkr5			ENSMUSG00000059830	Gm16380			ENSMUSG00000074264	Amy1			ENSMUSG00000119892	Gm23971
		ENSMUSG00000031517	Gpm6a			ENSMUSG00000032122	Slc37a2			ENSMUSG00000083340	Gm13156			ENSMUSG00000063564	Col23a1
		ENSMUSG00000094421	Gm20778			ENSMUSG00000035878	Hykk			ENSMUSG00000029005	Draxin			ENSMUSG00000025380	Fscn2
		ENSMUSG00000006567	Atp7b			ENSMUSG00000035594	Chrna5			ENSMUSG00002075295	Gm55126			ENSMUSG00000034768	Asb16
		ENSMUSG00000109708	Gm45809			ENSMUSG00000034007	Scaper			ENSMUSG00000083757	Rps15a-ps4			ENSMUSG00002076000	Gm55958
		ENSMUSG00000109693	Gm45483			ENSMUSG00000031925	Maml2			ENSMUSG00000049649	Gpr3			ENSMUSG00000018012	Rac3
		ENSMUSG00000031698	Mylk3			ENSMUSG00000032298	Neil1			ENSMUSG00000085009	Gm12977			ENSMUSG00000020891	Alox8
		ENSMUSG00000037852	Cpe			ENSMUSG00000097073	9430037G07Rik			ENSMUSG00000034035	Ccdc17			ENSMUSG00000018411	Mapt
		ENSMUSG00000031825	Crispld2			ENSMUSG00000040722	Scamp5			ENSMUSG00000087128	Gm12655			ENSMUSG00000087165	2010001A14Rik
		ENSMUSG00000097960	A330074K22Rik			ENSMUSG00000066442	Mthfs			ENSMUSG00002074982	Gm55831			ENSMUSG00000069873	4930438A08Rik
		ENSMUSG00000081745	Gm15549			ENSMUSG00000102540	Gm38134			ENSMUSG00000085843	Kank4os			ENSMUSG00000034587	8430429K09Rik
		ENSMUSG00000036306	Lzts1			ENSMUSG00000032359	Ctsh			ENSMUSG00000035126	Dnai4			ENSMUSG00000000093	Tbx2
		ENSMUSG00000110538	Gm33178			ENSMUSG00000049313	Sorl1			ENSMUSG00000060572	Mfap2			ENSMUSG00000041920	Slc16a6
		ENSMUSG00000006587	Snai3			ENSMUSG00000031937	Vstm5			ENSMUSG00000086275	1700121C08Rik			ENSMUSG00000020396	Nefh
		ENSMUSG00000056313	Tcim			ENSMUSG00000031938	4931406C07Rik			ENSMUSG00000038729	Pakap			ENSMUSG00000087279	4930544D05Rik
		ENSMUSG00000031736	Crnde			ENSMUSG00000037410	Tbc1d2b			ENSMUSG00000084440	Gm26254			ENSMUSG00000050675	Gp1ba
		ENSMUSG00000061577	Adgrg5			ENSMUSG00000048503	Tlcd5			ENSMUSG00000073843	Gm12542			ENSMUSG00000083209	Gm11969
		ENSMUSG00000109448	Gm45224			ENSMUSG00000077394	Gm24339			ENSMUSG00000098929	Mir6400			ENSMUSG00000041073	Nacad
		ENSMUSG00000110498	A630001O12Rik			ENSMUSG00000032607	Amt			ENSMUSG00000035561	Aldh1b1			ENSMUSG00000086468	Etaa1os
		ENSMUSG00000110529	Gm45694			ENSMUSG00000053128	Rnf26			ENSMUSG00000035539	Ccdc180			ENSMUSG00000085675	Gm12022
		ENSMUSG00000065089	Gm26493			ENSMUSG00000043943	Naalad2			ENSMUSG00000094286	Gm12424			ENSMUSG00000020872	Tac4
		ENSMUSG00000031871	Cdh5			ENSMUSG00000111846	Gm47271			ENSMUSG00000107208	D130004A15Rik			ENSMUSG00000086255	Gm11534
		ENSMUSG00000031595	Pdgfrl			ENSMUSG00000025232	Hexa			ENSMUSG00000107363	Gm43373			ENSMUSG00000065546	Mir196a-1
		ENSMUSG00000079019	Insl3			ENSMUSG00000111088	9430081H08Rik			ENSMUSG00000105198	Gm42502			ENSMUSG00000065515	Mir152
		ENSMUSG00000110038	Gm45570			ENSMUSG00000070283	Ndufaf3			ENSMUSG00000106375	Gm43361			ENSMUSG00000087067	Gm11532
		ENSMUSG00000110088	Gm45343			ENSMUSG00000032174	Icam5			ENSMUSG00000059064	Gm10059			ENSMUSG00000114442	F630042J09Rik
		ENSMUSG00000109679	Gm45342			ENSMUSG00000111497	Gm38431			ENSMUSG00000106993	Gm43417			ENSMUSG00000062727	H2bc12
		ENSMUSG00000114539	Gm47921			ENSMUSG00000056267	Cep70			ENSMUSG00000106664	Gm17936			ENSMUSG00000069301	H2ac11
		ENSMUSG00000115684	Gm6087			ENSMUSG00000002032	Tmem25			ENSMUSG00000083988	Rps10-ps4			ENSMUSG00000060678	H4c3
		ENSMUSG00000022037	Clu			ENSMUSG00000043987	Cep164			ENSMUSG00000056602	Fry			ENSMUSG00000112976	Gm2654
		ENSMUSG00000022040	Ephx2			ENSMUSG00000032245	Cln6			ENSMUSG00000051503	Ccdc121rt3			ENSMUSG00000113041	Gm48302
		ENSMUSG00000022066	Entpd4b			ENSMUSG00000103062	Gm37200			ENSMUSG00000106158	Gm43216			ENSMUSG00000109228	Fam81b
		ENSMUSG00000078125	Gm10916			ENSMUSG00000036867	Smad6			ENSMUSG00000072612	Gm10382			ENSMUSG00000114293	Gm48078
		ENSMUSG00000115412	Gm49094			ENSMUSG00000079355	Ackr4			ENSMUSG00000105071	Gm43336			ENSMUSG00002075945	Gm54910
		ENSMUSG00000004558	Ndrg2			ENSMUSG00000040883	Tmem205			ENSMUSG00000105514	Gm42913			ENSMUSG00000074794	Arrdc3
		ENSMUSG00000097633	Gm16617			ENSMUSG00000098327	Mir7087			ENSMUSG00000106269	4930580E04Rik			ENSMUSG00000021211	Akr1c12
		ENSMUSG00000115210	Gm49308			ENSMUSG00000119765	Gm23136			ENSMUSG00000106648	Gm43176			ENSMUSG00000072421	Gm10357
		ENSMUSG00000046005	D830044D21Rik			ENSMUSG00000040563	Plppr2			ENSMUSG00000105741	C79130			ENSMUSG00000113885	Gm47802
		ENSMUSG00000115471	C230086J09Rik			ENSMUSG00000061167	Rpl15-ps3			ENSMUSG00000051498	Tlr6			ENSMUSG00000096284	Tcstv1
		ENSMUSG00000105194	Gm6755			ENSMUSG00000032489	Kif9			ENSMUSG00000037913	Tmem156			ENSMUSG00000113743	Gm8712
		ENSMUSG00000104876	Trdc			ENSMUSG00000036411	Matcap2			ENSMUSG00000107304	Gm43775			ENSMUSG00000113058	Gm48311
		ENSMUSG00000103160	C130012C08Rik			ENSMUSG00000044037	Als2cl			ENSMUSG00000064267	Hvcn1			ENSMUSG00000093629	Prox2os
		ENSMUSG00000022199	Slc22a17			ENSMUSG00000059237	Ppp1r2-ps4			ENSMUSG00000107277	Gm10461			ENSMUSG00000095595	Fam177a
		ENSMUSG00000115417	Gm48949			ENSMUSG00000111793	Gm47950			ENSMUSG00000049551	Fzd9			ENSMUSG00000042320	Prox2
		ENSMUSG00000110165	Btf3-ps18			ENSMUSG00000086399	Gm16144			ENSMUSG00000019178	Styxl1			ENSMUSG00000064427	Gm22748
		ENSMUSG00000099879	Gm29123			ENSMUSG00000032224	Fam81a			ENSMUSG00000105047	Gm42533			ENSMUSG00000113814	Gm9255
		ENSMUSG00000032348	Gsta4			ENSMUSG00000032218	Ccnb2			ENSMUSG00000029720	Gm20605			ENSMUSG00000112975	Gm21297
		ENSMUSG00000038086	Hspb2			ENSMUSG00000110627	Gm18935			ENSMUSG00000025855	Prkar1b			ENSMUSG00000077505	Gm24233
		ENSMUSG00000060594	Layn			ENSMUSG00000038775	Vill			ENSMUSG00000036718	Micall2			ENSMUSG00000093847	Eif1ad15
		ENSMUSG00000044694	2010007H06Rik			ENSMUSG00000102939	Gm38111			ENSMUSG00000107276	Gm42858			ENSMUSG00000113861	Gm6190
		ENSMUSG00000111774	Gm38398			ENSMUSG00000032514	Ttc21a			ENSMUSG00000030256	Bhlhe41			ENSMUSG00000036613	Eipr1
		ENSMUSG00000110722	Gm48716			ENSMUSG00000110726	Gm18101			ENSMUSG00000030336	Cd27			ENSMUSG00000052673	Gm9887
		ENSMUSG00000111421	Gm47643			ENSMUSG00000096986	4930509E16Rik			ENSMUSG00000040163	1700034J05Rik			ENSMUSG00000113679	Gm10432
		ENSMUSG00000046240	Hepacam			ENSMUSG00000034910	Pygo1			ENSMUSG00000106878	Gm17808			ENSMUSG00000113195	Gm48586
		ENSMUSG00000057969	Sema3b			ENSMUSG00000086158	Pierce2			ENSMUSG00000085794	Vax2os			ENSMUSG00000021078	Tomm20l
		ENSMUSG00000032420	Nt5e			ENSMUSG00000111605	4632418H02Rik			ENSMUSG00000062980	Cped1			ENSMUSG00000055271	9330161L09Rik
		ENSMUSG00000102670	Gm37436			ENSMUSG00000032186	Tmod2			ENSMUSG00000030321	Efcab12			ENSMUSG00000112637	Gm48225
		ENSMUSG00000090693	Trim43a			ENSMUSG00000046603	Tcaim			ENSMUSG00000108171	Gm43915			ENSMUSG00000114045	Gm34220
		ENSMUSG00000102533	Gm37226			ENSMUSG00000033538	Casp4			ENSMUSG00000033585	Ndn			ENSMUSG00000008438	Adam21
		ENSMUSG00000032595	Cdhr4			ENSMUSG00000018543	1700001P01Rik			ENSMUSG00000038570	Saxo2			ENSMUSG00000112719	Gm45925
		ENSMUSG00000032363	Adamts7			ENSMUSG00000036964	Trim17			ENSMUSG00000040703	Cyp2s1			ENSMUSG00000113431	Gm6722
		ENSMUSG00000032323	Cyp11a1			ENSMUSG00000038178	Slc43a2			ENSMUSG00000053291	Rab4b			ENSMUSG00000113529	Gm47484
		ENSMUSG00000101309	Gm29397			ENSMUSG00000048442	Smim5			ENSMUSG00000109119	Gm44752			ENSMUSG00000112770	Gm48210
		ENSMUSG00000102224	4930447F24Rik			ENSMUSG00000087064	Sap30bpos			ENSMUSG00000051113	Garin5a			ENSMUSG00000115205	Gm16374
		ENSMUSG00000032327	Stra6			ENSMUSG00000072893	4933439C10Rik			ENSMUSG00000108543	Gm44735			ENSMUSG00000058794	Nfe2
		ENSMUSG00000004098	Col5a3			ENSMUSG00002075277	Gm55093			ENSMUSG00000108319	Gm44552			ENSMUSG00000065176	Rnu12
		ENSMUSG00000101581	C430002N11Rik			ENSMUSG00000078157	Fem1al			ENSMUSG00000060034	Ctf2			ENSMUSG00000089267	Gm22890
		ENSMUSG00000046402	Rbp1			ENSMUSG00000032633	Flcn			ENSMUSG00000030401	Rtn2			ENSMUSG00000022385	Gtse1
		ENSMUSG00000037801	Iqch			ENSMUSG00000085260	Med9os			ENSMUSG00000108854	D830036C21Rik			ENSMUSG00000093387	Gm20732
		ENSMUSG00000104268	Gm37750			ENSMUSG00000086986	Gm12103			ENSMUSG00000039194	Rlbp1			ENSMUSG00000116089	Gm7859
		ENSMUSG00000032401	Lctl			ENSMUSG00000043999	Gpr75			ENSMUSG00000042828	Trim72			ENSMUSG00000022286	Grhl2
		ENSMUSG00000104040	Gm37563			ENSMUSG00000077639	Gm22772			ENSMUSG00000030772	Dkk3			ENSMUSG00000022311	Csmd3
		ENSMUSG00000001349	Cnn1			ENSMUSG00000020836	Coro6			ENSMUSG00000109268	9530078K11Rik			ENSMUSG00000092014	Gm4468
		ENSMUSG00000104983	Gm42763			ENSMUSG00000084052	Gm11745			ENSMUSG00000054342	Kcnn4			ENSMUSG00000116366	Gm49475
		ENSMUSG00000032816	Igdcc4			ENSMUSG00000086050	Gm16045			ENSMUSG00000066721	Zfp575			ENSMUSG00000033837	Foxh1
		ENSMUSG00000066809	Gm10180			ENSMUSG00000050106	Tmc8			ENSMUSG00000083820	Ndufs6b			ENSMUSG00000097093	C330013E15Rik
		ENSMUSG00000105140	Gm43127			ENSMUSG00000070330	Tmem235			ENSMUSG00000008461	Fut1			ENSMUSG00000115926	Gm8233
		ENSMUSG00000079915	Gm16073			ENSMUSG00000001755	Coasy			ENSMUSG00000095730	Vmn2r29			ENSMUSG00000037185	Krt80
		ENSMUSG00000041361	Myzap			ENSMUSG00000098196	Gm26964			ENSMUSG00000085118	Gm15774			ENSMUSG00000116081	Gm49593
		ENSMUSG00000041608	Entpd3			ENSMUSG00000042331	Specc1			ENSMUSG00000078380	Gm6096			ENSMUSG00000116239	Gm49520
		ENSMUSG00000034563	Ccpg1			ENSMUSG00000040350	Trim7			ENSMUSG00000108753	Gm45094			ENSMUSG00000064587	Gm25131
		ENSMUSG00000097021	4933433G15Rik			ENSMUSG00000086245	Gm16170			ENSMUSG00000108443	Gm44510			ENSMUSG00000047108	Dnajb7
		ENSMUSG00000111617	Gm47148			ENSMUSG00000039963	Ccdc40			ENSMUSG00000108347	Gm19187			ENSMUSG00000048424	Ranbp3l
		ENSMUSG00000111325	Gm47140			ENSMUSG00000025579	Gaa			ENSMUSG00000091083	Gm4535			ENSMUSG00000098678	Mroh6
		ENSMUSG00000041624	Gucy1a2			ENSMUSG00000060727	Gm12571			ENSMUSG00000077265	Gm24430			ENSMUSG00000114999	Gm7962
		ENSMUSG00000050578	Mmp13			ENSMUSG00000081944	Gm12276			ENSMUSG00000019880	Rspo3			ENSMUSG00000115923	Gm49521
		ENSMUSG00000084277	Gm11702			ENSMUSG00000018509	Cenpv			ENSMUSG00000110744	Gm5171			ENSMUSG00000116640	Gm8670
		ENSMUSG00000017417	Plxdc1			ENSMUSG00000010362	Rdm1			ENSMUSG00000111905	Gm48045			ENSMUSG00000116912	Gm5487
		ENSMUSG00000049291	Prss38			ENSMUSG00000036644	Tbc1d9b			ENSMUSG00000112596	Gm48804			ENSMUSG00000116994	Gm49684
		ENSMUSG00000017195	Zpbp2			ENSMUSG00000085192	Gm12195			ENSMUSG00000037762	Slc16a9			ENSMUSG00000116789	Gm49579
		ENSMUSG00000038067	Csf3			ENSMUSG00000020829	Slc46a1			ENSMUSG00000070214	Gm23058			ENSMUSG00000116942	Gm49744
		ENSMUSG00000020889	Nr1d1			ENSMUSG00000081455	Hmgb1-ps3			ENSMUSG00000112710	Gm17829			ENSMUSG00000109841	E330011O21Rik
		ENSMUSG00000043648	Pld6			ENSMUSG00000050132	Sarm1			ENSMUSG00002075997	Gm54642			ENSMUSG00000005983	1700037C18Rik
		ENSMUSG00000049396	Gemin4			ENSMUSG00000086359	9630013K17Rik			ENSMUSG00000088054	Mir1968			ENSMUSG00000077367	Gm23483
		ENSMUSG00000017607	Tns4			ENSMUSG00000039781	Cep131			ENSMUSG00000109899	Gm6012			ENSMUSG00000082241	Gng5-ps
		ENSMUSG00000084249	Gm12267			ENSMUSG00000049321	Zfp2			ENSMUSG00000087685	1700122E12Rik			ENSMUSG00000083505	Gm7541
		ENSMUSG00000000724	Cryba1			ENSMUSG00000043993	2900052L18Rik			ENSMUSG00000110615	Gm45890			ENSMUSG00000079737	Bfar
		ENSMUSG00000080981	Gm12161			ENSMUSG00000052563	D930048N14Rik			ENSMUSG00000108852	Gm44911			ENSMUSG00000097184	4632428C04Rik
		ENSMUSG00000001751	Naglu			ENSMUSG00000070354	Evi2			ENSMUSG00000089857	Zfp882			ENSMUSG00000116617	Gm49767
		ENSMUSG00000017167	Cntnap1			ENSMUSG00000044034	Npb			ENSMUSG00000031790	Mmp15			ENSMUSG00000091997	Gm6611
		ENSMUSG00000078656	Vps25			ENSMUSG00000020389	Cdkl3			ENSMUSG00000096957	E230013L22Rik			ENSMUSG00000116797	2600002D14Rik
		ENSMUSG00000040283	Btnl9			ENSMUSG00000052921	Arhgef15			ENSMUSG00000025808	Ccdc7a			ENSMUSG00000117049	Gm6540
		ENSMUSG00000033389	Arhgap44			ENSMUSG00000034685	Fam171a2			ENSMUSG00000110689	Gm45731			ENSMUSG00000117333	Gm16386
		ENSMUSG00000085941	Gm11201			ENSMUSG00000020388	Pdlim4			ENSMUSG00000062826	Ces2f			ENSMUSG00000118084	AA388235
		ENSMUSG00000017639	Rab11fip4			ENSMUSG00000034664	Itga2b			ENSMUSG00000031849	Comp			ENSMUSG00000045394	Epcam
		ENSMUSG00000108218	Or2y7			ENSMUSG00000039253	Fn3krp			ENSMUSG00000031576	Kcnu1			ENSMUSG00000117557	Gm50070
		ENSMUSG00000086507	Adap2os			ENSMUSG00000020696	Rffl			ENSMUSG00000097601	Gm26660			ENSMUSG00000003198	Zfp959
		ENSMUSG00000049928	Glp2r			ENSMUSG00000018470	Kcnab3			ENSMUSG00000115145	Gm35166			ENSMUSG00000002831	Plin4
		ENSMUSG00000020698	Cct6b			ENSMUSG00000056938	Acbd4			ENSMUSG00000089686	Mnd1-ps			ENSMUSG00000079657	Rab26
		ENSMUSG00000020926	Adam11			ENSMUSG00000005237	Dnah2			ENSMUSG00000045107	Saysd1			ENSMUSG00000040828	Catsperd
		ENSMUSG00000082726	Gm11424			ENSMUSG00000034255	Arhgap27			ENSMUSG00000070448	Vmn2r89			ENSMUSG00000002664	Pspn
		ENSMUSG00000069835	Sat2			ENSMUSG00000097328	Tnfsf12			ENSMUSG00000034959	Rubcnl			ENSMUSG00000044279	Crb3
		ENSMUSG00000082476	Gm12242			ENSMUSG00000042826	Fgf11			ENSMUSG00000022012	Enox1			ENSMUSG00000092444	Gm18733
		ENSMUSG00000018479	Chct1			ENSMUSG00000082706	Gm11663			ENSMUSG00000039376	Synpo2l			ENSMUSG00000073408	Mucl3
		ENSMUSG00000085033	Gm11646			ENSMUSG00000070394	Tmem256			ENSMUSG00000090459	Gm17210			ENSMUSG00000071192	Wfikkn1
		ENSMUSG00000018566	Slc2a4			ENSMUSG00000020689	Itgb3			ENSMUSG00000115148	Gm49125			ENSMUSG00000117030	Gm49959
		ENSMUSG00000037243	Zfp692			ENSMUSG00000000594	Gm2a			ENSMUSG00000040380	Cbln3			ENSMUSG00000061972	Or1o4
		ENSMUSG00000085310	Gm11491			ENSMUSG00000082286	Pisd-ps1			ENSMUSG00000098609	Anxa11os			ENSMUSG00000016283	H2-M2
		ENSMUSG00000119476	Rnu1a1			ENSMUSG00000020695	Mrc2			ENSMUSG00000042073	Abhd14b			ENSMUSG00000092577	Gm7393
		ENSMUSG00000020884	Asgr1			ENSMUSG00000081208	Gm11400			ENSMUSG00000110867	Gm7368			ENSMUSG00000023915	Tnfrsf21
		ENSMUSG00000020486	Septin4			ENSMUSG00000018554	Ybx2			ENSMUSG00000099543	Gm29322			ENSMUSG00000079605	Zbtb9
		ENSMUSG00000081016	Or51q1b-ps1			ENSMUSG00000053263	Gm12592			ENSMUSG00000086728	Man2c1os			ENSMUSG00000089849	Runx2os2
		ENSMUSG00000092985	Mir378b			ENSMUSG00000084941	Gm11944			ENSMUSG00000032584	Mst1r			ENSMUSG00000117217	Gm4766
		ENSMUSG00000020623	Map2k6			ENSMUSG00000087013	2610027K06Rik			ENSMUSG00000067399	Trim43c			ENSMUSG00000045257	Morn2
		ENSMUSG00000047904	Sstr2			ENSMUSG00000020435	Osbp2			ENSMUSG00000111817	Gm47154			ENSMUSG00000002257	Def6
		ENSMUSG00000063193	Cd300lb			ENSMUSG00000018427	Ypel2			ENSMUSG00000098766	Mir6386			ENSMUSG00000097047	1110020A21Rik
		ENSMUSG00000085072	Ict1os			ENSMUSG00000082507	Gm9378			ENSMUSG00000110521	Or7d12-ps1			ENSMUSG00000071073	Lrrc73
		ENSMUSG00000065246	Gm22297			ENSMUSG00000078607	1810010H24Rik			ENSMUSG00000111547	Gm48069			ENSMUSG00000037446	Tulp1
		ENSMUSG00000020865	Abcc3			ENSMUSG00000040938	Slc16a11			ENSMUSG00000111692	Gm49373			ENSMUSG00000117313	Gm49838
		ENSMUSG00000001506	Col1a1			ENSMUSG00000081974	Gm11960			ENSMUSG00000111345	Gm48562			ENSMUSG00000062252	Lhfpl5
		ENSMUSG00000085143	Gm11520			ENSMUSG00000020599	Rgs9			ENSMUSG00000103624	Gm3081			ENSMUSG00000015599	Ttbk1
		ENSMUSG00000046719	Nxph3			ENSMUSG00000034285	Nipsnap1			ENSMUSG00000102452	Gm38344			ENSMUSG00000104159	Gm38099
		ENSMUSG00000086015	4833417C18Rik			ENSMUSG00000034121	Mks1			ENSMUSG00000065547	Mir199a-1			ENSMUSG00000013562	4833413E03Rik
		ENSMUSG00000087253	Gm12043			ENSMUSG00000020828	Pld2			ENSMUSG00000006235	Epor			ENSMUSG00000118071	Gm50455
		ENSMUSG00000057058	Skap1			ENSMUSG00000041895	Wipi1			ENSMUSG00000119286	Rnu5g			ENSMUSG00000097217	Gm26549
		ENSMUSG00000079889	Gm11951			ENSMUSG00000085246	Gm15893			ENSMUSG00000111722	Gm47270			ENSMUSG00000068606	Gm4841
		ENSMUSG00000018925	Heatr9			ENSMUSG00000020546	Stxbp4			ENSMUSG00002075972	Gm55932			ENSMUSG00000049173	Myoz3
		ENSMUSG00000119339	Gm23247			ENSMUSG00000010021	Kif19a			ENSMUSG00000111564	Stmn1-rs1			ENSMUSG00000014503	Pkd2l2
		ENSMUSG00000019122	Ccl9			ENSMUSG00000034586	Hid1			ENSMUSG00000032204	Aqp9			ENSMUSG00000118140	Gm4949
		ENSMUSG00000021319	Sfrp4			ENSMUSG00000045775	Slc16a5			ENSMUSG00000097504	4930516B21Rik			ENSMUSG00000117813	Gm5823
		ENSMUSG00000114771	Gm49064			ENSMUSG00000076435	Acsf2			ENSMUSG00000110751	C230053D17Rik			ENSMUSG00000118160	Gm50347
		ENSMUSG00000058022	Adtrp			ENSMUSG00000039084	Chad			ENSMUSG00000097820	E530011L22Rik			ENSMUSG00000117381	Gm10350
		ENSMUSG00000082593	Gm11331			ENSMUSG00000038967	Pdk2			ENSMUSG00000111212	5330432J10Rik			ENSMUSG00000049562	Ap5b1
		ENSMUSG00000053216	Btn2a2			ENSMUSG00000042363	Lgalsl			ENSMUSG00000085145	Gm11614			ENSMUSG00000024766	Lipo3
		ENSMUSG00000113909	Gm36377			ENSMUSG00000081868	Gm12039			ENSMUSG00000084168	Atp5l2-ps			ENSMUSG00000117886	Gm2106
		ENSMUSG00000113596	Gm48452			ENSMUSG00000101295	Gm28180			ENSMUSG00000101872	Gm29237			ENSMUSG00000047632	Fgfbp3
		ENSMUSG00000100733	4932411K12Rik			ENSMUSG00000049904	Tmem17			ENSMUSG00000020911	Krt19			ENSMUSG00000114302	Gm48683
		ENSMUSG00000086796	4932702P03Rik			ENSMUSG00000018669	Cdk5rap3			ENSMUSG00000085604	Dhx58os			ENSMUSG00000033768	Nrxn2
		ENSMUSG00000113315	Gm8227			ENSMUSG00000020878	Lrrc46			ENSMUSG00000069899	Sft2d1rt			ENSMUSG00000071658	Gng3
		ENSMUSG00000113007	Gm8700			ENSMUSG00000038517	Tbkbp1			ENSMUSG00000020357	Flt4			ENSMUSG00000025194	Abcc2
		ENSMUSG00000114276	Gm47849			ENSMUSG00002076258	Gm56427			ENSMUSG00000082304	Gm11198			ENSMUSG00000118330	Gm30042
		ENSMUSG00000084860	2610204G07Rik			ENSMUSG00000113263	Gm4811			ENSMUSG00000088437	Gm24198			ENSMUSG00000118040	Gm36602
		ENSMUSG00000085457	1110046J04Rik			ENSMUSG00000114016	Gm47258			ENSMUSG00000087055	Gm11948			ENSMUSG00000117814	Gm50431
		ENSMUSG00000114217	Gm7054			ENSMUSG00000100235	Gm28557			ENSMUSG00000000142	Axin2			ENSMUSG00000038155	Gstp2
		ENSMUSG00000100833	Gm28988			ENSMUSG00000054931	Zkscan4			ENSMUSG00000085051	Gm11542			ENSMUSG00000044724	Gpr152
		ENSMUSG00000033715	Akr1c14			ENSMUSG00000098905	Zfp953			ENSMUSG00000018381	Abi3			ENSMUSG00000024818	Slc25a45
		ENSMUSG00000114547	Gm3226			ENSMUSG00000059839	Zfp874b			ENSMUSG00000085738	Gm12335			ENSMUSG00000024965	Fermt3
		ENSMUSG00000096449	Gm4076			ENSMUSG00000021661	Ankra2			ENSMUSG00000113946	Gm47250			ENSMUSG00000064345	mt-Nd2
		ENSMUSG00000021758	Ddx4			ENSMUSG00000044081	Zfp85os			ENSMUSG00000067455	H4c11			ENSMUSG00000064350	mt-Ty
		ENSMUSG00000034488	Edil3			ENSMUSG00000052485	Tmem171			ENSMUSG00000071478	H2ac7			ENSMUSG00000100635	Gm29157
		ENSMUSG00000114696	Gm47479			ENSMUSG00000114598	D130062J10Rik			ENSMUSG00000062461	Rpl27a-ps4			ENSMUSG00000100685	Gm28610
		ENSMUSG00000112948	Gm48871			ENSMUSG00000061482	H4c4			ENSMUSG00000086889	Phf2os1			ENSMUSG00000072978	Gm5830
		ENSMUSG00000114688	Gm47381			ENSMUSG00000097027	Gm26559			ENSMUSG00000113019	Gm47467			ENSMUSG00000100183	Gm28512
		ENSMUSG00000100622	Gm20379			ENSMUSG00000000253	Gmpr			ENSMUSG00000038408	1700018A04Rik			ENSMUSG00000104488	Gm38062
		ENSMUSG00000097399	Gm26555			ENSMUSG00000021373	Cap2			ENSMUSG00000021590	Spata9			ENSMUSG00000089802	Gm16107
		ENSMUSG00000060176	Kif27			ENSMUSG00000051723	Rpl31-ps13			ENSMUSG00000113651	Gm4900			ENSMUSG00000102457	Gm38342
		ENSMUSG00000074715	Ccl28			ENSMUSG00000052293	Taf9			ENSMUSG00000113636	Gm8616			ENSMUSG00000077274	Gm22786
		ENSMUSG00000091109	None			ENSMUSG00000038042	Ptpdc1			ENSMUSG00000114649	3110006O06Rik			ENSMUSG00000025777	Gdap1
		ENSMUSG00000041324	Inhba			ENSMUSG00000006717	Acot13			ENSMUSG00000114340	Gm18132			ENSMUSG00000101685	Gm17837
		ENSMUSG00000113379	Gm46436			ENSMUSG00000035936	Aldh5a1			ENSMUSG00000042284	Itga1			ENSMUSG00000104519	Gm37161
		ENSMUSG00000055137	Sugct			ENSMUSG00000037960	Card19			ENSMUSG00000114019	Gm47155			ENSMUSG00000033488	Cryzl2
		ENSMUSG00000113081	Gm3333			ENSMUSG00000077360	Gm23482			ENSMUSG00000114951	Gm20784			ENSMUSG00000102145	Gm38056
		ENSMUSG00000113078	Gm48734			ENSMUSG00000021457	Syk			ENSMUSG00000114940	Gm21378			ENSMUSG00000102158	Gm34342
		ENSMUSG00000098026	Gm27014			ENSMUSG00000074800	Gm4149			ENSMUSG00000021680	Crhbp			ENSMUSG00000039224	D1Pas1
		ENSMUSG00000113200	Gm48632			ENSMUSG00000061833	Gm6311			ENSMUSG00000114193	Gm48139			ENSMUSG00000117091	Gm5698
		ENSMUSG00000113724	Gm48398			ENSMUSG00000038286	Bphl			ENSMUSG00000080574	Mir466i			ENSMUSG00000103723	Gm37095
		ENSMUSG00000085642	3110053B16Rik			ENSMUSG00000114664	Gm48639			ENSMUSG00000113750	Gm5628			ENSMUSG00000053024	Cntn2
		ENSMUSG00000116627	Gm30124			ENSMUSG00000021596	Mctp1			ENSMUSG00000113816	Gm47003			ENSMUSG00000084195	Gm15372
		ENSMUSG00000047022	Mipol1			ENSMUSG00000118423	Lrrc70			ENSMUSG00000113625	Gm3379			ENSMUSG00000099382	Gm28631
		ENSMUSG00000097055	Gm4419			ENSMUSG00000021696	Elovl7			ENSMUSG00000113385	Gm48405			ENSMUSG00000101951	Gm28721
		ENSMUSG00000020646	Mboat2			ENSMUSG00000025875	Tspan17			ENSMUSG00000113072	Gm47820			ENSMUSG00000101102	Gm28609
		ENSMUSG00000113852	Gm48062			ENSMUSG00000021697	Depdc1b			ENSMUSG00000113642	Gm49329			ENSMUSG00000081382	Rpl18-ps1
		ENSMUSG00000113003	Gm47138			ENSMUSG00000114617	Gm48766			ENSMUSG00000113617	Gm8655			ENSMUSG00000050122	Vwa3b
		ENSMUSG00000002997	Prkar2b			ENSMUSG00000051098	Mblac2			ENSMUSG00000036655	Colec11			ENSMUSG00000026424	Gpr37l1
		ENSMUSG00000112071	5430401H09Rik			ENSMUSG00000021699	Pde4d			ENSMUSG00000113341	9430031K09Rik			ENSMUSG00000097268	Gm26805
		ENSMUSG00000113877	Gm47208			ENSMUSG00000068324	Gm10029			ENSMUSG00000113020	Gm48063			ENSMUSG00000044306	4930500M09Rik
		ENSMUSG00000021069	Pygl			ENSMUSG00000113589	Gm48374			ENSMUSG00000113540	Gm47206			ENSMUSG00000099375	Gm28187
		ENSMUSG00000113159	Gm48771			ENSMUSG00000048264	Dip2c			ENSMUSG00000048562	Sp8			ENSMUSG00000047496	Rnf152
		ENSMUSG00000020577	Tspan13			ENSMUSG00000021495	Fam193b			ENSMUSG00000059301	Gm5434			ENSMUSG00000103348	Gm37053
		ENSMUSG00000021187	Tc2n			ENSMUSG00000086506	Gm15911			ENSMUSG00000043398	Gpr135			ENSMUSG00000007097	Atp1a2
		ENSMUSG00000093579	Gm20036			ENSMUSG00000114493	Gm47071			ENSMUSG00000021209	Ppp4r4			ENSMUSG00000103051	Gm7871
		ENSMUSG00000113383	Gm47267			ENSMUSG00000021706	Zfyve16			ENSMUSG00000046580	Gm7862			ENSMUSG00000104022	A430073I11Rik
		ENSMUSG00000112278	Gm30025			ENSMUSG00000113789	Gm47322			ENSMUSG00000079055	Slc8a3			ENSMUSG00000111590	Or4p4
		ENSMUSG00000097847	4930478K11Rik			ENSMUSG00000095930	Nim1k			ENSMUSG00000078377	Gm4294			ENSMUSG00000014852	Adamts13
		ENSMUSG00000090244	Gm16572			ENSMUSG00000042082	Arsb			ENSMUSG00000011148	Adssl1			ENSMUSG00000078886	Gm2026
		ENSMUSG00000020635	Fkbp1b			ENSMUSG00000021687	Scamp1			ENSMUSG00000097003	D930007P13Rik			ENSMUSG00000091192	Sardhos
		ENSMUSG00000020627	Klhl29			ENSMUSG00000113070	Gm48420			ENSMUSG00000093677	Gm20712			ENSMUSG00000039155	Cdh26
		ENSMUSG00000112276	5033421B08Rik			ENSMUSG00000097806	Gm6556			ENSMUSG00000115667	Gm10389			ENSMUSG00000033852	Gm28042
		ENSMUSG00000098879	Mir7675			ENSMUSG00000094942	Gm3604			ENSMUSG00000096971	4930556M19Rik			ENSMUSG00000026831	Pierce1
		ENSMUSG00000071414	Gm6736			ENSMUSG00000113841	Gm48701			ENSMUSG00002075406	Gm54794			ENSMUSG00000026668	Ucma
		ENSMUSG00000061740	Cyp2d22			ENSMUSG00000113428	Gm7664			ENSMUSG00000057262	Rpl15-ps6			ENSMUSG00000026829	Gbgt1
		ENSMUSG00000047878	A4galt			ENSMUSG00000113473	Gm7045			ENSMUSG00000116358	Gm49450			ENSMUSG00000063611	Gm10134
		ENSMUSG00000055748	Gsdmc4			ENSMUSG00000097101	1810034E14Rik			ENSMUSG00000115938	Gm17241			ENSMUSG00000076216	Mir695
		ENSMUSG00000100127	Gsdmcl-ps			ENSMUSG00000021240	Abcd4			ENSMUSG00000116518	Gm49494			ENSMUSG00000047841	Fndc11
		ENSMUSG00000064566	Gm24144			ENSMUSG00000020593	Lpin1			ENSMUSG00000116478	Gm18890			ENSMUSG00000084244	Gm14020
		ENSMUSG00000078954	Arhgap8			ENSMUSG00000056458	Mok			ENSMUSG00000115902	D730005E14Rik			ENSMUSG00000081751	Gm14251
		ENSMUSG00002076430	Gm54550			ENSMUSG00000045679	Slc66a3			ENSMUSG00000116321	Gm49522			ENSMUSG00000083976	Gm13664
		ENSMUSG00000087331	1810021B22Rik			ENSMUSG00000071379	Hpcal1			ENSMUSG00000081824	Ndufs5-ps			ENSMUSG00000068859	Sp9
		ENSMUSG00000078937	Cpt1b			ENSMUSG00000073179	None			ENSMUSG00000055497	Gm9974			ENSMUSG00000027219	Slc28a2
		ENSMUSG00000022586	Ly6i			ENSMUSG00000007867	Ift43			ENSMUSG00000022766	Serpind1			ENSMUSG00000010505	Myt1
		ENSMUSG00000115314	Gm48966			ENSMUSG00000097488	4732487G21Rik			ENSMUSG00000116919	Gm17809			ENSMUSG00000084071	Gm13378
		ENSMUSG00000115834	Gm10385			ENSMUSG00000097443	Gm17529			ENSMUSG00000040605	Bace2			ENSMUSG00000047363	Cstad
		ENSMUSG00000115522	Gm49173			ENSMUSG00000113769	5033406O09Rik			ENSMUSG00000116628	4930478L05Rik			ENSMUSG00000052922	Bpi
		ENSMUSG00000116397	Gm49525			ENSMUSG00000047227	Gm527			ENSMUSG00000022842	Ece2			ENSMUSG00000074625	Arhgap40
		ENSMUSG00000115284	Gm34678			ENSMUSG00000095799	Eif1ad10			ENSMUSG00000087168	Gm15983			ENSMUSG00000070708	Gtsf1l
		ENSMUSG00000022425	Enpp2			ENSMUSG00000021007	Spata7			ENSMUSG00000107252	Litafd			ENSMUSG00000078949	R3hdml
		ENSMUSG00000116298	4833412C15Rik			ENSMUSG00000113196	D230049E03Rik			ENSMUSG00000116943	Gm18237			ENSMUSG00000114963	Gm29010
		ENSMUSG00000093458	Gm20688			ENSMUSG00000112218	Gm18726			ENSMUSG00000083890	Gm15703			ENSMUSG00000036813	Entpd8
		ENSMUSG00000071713	Csf2rb			ENSMUSG00000018581	Dnah11			ENSMUSG00000097914	Gm26838			ENSMUSG00000093336	Mir1954
		ENSMUSG00000068227	Il2rb			ENSMUSG00000113878	Gm19045			ENSMUSG00000117248	Gm29770			ENSMUSG00000055312	Them7
		ENSMUSG00000018008	Cyth4			ENSMUSG00000044548	Dact1			ENSMUSG00000039481	Nrtn			ENSMUSG00000093752	Gm20716
		ENSMUSG00000018169	Mfng			ENSMUSG00000114106	Gm47042			ENSMUSG00000046952	Gm5815			ENSMUSG00000074939	Chrm5
		ENSMUSG00000097085	Gm26634			ENSMUSG00000114147	Gm18939			ENSMUSG00000024399	Ltb			ENSMUSG00000064413	Gm22245
		ENSMUSG00000097050	Gm9918			ENSMUSG00000113425	Gm48653			ENSMUSG00000087478	4930506C21Rik			ENSMUSG00000026870	Cutal
		ENSMUSG00000000489	Pdgfb			ENSMUSG00000021097	Clmn			ENSMUSG00000055945	Prr18			ENSMUSG00000051379	Flrt3
		ENSMUSG00000083083	Gm15382			ENSMUSG00000112003	Gm4864			ENSMUSG00000081492	Gm9311			ENSMUSG00002076736	Gm56465
		ENSMUSG00000116120	Eif2s3x-ps1			ENSMUSG00000091507	Gm17194			ENSMUSG00000117358	Gm31645			ENSMUSG00000083014	Gm11764
		ENSMUSG00000116288	Gm41349			ENSMUSG00000059060	Rad51b			ENSMUSG00000092392	Gm20546			ENSMUSG00000084028	Gm13983
		ENSMUSG00000044361	BC024139			ENSMUSG00000112545	1300014J16Rik			ENSMUSG00000038347	Tcte2			ENSMUSG00000086509	Nkx2-2os
		ENSMUSG00000080461	Gm22488			ENSMUSG00000032705	Exd2			ENSMUSG00000117374	Gm49983			ENSMUSG00000068129	Cst7
		ENSMUSG00000022803	Popdc2			ENSMUSG00000088217	Gm22079			ENSMUSG00000054901	Arhgef33			ENSMUSG00000082931	Gm13586
		ENSMUSG00000082535	Gm7860			ENSMUSG00000020668	Kif3c			ENSMUSG00000117446	Gm35551			ENSMUSG00000086578	Gm13583
		ENSMUSG00000036292	Gramd1c			ENSMUSG00000118499	Gm31332			ENSMUSG00000117027	Gm49886			ENSMUSG00000073257	Gm10488
		ENSMUSG00000086331	Gm16310			ENSMUSG00000118449	Gm3625			ENSMUSG00000038805	Six3			ENSMUSG00000082996	Gm6238
		ENSMUSG00000116777	Zfp520-ps			ENSMUSG00000057265	Bbof1			ENSMUSG00000086154	Gm16196			ENSMUSG00000082799	Gm14554
		ENSMUSG00000052504	Epha3			ENSMUSG00000021238	Aldh6a1			ENSMUSG00000118049	Gm50103			ENSMUSG00000036699	Zcchc12
		ENSMUSG00000022883	Robo1			ENSMUSG00000020605	Hs1bp3			ENSMUSG00000091968	Gm17115			ENSMUSG00000072923	Gm10439
		ENSMUSG00000084838	Gm10241			ENSMUSG00000037594	Clba1			ENSMUSG00000096169	Or10h5			ENSMUSG00000087155	Gm15008
		ENSMUSG00000032940	Rbm11			ENSMUSG00000002799	Jag2			ENSMUSG00000097413	A830052D11Rik			ENSMUSG00000031374	Zfp92
		ENSMUSG00000022762	Ncam2			ENSMUSG00000002804	Nudt14			ENSMUSG00000078240	Rpl27rt			ENSMUSG00002074862	Gm54436
		ENSMUSG00000053062	Jam2			ENSMUSG00000112008	Gm47218			ENSMUSG00000103749	Pcdhgb5			ENSMUSG00000081160	Gm14897
		ENSMUSG00000050821	Fam131a			ENSMUSG00000068105	Tnfrsf13c			ENSMUSG00000104063	Pcdhgb7			ENSMUSG00000031101	Sash3
		ENSMUSG00000103937	Gm37186			ENSMUSG00000047347	Tdg-ps			ENSMUSG00000024524	Gnal			ENSMUSG00000067215	Usp51
		ENSMUSG00000116862	Gm49607			ENSMUSG00000049414	Gm5417			ENSMUSG00000095419	Gm14328			ENSMUSG00000079350	Magea8
		ENSMUSG00000109783	Gm45338			ENSMUSG00000036106	Prr5			ENSMUSG00000059336	Slc14a1			ENSMUSG00000082625	Gm15204
		ENSMUSG00000022512	Cldn1			ENSMUSG00000006369	Fbln1			ENSMUSG00000097222	Gata6os			ENSMUSG00000082551	Gm15065
		ENSMUSG00000022537	Tmem44			ENSMUSG00000022383	Ppara			ENSMUSG00000082051	Gm16072			ENSMUSG00000031160	Eras
		ENSMUSG00000116778	Gm49713			ENSMUSG00000092495	Gm20405			ENSMUSG00000117519	Gm41664			ENSMUSG00000068243	Gm7079
		ENSMUSG00000070225	n-R5s33			ENSMUSG00000022197	Pdzd2			ENSMUSG00000024846	Cst6			ENSMUSG00000082450	Mageb7-ps
		ENSMUSG00000116908	Gm49599			ENSMUSG00000036561	Ppp6r2			ENSMUSG00000117959	D330050I16Rik			ENSMUSG00000083640	Gm8876
		ENSMUSG00000117628	Gm50012			ENSMUSG00000079022	Col22a1			ENSMUSG00000100937	Nscme3l			ENSMUSG00000043549	Fam90a1b
		ENSMUSG00000092981	Mir5125			ENSMUSG00000115252	Gm48996			ENSMUSG00000097855	A930007I19Rik			ENSMUSG00000087201	Gm15261
		ENSMUSG00000117237	Gm18648			ENSMUSG00000047921	Trappc9			ENSMUSG00000118220	Gm6192			ENSMUSG00000081308	Gm14480
		ENSMUSG00000035435	Abca17			ENSMUSG00000022617	Chkb			ENSMUSG00000071653	1810009A15Rik			ENSMUSG00000080811	Gm14513
		ENSMUSG00000084755	Gm16276			ENSMUSG00000022620	Arsa			ENSMUSG00000118100	Gm50340			ENSMUSG00000082229	Nap1l2
		ENSMUSG00000037649	H2-DMa			ENSMUSG00000036661	Dennd3			ENSMUSG00000050195	Scd4			ENSMUSG00000083710	Gm15078
		ENSMUSG00000073421	H2-Ab1			ENSMUSG00000115317	Gm32618			ENSMUSG00000064356	mt-Atp8			ENSMUSG00000104695	Gm30023
		ENSMUSG00000036594	H2-Aa			ENSMUSG00000115808	Gm18949							ENSMUSG00000103423	Gm5845
		ENSMUSG00000062591	Tubb4a			ENSMUSG00000022330	Osr2							ENSMUSG00000105662	Gm6639
		ENSMUSG00000091160	Gm17133			ENSMUSG00000097643	A130051J06Rik							ENSMUSG00000090095	Rpl29-ps1
		ENSMUSG00000036185	Sapcd1			ENSMUSG00000022469	Rapgef3							ENSMUSG00000106059	Gm9364
		ENSMUSG00000114291	Gm47471			ENSMUSG00000081534	Slc48a1							ENSMUSG00000047819	Tigd4
		ENSMUSG00000032796	Lama1			ENSMUSG00000022479	Vdr							ENSMUSG00000028176	Lrrc7
		ENSMUSG00000024397	Aif1			ENSMUSG00000033065	Pfkm							ENSMUSG00000077672	Gm24472
		ENSMUSG00000093622	Gm20703			ENSMUSG00000022993	Tex49							ENSMUSG00000015852	Fcrl2
		ENSMUSG00000100865	Gm9320			ENSMUSG00000037362	Ccn3							ENSMUSG00000103430	Gm36996
		ENSMUSG00000097154	Gm26510			ENSMUSG00002076781	Gm54941							ENSMUSG00000074603	Gm10729
		ENSMUSG00000024053	Emilin2			ENSMUSG00000078907	Fam186b							ENSMUSG00000028072	Ntrk1
		ENSMUSG00000071984	Fndc1			ENSMUSG00000023007	Prpf40b							ENSMUSG00000105789	Gm42997
		ENSMUSG00000090069	E430024P14Rik			ENSMUSG00000116249	Gm49484							ENSMUSG00000049908	Gja8
		ENSMUSG00000091475	Cerox1			ENSMUSG00000022558	Mroh1							ENSMUSG00000097280	AI849053
		ENSMUSG00000073407	Gm6034			ENSMUSG00000053559	Smagp							ENSMUSG00000027875	Hmgcs2
		ENSMUSG00000038311	2410017I17Rik			ENSMUSG00000097267	1700109K24Rik							ENSMUSG00000097365	C030034L19Rik
		ENSMUSG00000117513	Gm3946			ENSMUSG00000095440	Fignl2							ENSMUSG00000104434	Gm37421
		ENSMUSG00000117622	Gm20026			ENSMUSG00000115979	Gm49410							ENSMUSG00000105676	Gm43403
		ENSMUSG00000117441	Gm50021			ENSMUSG00000001655	Hoxc13							ENSMUSG00000105452	Gm5276
		ENSMUSG00000046991	Wdr27			ENSMUSG00000022415	Syngr1							ENSMUSG00000105512	Gm43714
		ENSMUSG00000098082	Gm20574			ENSMUSG00000042428	Mgat3							ENSMUSG00000052430	Bmpr1b
		ENSMUSG00000116550	Gm3507			ENSMUSG00000022574	Naprt							ENSMUSG00000106019	Gm43672
		ENSMUSG00000116796	Gm49784			ENSMUSG00000102018	Iqank1							ENSMUSG00000102590	Mannr
		ENSMUSG00000097090	Gm26724			ENSMUSG00000071724	Smpd5							ENSMUSG00000037737	Actrt3
		ENSMUSG00000039601	Rcan2			ENSMUSG00000046516	Cox17							ENSMUSG00000056054	S100a8
		ENSMUSG00000024084	Qpct			ENSMUSG00000116656	Gm49708							ENSMUSG00000056071	S100a9
		ENSMUSG00000117037	Gm50433			ENSMUSG00000022793	B4galt4							ENSMUSG00000058005	Tdpoz3
		ENSMUSG00000117013	Gm30531			ENSMUSG00000083183	Gm15575							ENSMUSG00000105391	Gm43401
		ENSMUSG00000116884	C130040N14Rik			ENSMUSG00000041974	Spidr							ENSMUSG00000062518	Zfp534
		ENSMUSG00000086485	Gm15458			ENSMUSG00000116645	Gm49584							ENSMUSG00000098422	Mir7016
		ENSMUSG00000117393	Gm36279			ENSMUSG00000022769	Sdf2l1							ENSMUSG00000085389	1700003M07Rik
		ENSMUSG00000117391	4930500A05Rik			ENSMUSG00000055692	Tmem191							ENSMUSG00000028392	Bspry
		ENSMUSG00000024008	Cpne5			ENSMUSG00000022763	Aifm3							ENSMUSG00000089051	Gm23354
		ENSMUSG00000079580	Tmem217			ENSMUSG00000089774	Slc5a3							ENSMUSG00000098980	Mir6397
		ENSMUSG00000097305	Gm17276			ENSMUSG00000114993	Gm6363							ENSMUSG00000065493	Mir34a
		ENSMUSG00000038146	Notch3			ENSMUSG00000022940	Pigp							ENSMUSG00000028946	Hes3
		ENSMUSG00000083534	H2-M6-ps			ENSMUSG00000012017	Scarf2							ENSMUSG00000065047	Gm24045
		ENSMUSG00002075261	Gm55941			ENSMUSG00000040785	Ttc3							ENSMUSG00000066071	Cyp4a12a
		ENSMUSG00000086607	4930511M06Rik			ENSMUSG00000116594	Gm49601							ENSMUSG00000119168	Gm23412
		ENSMUSG00000118361	Gm50237			ENSMUSG00000071632	2510002D24Rik							ENSMUSG00000085002	Gm12984
		ENSMUSG00000024621	Csf1r			ENSMUSG00000041247	Lamp3							ENSMUSG00000087659	Gm12606
		ENSMUSG00000117345	Gm7926			ENSMUSG00000062901	Klhl24							ENSMUSG00000085833	Gm13003
		ENSMUSG00000042834	Nrep			ENSMUSG00000079546	None							ENSMUSG00000028747	Htr6
		ENSMUSG00000039529	Atp8b1			ENSMUSG00000103049	Gm37311							ENSMUSG00000083404	Gm13019
		ENSMUSG00000117840	Gm50399			ENSMUSG00000102267	9530003O04Rik							ENSMUSG00000081678	Gm12959
		ENSMUSG00000050304	Slc25a2			ENSMUSG00000115518	Gm10791							ENSMUSG00000098569	Mir7020
		ENSMUSG00000024451	Arap3			ENSMUSG00000022847	Thpo							ENSMUSG00000086136	Gm12718
		ENSMUSG00000085289	Gm15337			ENSMUSG00000063445	Nmral1							ENSMUSG00000035031	C8a
		ENSMUSG00000117372	Gm49972			ENSMUSG00000097397	Gm16861							ENSMUSG00000040740	Slc25a34
		ENSMUSG00000118185	Gm50126			ENSMUSG00000022853	Ehhadh							ENSMUSG00000078511	Pramel16
		ENSMUSG00000094334	Fabp5l2			ENSMUSG00000038055	Dexi							ENSMUSG00000066007	Zfp600
		ENSMUSG00000025081	Tdrd1			ENSMUSG00000033306	Lpp							ENSMUSG00000081671	Gm13167
		ENSMUSG00000093772	4931403E22Rik			ENSMUSG00000109857	Gm53058							ENSMUSG00002075098	Gm56097
		ENSMUSG00000118020	Gm35438			ENSMUSG00000118559	A930007A09Rik							ENSMUSG00000098831	Mir7119
		ENSMUSG00000024810	Il33			ENSMUSG00000052316	Lrrc15							ENSMUSG00002075802	Gm56158
		ENSMUSG00000052920	Prkg1			ENSMUSG00000116781	Gm49712							ENSMUSG00000084220	Gm12387
		ENSMUSG00000024887	Asah2			ENSMUSG00000080928	Hmgb1-ps6							ENSMUSG00002074925	Gm56261
		ENSMUSG00000118260	Cnn2-ps			ENSMUSG00000097318	1700007L15Rik							ENSMUSG00000087326	Gm12503
		ENSMUSG00000087579	Hectd2os			ENSMUSG00000061751	Kalrn							ENSMUSG00000089080	Gm24003
		ENSMUSG00000118383	Gm50321			ENSMUSG00000116835	Gm49594							ENSMUSG00000083921	Gm15750
		ENSMUSG00000118310	Gm50268			ENSMUSG00000022836	Mylk							ENSMUSG00000105287	Gm43577
		ENSMUSG00000117955	Gm50205			ENSMUSG00000022844	Pdia5							ENSMUSG00000106834	Gm10459
		ENSMUSG00000117848	Gm35867			ENSMUSG00000116795	Gm49600							ENSMUSG00000087250	Usp46os1
		ENSMUSG00000025227	Mfsd13a			ENSMUSG00000071035	Gm5499							ENSMUSG00000029275	Gfi1
		ENSMUSG00000053279	Aldh1a1			ENSMUSG00000089755	0610012D04Rik							ENSMUSG00000063409	Lrrc43
		ENSMUSG00000058624	Gda			ENSMUSG00000097006	9530082P21Rik							ENSMUSG00000107037	Gm29793
		ENSMUSG00000099988	1700054A03Rik			ENSMUSG00000066878	Kpna2rt							ENSMUSG00000107020	Gm6051
		ENSMUSG00000118369	Gm30541			ENSMUSG00000115692	Gm49163							ENSMUSG00000100465	Gm29264
		ENSMUSG00000118344	Gm50152			ENSMUSG00000117653	Gm50009							ENSMUSG00000104602	Gm42779
		ENSMUSG00000083458	Gm5510			ENSMUSG00000117128	Gm49915							ENSMUSG00000105027	Gm43676
		ENSMUSG00000080885	Rpl10-ps6			ENSMUSG00000036820	Amdhd2							ENSMUSG00000029120	Ppp2r2c
		ENSMUSG00000099870	Gm7200			ENSMUSG00000011589	Fsd1							ENSMUSG00000042096	Dao
		ENSMUSG00000102526	Gm37785			ENSMUSG00000038781	Stap2							ENSMUSG00000042453	Reln
		ENSMUSG00000055833	1700034H15Rik			ENSMUSG00000118026	Gm50335							ENSMUSG00000106534	Gm6366
		ENSMUSG00000100228	Gm29257			ENSMUSG00000092246	Gm20493							ENSMUSG00000105745	Gm42521
		ENSMUSG00000091393	5330438I03Rik			ENSMUSG00000001227	Sema6b							ENSMUSG00000104665	Gm43366
		ENSMUSG00000056569	Mpz			ENSMUSG00000015474	Ppt2							ENSMUSG00000054932	Afp
		ENSMUSG00000045259	Klhdc9			ENSMUSG00000109739	Gm17949							ENSMUSG00000059244	Gm10062
		ENSMUSG00000074647	Fam83c			ENSMUSG00000046329	Slc25a23							ENSMUSG00000107301	Gm43688
		ENSMUSG00000049044	Rapgef4			ENSMUSG00000019320	Noxo1							ENSMUSG00000098726	Mir6417
		ENSMUSG00000085768	Gm13707			ENSMUSG00000024155	Meiob							ENSMUSG00000105694	Gm43237
		ENSMUSG00000069136	None			ENSMUSG00000024371	C2							ENSMUSG00000086165	Gm15690
		ENSMUSG00000037754	Ppp1r16b			ENSMUSG00000045506	None							ENSMUSG00000104955	1700016F12Rik
		ENSMUSG00000035576	L3mbtl1			ENSMUSG00000117300	Gm18736							ENSMUSG00000066682	Pilrb2
		ENSMUSG00000026969	Fam166a			ENSMUSG00000007038	Neu1							ENSMUSG00000104637	Gm42424
		ENSMUSG00002076573	Gm56411			ENSMUSG00000117010	Gm49933							ENSMUSG00000082308	Gm15770
		ENSMUSG00000050558	Prokr2			ENSMUSG00000007039	Ddah2							ENSMUSG00000104873	Gm40332
		ENSMUSG00000026928	Card9			ENSMUSG00000033278	Ptprm							ENSMUSG00000077354	Gm26286
		ENSMUSG00000035033	Tbr1			ENSMUSG00000114492	Gm9984							ENSMUSG00000079262	Slco1a6
		ENSMUSG00000082718	Gm14928			ENSMUSG00000092241	Gm20522							ENSMUSG00000030263	Irag2
		ENSMUSG00000040229	Gpr34			ENSMUSG00000116817	Gm5679							ENSMUSG00000053297	AI854703
		ENSMUSG00000097428	AW047730			ENSMUSG00000116858	Gm49797							ENSMUSG00000108161	Gm32914
		ENSMUSG00000103293	Gm5842			ENSMUSG00000090936	Gm17705							ENSMUSG00000097693	4930471M09Rik
		ENSMUSG00000085102	1700010K24Rik			ENSMUSG00000081650	Gm16181							ENSMUSG00000088208	Gm23751
		ENSMUSG00000082826	Mif-ps3			ENSMUSG00000098269	Mir8094							ENSMUSG00000108279	Gm44024
		ENSMUSG00000105836	Gm17954			ENSMUSG00000015659	Serac1							ENSMUSG00000098130	Gm17797
		ENSMUSG00000064648	Gm23303			ENSMUSG00000058542	Gm15590							ENSMUSG00000065505	Mir148a
		ENSMUSG00000087198	Tmem274			ENSMUSG00000096255	Dynlt1b							ENSMUSG00000110390	Gm45869
		ENSMUSG00002076928	Gm55379			ENSMUSG00000093880	Tmem181c-ps							ENSMUSG00000108036	Gm43967
		ENSMUSG00000066058	Cldn19			ENSMUSG00000024052	Lpin2							ENSMUSG00000047228	A2ml1
		ENSMUSG00000078234	Klhdc7a			ENSMUSG00000052525	Spdya							ENSMUSG00000108081	Gm44026
		ENSMUSG00000042477	Tfap2e			ENSMUSG00000059714	Flot1							ENSMUSG00000090164	BC035044
		ENSMUSG00002076291	Gm56206			ENSMUSG00000087443	Ppp1r18os							ENSMUSG00000107991	Gm43919
		ENSMUSG00000105609	Gm42501			ENSMUSG00000059791	Nrm							ENSMUSG00000107954	Gm43942
		ENSMUSG00000085771	C230066G23Rik			ENSMUSG00000024063	Lbh							ENSMUSG00000107836	Gm5315
		ENSMUSG00000037224	Zfyve28			ENSMUSG00000073434	Wdr90							ENSMUSG00000030206	Gsg1
		ENSMUSG00000088332	Gm22847			ENSMUSG00002075070	Gm55415							ENSMUSG00000090939	Gm17147
		ENSMUSG00000105875	None			ENSMUSG00000084862	Gm16278							ENSMUSG00000042873	Lhfpl4
		ENSMUSG00000063820	Arl9			ENSMUSG00000073405	H2-T-ps							ENSMUSG00000107548	Gm43866
		ENSMUSG00000057614	Gnai1			ENSMUSG00000092243	Gm7030							ENSMUSG00000097998	Gm27019
		ENSMUSG00000081242	Gm15719			ENSMUSG00000025727	Prr35							ENSMUSG00000082474	Gm8213
		ENSMUSG00000048163	Selplg			ENSMUSG00000024177	Nme4							ENSMUSG00000107497	Gm44957
		ENSMUSG00000106680	Gm43852			ENSMUSG00000097546	Gm26749							ENSMUSG00000086427	Hoxa11os
		ENSMUSG00000106190	Gm20768			ENSMUSG00000034413	Neurl1b							ENSMUSG00000085416	1700019G24Rik
		ENSMUSG00000086731	Sox5os5			ENSMUSG00000051977	Prdm9							ENSMUSG00000101643	Gm28307
		ENSMUSG00000072999	Gm15401			ENSMUSG00000057899	Adgrf2							ENSMUSG00000109110	Gm45014
		ENSMUSG00000085776	5430402O13Rik			ENSMUSG00000038045	Sult6b1							ENSMUSG00000004609	Cd33
		ENSMUSG00000107841	Gm44185			ENSMUSG00000062691	Cebpzos							ENSMUSG00000092743	Gm22177
		ENSMUSG00000108076	9530086O07Rik			ENSMUSG00000023963	Cyp39a1							ENSMUSG00000089661	Mia
		ENSMUSG00000033963	Fancd2os			ENSMUSG00000073394	Runx2os1							ENSMUSG00000012777	Acp4
		ENSMUSG00000107994	D830050J10Rik			ENSMUSG00000088183	Gm22215							ENSMUSG00000100583	Gm29443
		ENSMUSG00000103220	Gm37728			ENSMUSG00000051341	Zfp52							ENSMUSG00000049350	Zg16
		ENSMUSG00000107906	Eif4a3l2			ENSMUSG00000062753	Smim29							ENSMUSG00000118518	Gm52980
		ENSMUSG00000047420	Fam180a			ENSMUSG00000117161	Gm49803							ENSMUSG00000049709	Nlrp10
		ENSMUSG00000086690	4933406J10Rik			ENSMUSG00000117263	Gm35290							ENSMUSG00000092659	Mir3100
		ENSMUSG00000055102	Zfp819			ENSMUSG00000085521	4930526A20Rik							ENSMUSG00000109216	Gm44907
		ENSMUSG00000098934	Gvin-ps4			ENSMUSG00000067389	Gm17080							ENSMUSG00000108599	Gm10616
		ENSMUSG00000007944	Ttc9b			ENSMUSG00000024253	Dync2li1							ENSMUSG00000098839	Mir7054
		ENSMUSG00000109307	Gm44700			ENSMUSG00000117412	Gm49979							ENSMUSG00000065495	Mir150
		ENSMUSG00000083649	Rasl2-9			ENSMUSG00000117145	Gng5c							ENSMUSG00000085560	C230038L03Rik
		ENSMUSG00000108359	C430039J01Rik			ENSMUSG00000002763	Pex6							ENSMUSG00000108608	Gm6916
		ENSMUSG00000099422	Gm4275			ENSMUSG00002076750	Gm55840							ENSMUSG00000030587	2200002D01Rik
		ENSMUSG00000110208	Gm45442			ENSMUSG00000117835	Gm50250							ENSMUSG00000030484	Lypd5
		ENSMUSG00000030708	Dnajb13			ENSMUSG00000095253	Zfp799							ENSMUSG00000011382	Dhdh
		ENSMUSG00000009487	Otog			ENSMUSG00000067424	Zfp563							ENSMUSG00000035191	Rfpl4
		ENSMUSG00000038801	Scgb1c1			ENSMUSG00000024299	Adamts10							ENSMUSG00000109101	Gm45132
		ENSMUSG00000111213	Gm47867			ENSMUSG00000084880	Tomm6os							ENSMUSG00000109073	Gm44975
		ENSMUSG00000044071	Tafa2			ENSMUSG00000086930	Frs3os							ENSMUSG00000109016	Gm44647
		ENSMUSG00000118557	Gm53043			ENSMUSG00000036214	Polr1has							ENSMUSG00000109186	Gm34821
		ENSMUSG00000082247	Gm16074			ENSMUSG00000099104	Gm17087							ENSMUSG00000092178	Gm45351
		ENSMUSG00000033208	S100b			ENSMUSG00000102863	Gm37639							ENSMUSG00000095339	Zscan4b
		ENSMUSG00000013158	4933405L10Rik			ENSMUSG00000103558	Gm38220							ENSMUSG00000095936	Zscan4e
		ENSMUSG00000031449	Atp4b			ENSMUSG00000091831	Gm4707							ENSMUSG00000109882	Gm18706
		ENSMUSG00000031450	Grk1			ENSMUSG00000058064	Gm10036							ENSMUSG00000047517	Dmbt1
		ENSMUSG00000031452	1700029H14Rik			ENSMUSG00000024594	Prrc1							ENSMUSG00000108352	Usf2-ps1
		ENSMUSG00000110574	Gm21112			ENSMUSG00000091363	Gm7701							ENSMUSG00000053111	Fank1
		ENSMUSG00000037738	Nek5			ENSMUSG00000039616	Mocos							ENSMUSG00000074111	Mrgpra9
		ENSMUSG00000046108	Il17c			ENSMUSG00000024620	Pdgfrb							ENSMUSG00000102148	Gm38059
		ENSMUSG00000110612	Gm17827			ENSMUSG00000024575	Pde6a							ENSMUSG00000109476	Gm21034
		ENSMUSG00000114618	Gm41183			ENSMUSG00000097324	Carmn							ENSMUSG00000108963	Gm16478
		ENSMUSG00000115691	Gm48914			ENSMUSG00000035984	Nme5							ENSMUSG00000030873	Scnn1b
		ENSMUSG00000095493	A630023A22Rik			ENSMUSG00000065904	Gm26109							ENSMUSG00000110287	Gm45313
		ENSMUSG00002075331	Gm54873			ENSMUSG00000102496	Gm36989							ENSMUSG00000082684	Gm12774
		ENSMUSG00000057818	1600029O15Rik			ENSMUSG00000024352	Spata24							ENSMUSG00000070424	Art5
		ENSMUSG00000032085	Tagln			ENSMUSG00000073598	Smim33							ENSMUSG00000099590	C330022C24Rik
		ENSMUSG00000098915	Rpl15-ps2			ENSMUSG00000024347	Psd2							ENSMUSG00000100490	Gm28455
		ENSMUSG00000111639	1700019L13Rik			ENSMUSG00000085172	Gm6542							ENSMUSG00000037974	Muc5ac
		ENSMUSG00000111733	Gm47181			ENSMUSG00000090264	Eif4ebp3							ENSMUSG00000109859	Gm45618
		ENSMUSG00000085744	Gm12259			ENSMUSG00000006850	Tmco6							ENSMUSG00000107945	Rpl7a-ps14
		ENSMUSG00000072898	None			ENSMUSG00000117775	Gm50462							ENSMUSG00000020037	Rfx4
		ENSMUSG00000093673	Gm20644			ENSMUSG00000045876	Pcdhb8							ENSMUSG00000111752	Gm38575
		ENSMUSG00000082550	Gm12344			ENSMUSG00000103037	Pcdhgb1							ENSMUSG00000111563	Gm47485
		ENSMUSG00000102881	Gm3807			ENSMUSG00000118501	Gm53048							ENSMUSG00000097274	Gm47512
		ENSMUSG00000018776	Slc35g3			ENSMUSG00000041891	Lman1							ENSMUSG00000112894	Gm47009
		ENSMUSG00000086193	Gm11508			ENSMUSG00000103081	Pcdhgb8							ENSMUSG00000038528	Mfsd4b5
		ENSMUSG00000014609	Chrne			ENSMUSG00000117686	Gm50122							ENSMUSG00000093298	Mir3473b
		ENSMUSG00000040543	Pitpnm3			ENSMUSG00000097835	Gm26910							ENSMUSG00000112677	Gm48868
		ENSMUSG00000064495	Gm24313			ENSMUSG00000052102	Gnpda1							ENSMUSG00000112023	Lilrb4b
		ENSMUSG00000087042	Gm11611			ENSMUSG00000118257	9630014M24Rik							ENSMUSG00000112777	Gm8723
		ENSMUSG00000048996	Or1f12			ENSMUSG00000117662	Gm4013							ENSMUSG00000019890	Nts
		ENSMUSG00000114456	H2bc9			ENSMUSG00000117429	A430019L02Rik							ENSMUSG00000112253	Gm47329
		ENSMUSG00000118398	Gm19334			ENSMUSG00000024481	Lvrn							ENSMUSG00000090350	Gm17148
		ENSMUSG00000113119	Gm48883			ENSMUSG00000062210	Tnfaip8							ENSMUSG00000097372	Gm26876
		ENSMUSG00000114893	Gm48684			ENSMUSG00000024558	Mapk4							ENSMUSG00000020169	Best3
		ENSMUSG00002076052	Gm55164			ENSMUSG00000025885	Myo5b							ENSMUSG00000111215	Gm48654
		ENSMUSG00000114169	Gm47075			ENSMUSG00000097712	Gm10532							ENSMUSG00000064609	Gm25635
		ENSMUSG00000114165	Gm47513			ENSMUSG00000117732	None							ENSMUSG00000050994	Adgb
		ENSMUSG00000055763	Rybp-ps			ENSMUSG00000040957	Cables1							ENSMUSG00000112256	Gm48077
		ENSMUSG00000113662	Gm35558			ENSMUSG00000049411	Tmem241							ENSMUSG00000020323	Prss57
		ENSMUSG00000021278	Amn			ENSMUSG00000057766	Ankrd29							ENSMUSG00000075558	Gm17151
		ENSMUSG00000116635	Gm49699			ENSMUSG00000117401	4833419F23Rik							ENSMUSG00000098811	Mir6913
		ENSMUSG00000066491	Cox6c2			ENSMUSG00000002475	Abhd3							ENSMUSG00000112350	Gm47697
		ENSMUSG00000021032	Ngb			ENSMUSG00000006463	Zdhhc24							ENSMUSG00000056821	1700028I16Rik
		ENSMUSG00000109482	Dhrs7l			ENSMUSG00000024897	Apba1							ENSMUSG00000086500	Gm15875
		ENSMUSG00000041323	Ak7			ENSMUSG00000024901	Peli3							ENSMUSG00000109774	Gm45602
		ENSMUSG00000021125	Arg2			ENSMUSG00000080268	Brms1							ENSMUSG00000115768	Dpep2nb
		ENSMUSG00000112105	Rps7-ps2			ENSMUSG00000061451	Tmem151a							ENSMUSG00000109876	Gm45449
		ENSMUSG00000064764	Gm23517			ENSMUSG00000117729	Gm5242							ENSMUSG00000068631	Gm7676
		ENSMUSG00000096173	Gm3150			ENSMUSG00000056185	Snx32							ENSMUSG00000090334	Gm17149
		ENSMUSG00000022613	Miox			ENSMUSG00000064202	Spata6l							ENSMUSG00000039375	Wdr17
		ENSMUSG00000115641	Gm9891			ENSMUSG00000050957	Insl6							ENSMUSG00000090007	Rpl30-ps2
		ENSMUSG00000072592	Gm10373			ENSMUSG00000085196	Gm14963							ENSMUSG00000109793	Gm10043
		ENSMUSG00000115980	Gm49437			ENSMUSG00000094707	A830019P07Rik							ENSMUSG00000031844	Hsd17b2
		ENSMUSG00000116250	Gm34939			ENSMUSG00000079467	Gm14966							ENSMUSG00000042269	Cibar2
		ENSMUSG00000023033	Scn8a			ENSMUSG00000098091	Gm16470							ENSMUSG00000107280	Potefam3c
		ENSMUSG00000116121	Gm49486			ENSMUSG00000025006	Sorbs1							ENSMUSG00000098184	Gm27011
		ENSMUSG00000087899	Mir1942			ENSMUSG00000096592	Gm15801							ENSMUSG00000056772	Rps6-ps2
		ENSMUSG00000039851	4932438H23Rik			ENSMUSG00000025017	Pik3ap1							ENSMUSG00000103925	B230112G18Rik
		ENSMUSG00000090236	Car15			ENSMUSG00000025020	Slit1							ENSMUSG00000109299	Gm45164
		ENSMUSG00000116733	6330408M09Rik			ENSMUSG00000118346	Tmem179b							ENSMUSG00000040340	Tex45
		ENSMUSG00000038094	Atp13a4			ENSMUSG00000071656	Lrrn4cl							ENSMUSG00000110089	Gm36243
		ENSMUSG00000118082	Gm7326			ENSMUSG00000049670	Morn4							ENSMUSG00000109828	Gm45662
		ENSMUSG00000092604	Gm20508			ENSMUSG00000024654	Asrgl1							ENSMUSG00000034796	Cpne7
		ENSMUSG00000116940	Gm7450			ENSMUSG00000118204	4930414N06Rik							ENSMUSG00000074037	Mc1r
		ENSMUSG00000062859	Tcp11			ENSMUSG00000025207	Sema4g							ENSMUSG00000083911	Gm4342
		ENSMUSG00000117255	Gm49864			ENSMUSG00000025213	Kazald1							ENSMUSG00000050751	Pgbd5
		ENSMUSG00000043557	Mdga1			ENSMUSG00000025221	Kcnip2							ENSMUSG00000109996	Gm31898
		ENSMUSG00000044176	Spink10			ENSMUSG00000097690	4930505N22Rik							ENSMUSG00000110351	Gm32050
		ENSMUSG00000073551	Spink13			ENSMUSG00000112693	Gm5512							ENSMUSG00000093140	Mir28b
		ENSMUSG00000045689	Pcdhb4			ENSMUSG00000078528	Gm17068							ENSMUSG00000110489	Gm31659
		ENSMUSG00000042816	Gpr151			ENSMUSG00000071497	Nutf2-ps1							ENSMUSG00000109658	Gm45660
		ENSMUSG00000083332	Gm7599			ENSMUSG00000052387	Trpm3							ENSMUSG00000020887	A230052G05Rik
		ENSMUSG00000118276	Gm50440			ENSMUSG00000117704	Gm50273							ENSMUSG00000088037	Gm24992
		ENSMUSG00000098293	Mir6991			ENSMUSG00000024885	Aldh3b1							ENSMUSG00000048582	Gja3
		ENSMUSG00000117981	4930484I04Rik			ENSMUSG00000024866	Acy3							ENSMUSG00000021879	Dnah12
		ENSMUSG00000102030	Gm29106			ENSMUSG00000097233	Gm17552							ENSMUSG00000115802	Vmn1r-ps136
		ENSMUSG00000091844	Ccdc168			ENSMUSG00000024854	Pold4							ENSMUSG00000114693	Gm41177
		ENSMUSG00000097892	Gm26801			ENSMUSG00000024799	Tm7sf2							ENSMUSG00000071229	Timm8a2
		ENSMUSG00000042684	Npl			ENSMUSG00000024944	Arl2							ENSMUSG00000093386	1700120O09Rik
		ENSMUSG00000036766	Dner			ENSMUSG00000047656	Trpt1							ENSMUSG00000114615	Gm48370
		ENSMUSG00000058665	En1			ENSMUSG00000064346	mt-Tw							ENSMUSG00000068506	Gm5800
		ENSMUSG00000103317	Gm38359			ENSMUSG00000064354	mt-Co2							ENSMUSG00000115002	Gm10847
		ENSMUSG00000047361	Gm973			ENSMUSG00000064365	mt-Ts2							ENSMUSG00000114241	Gm30108
		ENSMUSG00000090145	Ugt1a6b			ENSMUSG00000064366	mt-Tl2							ENSMUSG00000114865	Cirop
		ENSMUSG00000026616	Cr2			ENSMUSG00000100764	Gm29155							ENSMUSG00000037833	Sh2d4b
		ENSMUSG00000064602	Snora41			ENSMUSG00000103646	Gm37706							ENSMUSG00000091733	Gm8094
		ENSMUSG00000042429	Adora1			ENSMUSG00000089877	Gm16102							ENSMUSG00000090713	Gm8127
		ENSMUSG00000089791	Gm3555			ENSMUSG00000100397	Gm28071							ENSMUSG00000032572	Col6a4
		ENSMUSG00000091993	B930036N10Rik			ENSMUSG00000103404	Gm37932							ENSMUSG00000111260	Gm47714
		ENSMUSG00000103280	Gm37277			ENSMUSG00000101784	Gm7553							ENSMUSG00000031994	Adamts8
		ENSMUSG00000094497	Gm8210			ENSMUSG00000066652	Lefty2							ENSMUSG00000099170	5730403I07Rik
		ENSMUSG00000026205	Slc23a3			ENSMUSG00000101501	Rps27a-ps1							ENSMUSG00000090724	4930542C12Rik
		ENSMUSG00000089756	Zfp966			ENSMUSG00000101791	2210011K15Rik							ENSMUSG00000088708	Gm25558
		ENSMUSG00000082765	Gm14411			ENSMUSG00000073482	Gm10517							ENSMUSG00000098590	Vsig10l2
		ENSMUSG00000027570	Col9a3			ENSMUSG00000072295	C2cd6							ENSMUSG00000094995	Pate3
		ENSMUSG00000035513	Ntng2			ENSMUSG00000099544	Gm18699							ENSMUSG00000104120	Gm37484
		ENSMUSG00000075307	Klhl41			ENSMUSG00000071890	Mroh9							ENSMUSG00000111343	Gm47175
		ENSMUSG00000086657	Stamos			ENSMUSG00000103002	Gm38075							ENSMUSG00000102375	A930036K24Rik
		ENSMUSG00000090077	Lime1			ENSMUSG00000044816	D630023F18Rik							ENSMUSG00000066626	Gm5121
		ENSMUSG00000054057	A930004D18Rik			ENSMUSG00000093805	Gal3st2b							ENSMUSG00000091908	Gm17231
		ENSMUSG00000098024	Gm27003			ENSMUSG00000040693	Slco4c1							ENSMUSG00000111161	Gm48849
		ENSMUSG00000085538	Gm11455			ENSMUSG00000099448	Gm18801							ENSMUSG00000118527	Gm53025
		ENSMUSG00000039021	Ttc16			ENSMUSG00000103265	Gm2053							ENSMUSG00000085541	Gm16010
		ENSMUSG00000036587	Fut7			ENSMUSG00000099707	Gm8883							ENSMUSG00000077393	Gm24338
		ENSMUSG00000065258	Gm23969			ENSMUSG00000085361	Gm16305							ENSMUSG00000057710	9630041A04Rik
		ENSMUSG00000079009	Zfp1004			ENSMUSG00000048865	Arhgap30							ENSMUSG00000046480	Scn4b
		ENSMUSG00000107586	Gm44283			ENSMUSG00000075107	Or4c111							ENSMUSG00000059412	Fxyd2
		ENSMUSG00000064906	n-R5s204			ENSMUSG00000111567	Or4a78							ENSMUSG00000111812	Gm7904
		ENSMUSG00000026765	Lypd6b			ENSMUSG00000098812	Mir7578							ENSMUSG00000110866	Gm48362
		ENSMUSG00000081703	Gm6285			ENSMUSG00000086748	Gm13261							ENSMUSG00000092131	BC050972
		ENSMUSG00000073274	Gm14636			ENSMUSG00000102674	8030442B05Rik							ENSMUSG00000091745	Gm17098
		ENSMUSG00000056900	Usp13			ENSMUSG00000083975	Gm14215							ENSMUSG00000098127	Gm4665
		ENSMUSG00000034437	Gm9761			ENSMUSG00000082190	Gm13641							ENSMUSG00000111412	Gm47047
		ENSMUSG00000106025	Gm42940			ENSMUSG00000098453	Mir6997							ENSMUSG00000056880	Gadl1
		ENSMUSG00000005493	Msh4			ENSMUSG00000081834	Gm13770							ENSMUSG00000111369	Gm47043
		ENSMUSG00000105586	Gm43009			ENSMUSG00000082307	Gm13418							ENSMUSG00000091336	Gm17157
		ENSMUSG00000103907	Gm37498			ENSMUSG00000099238	Mir7001							ENSMUSG00000111053	Gm49343
		ENSMUSG00000038393	Txnip			ENSMUSG00000086098	Gm14291							ENSMUSG00000111389	Gm39465
		ENSMUSG00000028012	Rrh			ENSMUSG00000086756	Gm14051							ENSMUSG00000079227	Ccr5
		ENSMUSG00000104724	Gm43162			ENSMUSG00000027347	Rasgrp1							ENSMUSG00000095547	None
		ENSMUSG00000048458	Inka2			ENSMUSG00000084178	Gm11759							ENSMUSG00000025892	Gria4
		ENSMUSG00000105509	C130013H08Rik			ENSMUSG00000097052	Snora43							ENSMUSG00000098919	Mir8102
		ENSMUSG00000073753	None			ENSMUSG00000067352	Gm14149							ENSMUSG00000106362	Gm47279
		ENSMUSG00000085627	Gm11222			ENSMUSG00000046618	Olfml2a							ENSMUSG00000086459	1700030C12Rik
		ENSMUSG00000028860	Sytl1			ENSMUSG00000070138	Mir452							ENSMUSG00000038216	Pnmt
		ENSMUSG00000047281	Sfn			ENSMUSG00000084009	Rhox7-ps1							ENSMUSG00000055937	Krt28
		ENSMUSG00000029055	Plch2			ENSMUSG00000086286	Gm15138							ENSMUSG00000084890	A830036E02Rik
		ENSMUSG00000097995	Gm24362			ENSMUSG00000065536	Mir98							ENSMUSG00000080763	Gm12341
		ENSMUSG00000100505	Gm13283			ENSMUSG00000083636	Gm15175							ENSMUSG00000045471	Hcrt
		ENSMUSG00000101493	2810405F17Rik			ENSMUSG00000051209	Gpr119							ENSMUSG00000085104	Gm11731
		ENSMUSG00000110404	Rnf223			ENSMUSG00000101603	Gm28730							ENSMUSG00000086588	Gm11729
		ENSMUSG00000040935	Padi6			ENSMUSG00000059203	Il1rapl2							ENSMUSG00000069855	Slc47a2
		ENSMUSG00000025328	Padi3			ENSMUSG00000072945	Ripply1							ENSMUSG00000042371	Slc5a10
		ENSMUSG00000083081	Gm13223			ENSMUSG00000119039	Gm22287							ENSMUSG00000048721	Fndc9
		ENSMUSG00000066176	Gm12511			ENSMUSG00000073290	None							ENSMUSG00000083991	Gm11618
		ENSMUSG00000028407	Smim27			ENSMUSG00000082054	Psmb6-ps							ENSMUSG00000088015	Mir1932
		ENSMUSG00000023151	Lrrc69			ENSMUSG00000044583	Tlr7							ENSMUSG00000042200	Cdrt4
		ENSMUSG00000019836	Amd-ps4			ENSMUSG00000081742	Gm9051							ENSMUSG00000081686	Gm11774
		ENSMUSG00000093910	Zfp853			ENSMUSG00000092463	None							ENSMUSG00000081835	Gm11790
		ENSMUSG00000082305	Gm2420			ENSMUSG00000081029	Gm15077							ENSMUSG00000044787	Spata32
		ENSMUSG00000105613	Gm43684			ENSMUSG00000097515	1700040D17Rik							ENSMUSG00000000204	Slfn4
		ENSMUSG00000104682	Gm42636			ENSMUSG00000027716	Trpc3							ENSMUSG00000000125	Wnt3
		ENSMUSG00000040537	Adam22			ENSMUSG00000103261	Gm36981							ENSMUSG00000044084	Spem2
		ENSMUSG00000114278	Gm49027			ENSMUSG00000081093	Gm12565							ENSMUSG00000085255	Taco1os
		ENSMUSG00000107162	Gm18593			ENSMUSG00000105553	Gm42514							ENSMUSG00000118428	Gm5038
		ENSMUSG00000107128	Gm42867			ENSMUSG00000027861	Casq2							ENSMUSG00000082816	Gm11953
		ENSMUSG00000050677	Ccdc96			ENSMUSG00000027801	Tm4sf4							ENSMUSG00000118815	Gm22068
		ENSMUSG00000070498	Tmem132b			ENSMUSG00000104801	Gm43834							ENSMUSG00000098296	Mir6918
		ENSMUSG00000105189	Gm7774			ENSMUSG00000027849	Syt6							ENSMUSG00000093920	Or4d2
		ENSMUSG00000041930	Fam222a			ENSMUSG00000106550	Gm43646							ENSMUSG00000041592	Sdk2
		ENSMUSG00000105896	Gm43311			ENSMUSG00000051788	4930564D02Rik							ENSMUSG00000084280	Gm11972
		ENSMUSG00000107195	4930589O11Rik			ENSMUSG00000104350	Gm38244							ENSMUSG00000083819	Gm11977
		ENSMUSG00000072647	Adam1a			ENSMUSG00000105810	Gm43435							ENSMUSG00000081478	AA623943
		ENSMUSG00000029138	Ccdc121			ENSMUSG00000027880	Slc25a54							ENSMUSG00000083925	Gm12012
		ENSMUSG00000118435	Gm50482			ENSMUSG00000042124	Lce1f							ENSMUSG00000001508	Sgca
		ENSMUSG00000029727	Cyp3a13			ENSMUSG00000102311	Gm5543							ENSMUSG00000006056	Calcoco2
		ENSMUSG00000056966	Gjc3			ENSMUSG00000089689	Gm4982							ENSMUSG00000114662	Gm31683
		ENSMUSG00000064945	Rny3			ENSMUSG00000028778	Hcrtr1							ENSMUSG00000114194	Gm3800
		ENSMUSG00000107478	Gm45234			ENSMUSG00000083943	Gm11483							ENSMUSG00000114583	Gm48881
		ENSMUSG00000080824	Gm9001			ENSMUSG00000081941	Gm11218							ENSMUSG00000114603	Gm17938
		ENSMUSG00000043496	Tril			ENSMUSG00000070717	Gm10300							ENSMUSG00000036658	Or2b6
		ENSMUSG00000086946	Gm15527			ENSMUSG00000029032	Arhgef16							ENSMUSG00000097371	Gm26875
		ENSMUSG00000079501	Gm5138			ENSMUSG00000119142	Gm23143							ENSMUSG00000114887	Gm48894
		ENSMUSG00000058831	Opn1sw			ENSMUSG00000083359	Gm12656							ENSMUSG00000112942	Gm47597
		ENSMUSG00000107103	Gm43164			ENSMUSG00000052767	Gm12703							ENSMUSG00000069270	H2ac6
		ENSMUSG00000073144	4930599N23Rik			ENSMUSG00000082932	Cyp2j8							ENSMUSG00000081707	Gm11343
		ENSMUSG00000108291	Gm44292			ENSMUSG00000084804	1700095J12Rik							ENSMUSG00000102635	Gm54655
		ENSMUSG00000108152	Gm44152			ENSMUSG00000065778	Gm22154							ENSMUSG00000056257	Gm5447
		ENSMUSG00000108518	Gm5587			ENSMUSG00000043085	Tmem82							ENSMUSG00000114170	Gm47120
		ENSMUSG00000013367	Iglon5			ENSMUSG00000082248	Gm13161							ENSMUSG00000114053	Gm35330
		ENSMUSG00000065341	Gm25579			ENSMUSG00000086978	4933435F18Rik							ENSMUSG00000033520	Idi2
		ENSMUSG00000030720	Cln3			ENSMUSG00000036162	Fam219aos							ENSMUSG00000114715	Gm34471
		ENSMUSG00000108777	Gm45081			ENSMUSG00000061322	Dnai1							ENSMUSG00000113848	Gm16419
		ENSMUSG00000081911	Mrps36-ps2			ENSMUSG00000028222	Calb1							ENSMUSG00000113076	Gm47088
		ENSMUSG00000109647	Gm45510			ENSMUSG00000071001	Hrct1							ENSMUSG00000095071	AF067061
		ENSMUSG00000099241	Gvin-ps2			ENSMUSG00000070985	Acnat1							ENSMUSG00000081285	Gm18859
		ENSMUSG00000048065	Cyb5r2			ENSMUSG00000050010	Shisa3							ENSMUSG00000119538	Gm24142
		ENSMUSG00000038539	Atf5			ENSMUSG00000107136	Gm42466							ENSMUSG00000021239	Vsx2
		ENSMUSG00000031022	BC051019			ENSMUSG00000087261	Gm15477							ENSMUSG00000113246	Gm36752
		ENSMUSG00000054083	Capn12			ENSMUSG00000105947	Gm43789							ENSMUSG00000113416	Gm49328
		ENSMUSG00000087530	Gm15533			ENSMUSG00000105489	Gm38562							ENSMUSG00000116819	Gm49586
		ENSMUSG00000103887	Gm37008			ENSMUSG00000105426	1700021F02Rik							ENSMUSG00000113774	Gm36236
		ENSMUSG00000108354	4931431B13Rik			ENSMUSG00000104663	Gm3203							ENSMUSG00000113725	Gm48358
		ENSMUSG00000053158	Fes			ENSMUSG00000107109	Gm42571							ENSMUSG00000114109	Gm18629
		ENSMUSG00000118462	Lhb			ENSMUSG00000033794	Lpcat2b							ENSMUSG00000093419	Gm19898
		ENSMUSG00000110350	Gm10252			ENSMUSG00000086234	Usp46os2							ENSMUSG00000113106	Gm47139
		ENSMUSG00000015957	Wnt11			ENSMUSG00000083609	Gm16007							ENSMUSG00000113349	Gm48369
		ENSMUSG00000097015	Gm26705			ENSMUSG00000084855	Gm9850							ENSMUSG00000113572	Gm7959
		ENSMUSG00000102241	Gm37716			ENSMUSG00000106020	4930573C15Rik							ENSMUSG00000113105	Gm47371
		ENSMUSG00000033967	Rnf225			ENSMUSG00000105590	Gm43364							ENSMUSG00000056987	Garin2
		ENSMUSG00000048779	P2ry6			ENSMUSG00000107133	Gm42787							ENSMUSG00000113478	Gm18405
		ENSMUSG00000109501	Gm14377			ENSMUSG00000072754	Lrcol1							ENSMUSG00000112655	Gm48511
		ENSMUSG00000108732	2310043P16Rik			ENSMUSG00000083771	Gm15988							ENSMUSG00000091732	Gm17541
		ENSMUSG00000025482	Odf3			ENSMUSG00000105660	Gm42975							ENSMUSG00000020639	Pfn4
		ENSMUSG00000033847	Pla2g4c			ENSMUSG00000109903	Cdhr17							ENSMUSG00000115463	Gm49356
		ENSMUSG00000097129	4930507D05Rik			ENSMUSG00000105039	Gm32585							ENSMUSG00000016763	Scube1
		ENSMUSG00000039552	Rsph4a			ENSMUSG00000105174	Gm43353							ENSMUSG00000072663	Spef2
		ENSMUSG00000020062	Slc5a8			ENSMUSG00000107134	Gm42528							ENSMUSG00000015001	Oc90
		ENSMUSG00000077167	Gm24119			ENSMUSG00000049691	Nkx3-2							ENSMUSG00000091680	Klhdc7b
		ENSMUSG00000025389	Mip			ENSMUSG00000084243	Gm13784							ENSMUSG00000118581	Gm53029
		ENSMUSG00000069713	4933406P04Rik			ENSMUSG00000098656	Mir7028							ENSMUSG00000036298	Slc2a13
		ENSMUSG00000112442	Gm47992			ENSMUSG00000029564	4930519G04Rik							ENSMUSG00000115144	Gm7968
		ENSMUSG00000098414	Mir6909			ENSMUSG00000038199	Iqca1l							ENSMUSG00000115848	Gm9509
		ENSMUSG00000112828	Gm48495			ENSMUSG00000070690	Albfm1							ENSMUSG00000115635	Gm49271
		ENSMUSG00000035852	Misp			ENSMUSG00000038044	Cct8l1							ENSMUSG00000115407	Gm2140
		ENSMUSG00000035697	Arhgap45			ENSMUSG00000106698	Gm43599							ENSMUSG00000090429	Gm17271
		ENSMUSG00000113262	Gm48551			ENSMUSG00000053121	Gm5129							ENSMUSG00000068252	Apol7b
		ENSMUSG00000078439	Smim24			ENSMUSG00000089992	G6pd2							ENSMUSG00000106563	Mir6962
		ENSMUSG00000031896	Ctrl			ENSMUSG00000104947	Gm43721							ENSMUSG00000050463	Krt78
		ENSMUSG00000031919	Tmed6			ENSMUSG00000097640	Gm20033							ENSMUSG00000116220	A430088P11Rik
		ENSMUSG00000031637	Lrp2bp			ENSMUSG00000106910	Gm16273							ENSMUSG00000115970	8430426J06Rik
		ENSMUSG00000085678	Gm16349			ENSMUSG00000108289	Gm44174							ENSMUSG00000116516	Gm49444
		ENSMUSG00000095766	Gm21182			ENSMUSG00000094586	Vmn1r41							ENSMUSG00000065968	Ifitm7
		ENSMUSG00000034041	Lyl1			ENSMUSG00000029755	Dlx5							ENSMUSG00000075395	A630010A05Rik
		ENSMUSG00000109729	Gm45418			ENSMUSG00000108102	Gm44437							ENSMUSG00000119053	Gm25245
		ENSMUSG00000097773	Gm10614			ENSMUSG00000108004	Gm44080							ENSMUSG00000116589	Gm31323
		ENSMUSG00000097500	Gm26537			ENSMUSG00000000416	Cttnbp2							ENSMUSG00000009097	Tbx1
		ENSMUSG00000036151	Tm6sf2			ENSMUSG00000098187	Gm8927							ENSMUSG00000116622	Gm5221
		ENSMUSG00000031748	Gnao1			ENSMUSG00000046192	Iqub							ENSMUSG00000065557	Mirlet7c-1
		ENSMUSG00000062380	Tubb3			ENSMUSG00000108142	Gm7498							ENSMUSG00000116845	Gm46546
		ENSMUSG00000014791	Elmo3			ENSMUSG00000108242	9330118I20Rik							ENSMUSG00000091712	Sec14l5
		ENSMUSG00000114321	Gm8971			ENSMUSG00000039032	Tsga13							ENSMUSG00000077557	Gm23706
		ENSMUSG00000115813	Gm46447			ENSMUSG00000107026	Gm7504							ENSMUSG00000039179	Tekt5
		ENSMUSG00000021913	Ogdhl			ENSMUSG00000106976	Gm42963							ENSMUSG00000095369	Gm21859
		ENSMUSG00000022218	Tgm1			ENSMUSG00000102802	Mgam2-ps							ENSMUSG00000080790	Gm7638
		ENSMUSG00000063543	Gm5616			ENSMUSG00000094626	Tmem121b							ENSMUSG00000082653	Gm15897
		ENSMUSG00000032056	Btg4			ENSMUSG00000106779	Gm8579							ENSMUSG00000022494	Shisa9
		ENSMUSG00000098076	Gm6981			ENSMUSG00000098779	Gm8602							ENSMUSG00000047953	Gp5
		ENSMUSG00000036091	Hyal3			ENSMUSG00000064194	Zfp936							ENSMUSG00000117244	Gm9210
		ENSMUSG00000042761	Mrap2			ENSMUSG00000073929	Trim30e-ps1							ENSMUSG00000090790	Gm17377
		ENSMUSG00000103622	B430319G15Rik			ENSMUSG00000108438	Gm9278							ENSMUSG00000002668	Dennd1c
		ENSMUSG00000077506	Scarna9			ENSMUSG00000101166	Gm28496							ENSMUSG00000116620	Gm4828
		ENSMUSG00000097155	Gm26511			ENSMUSG00000092195	Vmn2r-ps87							ENSMUSG00000024406	Pou5f1
		ENSMUSG00000111521	Gm48529			ENSMUSG00000097527	1700112J16Rik							ENSMUSG00000116760	Gm1604a
		ENSMUSG00000064918	Gm22571			ENSMUSG00000031028	Tub							ENSMUSG00000079356	Mettl4-ps1
		ENSMUSG00000064380	Gm26448			ENSMUSG00000074184	Smt3h2-ps2							ENSMUSG00000117031	Gm49882
		ENSMUSG00000079235	Ccdc13			ENSMUSG00000060791	Gmfg							ENSMUSG00000059408	Mrgprh
		ENSMUSG00000111341	Gm47111			ENSMUSG00000044362	Ccdc89							ENSMUSG00000119272	Rnu6
		ENSMUSG00000093598	A730085K08Rik			ENSMUSG00000085886	D030047H15Rik							ENSMUSG00000116985	Gm49669
		ENSMUSG00000111490	Gm47159			ENSMUSG00000109611	Gm45473							ENSMUSG00000117648	Gm32282
		ENSMUSG00000091028	None			ENSMUSG00000098132	Rassf10							ENSMUSG00000067949	Vmn1r-ps144
		ENSMUSG00000045545	Krt14			ENSMUSG00000087475	4933406I18Rik							ENSMUSG00000116768	Gm18269
		ENSMUSG00000034282	Evpl			ENSMUSG00000108949	Gm45069							ENSMUSG00002074949	Gm55647
		ENSMUSG00000045007	Tubg2			ENSMUSG00000065571	Mir326							ENSMUSG00000117485	Gm19696
		ENSMUSG00000086347	Gm11626			ENSMUSG00000110097	Zscan4a							ENSMUSG00000043286	Pnpla1
		ENSMUSG00000087050	Dhrs13os			ENSMUSG00000054272	Zscan4c							ENSMUSG00000118295	Gm8437
		ENSMUSG00000020904	Cfap52			ENSMUSG00000109969	Zscan4-ps3							ENSMUSG00000117925	Gm50127
		ENSMUSG00000018569	Cldn7			ENSMUSG00000094365	Gm21982							ENSMUSG00000061126	Cyp4f39
		ENSMUSG00000018451	6330403K07Rik			ENSMUSG00000081550	Gm15877							ENSMUSG00000092602	4931413I07Rik
		ENSMUSG00000020738	Sumo2			ENSMUSG00000108989	Gm44984							ENSMUSG00000073400	Trim10
		ENSMUSG00000104184	Gm37818			ENSMUSG00000030851	Ldhc							ENSMUSG00000032900	Tex43
		ENSMUSG00000085665	Gm12059			ENSMUSG00000044141	E130201H02Rik							ENSMUSG00000024578	Il17b
		ENSMUSG00000018930	Ccl4			ENSMUSG00000077469	Gm25922							ENSMUSG00000052229	Gpr17
		ENSMUSG00000078139	AK157302			ENSMUSG00000108814	Gm30717							ENSMUSG00000097363	Gm26717
		ENSMUSG00000021573	Tppp			ENSMUSG00002076915	Gm56438							ENSMUSG00000118258	Gm19076
		ENSMUSG00000113015	Gm6296			ENSMUSG00000030382	Slc27a5							ENSMUSG00000073590	3222401L13Rik
		ENSMUSG00000113412	Gm5191			ENSMUSG00000112462	Gm48772							ENSMUSG00000081773	Gm8302
		ENSMUSG00000114602	Gm49223			ENSMUSG00000112711	Gm32552							ENSMUSG00000024471	Myot
		ENSMUSG00000114827	Gm46432			ENSMUSG00000112216	Cdc5lrt1							ENSMUSG00000117411	Gm3744
		ENSMUSG00000114477	Gm8795			ENSMUSG00000112402	Gm10744							ENSMUSG00000046886	Zfp474
		ENSMUSG00000035711	Dok3			ENSMUSG00000112866	Gm47704							ENSMUSG00000117735	Gm18963
		ENSMUSG00000113905	Gm48872			ENSMUSG00000045391	1700120B22Rik							ENSMUSG00000118311	1700003O11Rik
		ENSMUSG00000035493	Tgfbi			ENSMUSG00000071343	Gm10327							ENSMUSG00000091055	Siglec15
		ENSMUSG00000087319	Gm15907			ENSMUSG00000020061	Mybpc1							ENSMUSG00000117857	Gm50190
		ENSMUSG00000113853	Gm47583			ENSMUSG00000045555	Mettl24							ENSMUSG00000117450	4933424G05Rik
		ENSMUSG00000089854	Gm16133			ENSMUSG00000112879	Gm47726							ENSMUSG00000117556	Gm18948
		ENSMUSG00000056508	1700001K19Rik			ENSMUSG00000112492	Gm9111							ENSMUSG00000092097	Gm5819
		ENSMUSG00000112449	Srp54b			ENSMUSG00000065296	Gm26122							ENSMUSG00000117644	Gm50053
		ENSMUSG00000113165	Gm47863			ENSMUSG00000098544	Mir7211							ENSMUSG00000024837	Dmrt1
		ENSMUSG00000113611	Gm47750			ENSMUSG00000097766	5730420D15Rik							ENSMUSG00000117692	Gm50114
		ENSMUSG00000049751	Rpl36al			ENSMUSG00000112261	Gm47599							ENSMUSG00000117752	Gm35554
		ENSMUSG00000036136	Fam110c			ENSMUSG00000111923	Gm34777							ENSMUSG00000117655	6720468P15Rik
		ENSMUSG00000021135	Slc10a1			ENSMUSG00000112530	Gm47738							ENSMUSG00000118197	Gm20762
		ENSMUSG00000115678	Gm49212			ENSMUSG00000087163	Gm16230							ENSMUSG00000118305	Gm50131
		ENSMUSG00000115602	Gm7908			ENSMUSG00000069456	Rdh16							ENSMUSG00000018822	Sfrp5
		ENSMUSG00000022602	Arc			ENSMUSG00000053825	Ppfia2							ENSMUSG00000024658	Gm9750
		ENSMUSG00000115249	Gm49085			ENSMUSG00000112910	Gm29685							ENSMUSG00000096872	Scgb2a2
		ENSMUSG00000022371	Col14a1			ENSMUSG00000064948	Gm23241							ENSMUSG00000117700	Gm50359
		ENSMUSG00000023019	Gpd1			ENSMUSG00000118400	Gm6336							ENSMUSG00000097683	Gm26644
		ENSMUSG00000084497	Gm22107			ENSMUSG00000090535	Gm8540							ENSMUSG00000004231	Pax2
		ENSMUSG00000032988	Slc16a8			ENSMUSG00000097586	Gm26528							ENSMUSG00000024694	Keg1
		ENSMUSG00000041566	Tssk1			ENSMUSG00000112643	Gm19688							ENSMUSG00000024747	Aldh1a7
		ENSMUSG00000022753	Tmem30c			ENSMUSG00000110409	Gm9908							ENSMUSG00000045104	Ldhb-ps
		ENSMUSG00000000385	Tmprss2			ENSMUSG00000054069	6030452D12Rik							ENSMUSG00000064342	mt-Ti
		ENSMUSG00000116972	Gm6278			ENSMUSG00000031448	Adprhl1
		ENSMUSG00000084790	Gm15879			ENSMUSG00000110278	Gm5608
		ENSMUSG00000116095	Gm49549			ENSMUSG00000109617	Gm7669
		ENSMUSG00000043782	Bicdl2			ENSMUSG00000038143	Stox2
		ENSMUSG00000117406	Ntn3			ENSMUSG00000077287	Gm25763
		ENSMUSG00000085185	BC028777			ENSMUSG00000110637	Gm7807
		ENSMUSG00000090231	Cfb			ENSMUSG00000085898	Gm6689
		ENSMUSG00000047507	Baiap3			ENSMUSG00000109852	Gm45360
		ENSMUSG00000039220	Ppp1r10			ENSMUSG00000045746	B230317F23Rik
		ENSMUSG00000092457	Gm8835			ENSMUSG00000110435	Gm3635
		ENSMUSG00000116864	Gm3320			ENSMUSG00000034224	Slc38a8
		ENSMUSG00000117571	4933433H22Rik			ENSMUSG00000106683	Gm43263
		ENSMUSG00000117947	Gm50226			ENSMUSG00000031766	Slc12a3
		ENSMUSG00000037577	Ephx3			ENSMUSG00000109356	Gm45118
		ENSMUSG00000002289	Angptl4			ENSMUSG00000108962	Gm44959
		ENSMUSG00000092223	Gm19807			ENSMUSG00000091154	Proscos
		ENSMUSG00000085977	Gm5970			ENSMUSG00000110475	Gm31036
		ENSMUSG00000073607	Gm10548			ENSMUSG00000074240	Cib3
		ENSMUSG00000118133	Gm6978			ENSMUSG00000109717	Gm34368
		ENSMUSG00000103332	Pcdhga2			ENSMUSG00000110359	Gm45566
		ENSMUSG00000097330	Gm26672			ENSMUSG00000034911	Ushbp1
		ENSMUSG00000066475	Gm10268			ENSMUSG00000110438	Gm45756
		ENSMUSG00000117753	Gm5504			ENSMUSG00000089887	4930428N03Rik
		ENSMUSG00000118061	Rbfaos			ENSMUSG00000110273	Gm41231
		ENSMUSG00000118057	B020010K11Rik			ENSMUSG00000096052	9930004E17Rik
		ENSMUSG00000024936	Kcnk7			ENSMUSG00000035296	Sgcg
		ENSMUSG00000043789	Vwce			ENSMUSG00000114888	Gm49616
		ENSMUSG00000038754	Elovl3			ENSMUSG00000063885	Gm6498
		ENSMUSG00000025064	Col17a1			ENSMUSG00000115088	Gm49165
		ENSMUSG00000118314	1700001K23Rik			ENSMUSG00000022014	Epsti1
		ENSMUSG00000024842	Cabp4			ENSMUSG00000071262	Zfp957
		ENSMUSG00000064369	mt-Te			ENSMUSG00000115564	Gm49199
						ENSMUSG00000091990	Gm9672
						ENSMUSG00000079261	Gm15217
						ENSMUSG00000115232	Gm49378
						ENSMUSG00000094634	Gm3468
						ENSMUSG00000065864	Gm24031
						ENSMUSG00000045322	Tlr9
						ENSMUSG00000032068	Plet1
						ENSMUSG00000096993	Gm26787
						ENSMUSG00000111757	Gm46124
						ENSMUSG00000032291	Crabp1
						ENSMUSG00000102300	Gm34106
						ENSMUSG00000102617	Gm37842
						ENSMUSG00000111795	Gm47620
						ENSMUSG00000111582	Gm47347
						ENSMUSG00000110786	Gm5119
						ENSMUSG00000074502	Ubtfl1
						ENSMUSG00000110790	Gm47079
						ENSMUSG00000032556	Bfsp2
						ENSMUSG00000111808	Gm18225
						ENSMUSG00000089909	Gm16164
						ENSMUSG00000100002	Gm29642
						ENSMUSG00000032495	Lrrc2
						ENSMUSG00000099190	Gm27188
						ENSMUSG00000111831	Gm47064
						ENSMUSG00000044534	Ackr2
						ENSMUSG00000090608	Gm17200
						ENSMUSG00000020490	Btnl10
						ENSMUSG00000056895	H2bc27
						ENSMUSG00000109715	Gm45606
						ENSMUSG00000035849	Krt222
						ENSMUSG00000083016	Gm12618
						ENSMUSG00000083178	Gm12187
						ENSMUSG00000098292	None
						ENSMUSG00000082171	Rpl27-ps2
						ENSMUSG00000001494	Sost
						ENSMUSG00000020908	Myh3
						ENSMUSG00000060180	Myh13
						ENSMUSG00000046207	Pik3r6
						ENSMUSG00000083137	Gm11792
						ENSMUSG00000083782	Gm11660
						ENSMUSG00000000263	Glra1
						ENSMUSG00000001901	Kcnh6
						ENSMUSG00000086761	Cep112os1
						ENSMUSG00000020830	Vmo1
						ENSMUSG00000045065	9930022D16Rik
						ENSMUSG00000086976	Gm12316
						ENSMUSG00000083764	Gm11516
						ENSMUSG00000041674	BC006965
						ENSMUSG00000086839	Gm11973
						ENSMUSG00000085578	Gm11527
						ENSMUSG00000084004	Gm12047
						ENSMUSG00000033063	Cntnap3
						ENSMUSG00000113619	Gm47118
						ENSMUSG00000069309	H2ac22
						ENSMUSG00000069267	H3c2
						ENSMUSG00000021640	Naip1
						ENSMUSG00000083946	Gm11359
						ENSMUSG00000085620	G630018N14Rik
						ENSMUSG00000052180	Serpinb6c
						ENSMUSG00000086786	Gm15908
						ENSMUSG00000097182	A830009L08Rik
						ENSMUSG00000097411	B430218F22Rik
						ENSMUSG00000114945	Gm48265
						ENSMUSG00000119770	Gm25483
						ENSMUSG00000113290	A530058O07Rik
						ENSMUSG00000113688	A930027P06Rik
						ENSMUSG00000065599	Mir23b
						ENSMUSG00000113512	Gm9063
						ENSMUSG00000113368	Gm10054
						ENSMUSG00000113612	Gm48315
						ENSMUSG00000113798	Gm47385
						ENSMUSG00000113692	Gm47482
						ENSMUSG00000112799	Gm48100
						ENSMUSG00000072791	Abcb5
						ENSMUSG00000113192	Gm18032
						ENSMUSG00000081636	Gm15901
						ENSMUSG00000066363	Serpina3f
						ENSMUSG00000112336	Gm47766
						ENSMUSG00000112279	Gm18774
						ENSMUSG00002075858	Gm55204
						ENSMUSG00000054013	Tmem179
						ENSMUSG00000112930	Gm7086
						ENSMUSG00000115369	Gm49014
						ENSMUSG00000052482	Gm8174
						ENSMUSG00000119376	Gm23217
						ENSMUSG00002076514	Gm55022
						ENSMUSG00000098112	Bin2
						ENSMUSG00000119572	Gm24753
						ENSMUSG00000116413	Gm49436
						ENSMUSG00000116284	Gm3787
						ENSMUSG00000075408	Smim41
						ENSMUSG00000116116	Gm671
						ENSMUSG00000071714	Csf2rb2
						ENSMUSG00000050439	Enthd1
						ENSMUSG00000042351	Grap2
						ENSMUSG00000069439	Gm8444
						ENSMUSG00000061633	Ndufb11b
						ENSMUSG00000054196	Cthrc1
						ENSMUSG00000116999	Gm18723
						ENSMUSG00000047293	Gpr15
						ENSMUSG00000116859	Gm49651
						ENSMUSG00000116562	Gm46542
						ENSMUSG00000117129	Gm49928
						ENSMUSG00000116539	Gm49603
						ENSMUSG00002076438	Gm54844
						ENSMUSG00000086944	Gm15859
						ENSMUSG00000116847	Gm30251
						ENSMUSG00000092545	Gm20319
						ENSMUSG00000116951	Gm49756
						ENSMUSG00000075269	Bex6
						ENSMUSG00000116714	2210020O09Rik
						ENSMUSG00000041754	Trem3
						ENSMUSG00000117104	Gm49893
						ENSMUSG00000040680	Kremen2
						ENSMUSG00000117368	Gm50001
						ENSMUSG00000096517	Gm6919
						ENSMUSG00000023122	Sult1c2
						ENSMUSG00000011305	Plin5
						ENSMUSG00000092200	Tnxa
						ENSMUSG00000091426	Gm17228
						ENSMUSG00000118881	Gm23421
						ENSMUSG00000116734	Gm8376
						ENSMUSG00000092265	Gm5682
						ENSMUSG00000078838	Gm17382
						ENSMUSG00000090048	Runx2os3
						ENSMUSG00000117304	Gm49861
						ENSMUSG00000089222	Gm25049
						ENSMUSG00000092349	Smim40
						ENSMUSG00000115039	Gm7043
						ENSMUSG00000065592	Mir145a
						ENSMUSG00000051486	Pcdhb11
						ENSMUSG00000097891	Gm3650
						ENSMUSG00000117902	Gm41715
						ENSMUSG00000056130	Ticam2
						ENSMUSG00000060534	Dcc
						ENSMUSG00000087816	Gm25116
						ENSMUSG00000117685	Gm50299
						ENSMUSG00000071604	Entrep1
						ENSMUSG00000117723	Gm50382
						ENSMUSG00000038498	Catsper1
						ENSMUSG00000025090	Ccdc172
						ENSMUSG00000118166	Gm50296
						ENSMUSG00000024939	Fam89b
						ENSMUSG00000114796	A930028N01Rik
						ENSMUSG00000117877	Gm8184
						ENSMUSG00000044220	Nkx2-3
						ENSMUSG00000055523	Gucy2g
						ENSMUSG00000118129	Gm50327
						ENSMUSG00000104097	Gm37313
						ENSMUSG00000104126	Gm37486
						ENSMUSG00000100769	Gm28893
						ENSMUSG00000064435	Gm25588
						ENSMUSG00000101628	Gm28177
						ENSMUSG00000103123	Gm37390
						ENSMUSG00000025930	Msc
						ENSMUSG00000101940	Akp-ps1
						ENSMUSG00000036500	Akp3
						ENSMUSG00000102619	Gm37849
						ENSMUSG00000101372	Gm19028
						ENSMUSG00000101778	Gm29488
						ENSMUSG00000095841	Gm8532
						ENSMUSG00000100901	Gm18829
						ENSMUSG00000103763	Gm37860
						ENSMUSG00000099624	Gm7889
						ENSMUSG00000102501	Gm37372
						ENSMUSG00000103230	Gm17970
						ENSMUSG00000103403	Gm37931
						ENSMUSG00000037849	Ifi206
						ENSMUSG00000053461	Hhipl2
						ENSMUSG00000078887	Gm6710
						ENSMUSG00000095648	Gm2004
						ENSMUSG00000101391	Or4c112
						ENSMUSG00000074676	Foxs1
						ENSMUSG00000083900	Gm13294
						ENSMUSG00000086340	1810059C17Rik
						ENSMUSG00000081128	Gm13328
						ENSMUSG00000060131	Atp8b4
						ENSMUSG00000082328	Gm13921
						ENSMUSG00000053166	Cdh22
						ENSMUSG00000083483	Gm14044
						ENSMUSG00000027075	Slc43a1
						ENSMUSG00000082357	Gm13542
						ENSMUSG00000082028	Gm1826
						ENSMUSG00000086537	Gnasas1
						ENSMUSG00000087433	Gm14167
						ENSMUSG00000107833	Gm18791
						ENSMUSG00000081236	Gm13574
						ENSMUSG00000027403	Tgm6
						ENSMUSG00000088960	Gm22090
						ENSMUSG00000083392	Gm6335
						ENSMUSG00000025597	Klhl4
						ENSMUSG00000083841	Gm1947
						ENSMUSG00000009596	Taf7l
						ENSMUSG00000082162	Gm14701
						ENSMUSG00000083892	Gm1848
						ENSMUSG00000079593	4933416I08Rik
						ENSMUSG00000097713	Gm7741
						ENSMUSG00000106018	Gm43527
						ENSMUSG00000104888	1500005C15Rik
						ENSMUSG00000081058	H3c15
						ENSMUSG00000099146	0610031O16Rik
						ENSMUSG00000059921	Unc5c
						ENSMUSG00000042306	S100a14
						ENSMUSG00000027919	Lce1g
[truncated: 178 more rows]

## Sheet: MPs group
Different dose of MPs group CUT OF Fold change 2.0
Group	Total counts	Gene ID	Gene Symble	Group	Total counts	Gene ID	Gene Symble	Group	Total counts	Gene ID	Gene Symble	Group	Total counts	Gene ID	Gene Symble
Common	1433	ENSMUSG00000086053	Gm15178	10 μg/ml MPs	1766	ENSMUSG00000097797	Gm26901	20 μg/ml MPs	1410	ENSMUSG00000102135	Gm37108	40 μg/ml MPs	2073	ENSMUSG00000099870	Gm7200
		ENSMUSG00000087082	Gm15423			ENSMUSG00000096474	Gm5561			ENSMUSG00000100954	Gm10138			ENSMUSG00000106406	Mir7682
		ENSMUSG00000047330	Kcne4			ENSMUSG00000103818	Gm38009			ENSMUSG00000042708	Shcbp1l			ENSMUSG00000103163	Gm38146
		ENSMUSG00000099032	Tcf24			ENSMUSG00000103543	Gm37669			ENSMUSG00000103506	Gm38376			ENSMUSG00000087236	Kif28
		ENSMUSG00000099858	Gm6652			ENSMUSG00000102194	Gm38169			ENSMUSG00000103495	Gm37409			ENSMUSG00000100160	Gm28527
		ENSMUSG00000025986	Slc39a10			ENSMUSG00000102923	Gm31728			ENSMUSG00000026602	Nphs2			ENSMUSG00000104488	Gm38062
		ENSMUSG00002076532	Gm54899			ENSMUSG00000102664	Gm38380			ENSMUSG00000103979	Gm20305			ENSMUSG00000100502	Gm28286
		ENSMUSG00000026471	Mr1			ENSMUSG00000082193	Rpl5-ps1			ENSMUSG00000103146	Gm37745			ENSMUSG00000042414	Prdm14
		ENSMUSG00000016918	Sulf1			ENSMUSG00000101838	Gm18800			ENSMUSG00000104415	Gm37069			ENSMUSG00000101751	Gm2427
		ENSMUSG00000102837	Gm37383			ENSMUSG00000100204	Gm4849			ENSMUSG00000100078	Gm6170			ENSMUSG00000032719	Sbspon
		ENSMUSG00000113880	A030005L19Rik			ENSMUSG00000103303	Gm37802			ENSMUSG00002076368	Gm55682			ENSMUSG00000102219	Gm6606
		ENSMUSG00000104170	Gm37702			ENSMUSG00000102571	Gm37967			ENSMUSG00000104302	Gm36975			ENSMUSG00000089802	Gm16107
		ENSMUSG00000102982	Gm38319			ENSMUSG00000026589	Sec16b			ENSMUSG00000119442	Gm23966			ENSMUSG00000060715	1700019A02Rik
		ENSMUSG00000091199	Gm2619			ENSMUSG00000094122	Rpl31-ps9			ENSMUSG00000081984	Dnajb3			ENSMUSG00000100405	Gm28911
		ENSMUSG00000033544	Angptl1			ENSMUSG00000026399	Cd55			ENSMUSG00000097251	5033417F24Rik			ENSMUSG00000026237	Nmur1
		ENSMUSG00000079445	B3gnt7			ENSMUSG00000026156	B3gat2			ENSMUSG00000100632	9430060I03Rik			ENSMUSG00000103609	Gm37022
		ENSMUSG00000051590	Map3k19			ENSMUSG00000103572	Gm37115			ENSMUSG00000099008	Gm17976			ENSMUSG00000102326	Gm37788
		ENSMUSG00000041809	Efhc1			ENSMUSG00000085054	Gm15834			ENSMUSG00000087131	Gm16152			ENSMUSG00000102495	Gm26524
		ENSMUSG00000026241	Nppc			ENSMUSG00000037624	Kcnk2			ENSMUSG00000089838	Gm2962			ENSMUSG00000026141	Col19a1
		ENSMUSG00000102391	Gm37578			ENSMUSG00000103746	1700001G17Rik			ENSMUSG00000103422	Gm37536			ENSMUSG00002075658	Gm55850
		ENSMUSG00000102383	Gm38142			ENSMUSG00000057072	Spata45			ENSMUSG00000102157	Gm37470			ENSMUSG00000101942	Gm19582
		ENSMUSG00000086825	Gm15675			ENSMUSG00000087968	Gm25395			ENSMUSG00000078897	Gm4724			ENSMUSG00000101028	Gm28723
		ENSMUSG00000073530	Pappa2			ENSMUSG00000103696	Gm37531			ENSMUSG00000089951	Zfp968-ps			ENSMUSG00000085842	Pard3bos1
		ENSMUSG00000090394	4930523C07Rik			ENSMUSG00000102117	Rpsa-ps1			ENSMUSG00000027470	Mylk2			ENSMUSG00000085400	Pard3bos3
		ENSMUSG00000026729	4930562F07Rik			ENSMUSG00000037509	Arhgef4			ENSMUSG00000086670	Gm13194			ENSMUSG00000104011	Gm32391
		ENSMUSG00000089204	Mir1927			ENSMUSG00000026580	Selp			ENSMUSG00000078129	Actl10			ENSMUSG00000103383	Gm37754
		ENSMUSG00000103072	Gm37905			ENSMUSG00000102841	Gm38036			ENSMUSG00000087519	AV039307			ENSMUSG00000026450	Chit1
		ENSMUSG00000097925	Gm26574			ENSMUSG00000104525	Gm37334			ENSMUSG00000027581	Stmn3			ENSMUSG00000064246	Chi3l1
		ENSMUSG00000040265	Dnm3			ENSMUSG00000100980	Gm29100			ENSMUSG00000048222	Mfap1b			ENSMUSG00000109510	Gm42417
		ENSMUSG00000077345	Snord70			ENSMUSG00000077202	Gm25612			ENSMUSG00000084213	Hspe1-ps5			ENSMUSG00000102565	Gm37036
		ENSMUSG00000081602	Gm15369			ENSMUSG00000042793	Lgr6			ENSMUSG00000081128	Gm13328			ENSMUSG00000093805	Gal3st2b
		ENSMUSG00000081488	Gm15368			ENSMUSG00000101172	Gm28535			ENSMUSG00000083397	Gm5466			ENSMUSG00000025991	Cps1
		ENSMUSG00000101223	4930568A12Rik			ENSMUSG00000104524	Gm37333			ENSMUSG00000027239	Mdk			ENSMUSG00000097918	Ascl5
		ENSMUSG00000026638	Irf6			ENSMUSG00000103706	6820402A03Rik			ENSMUSG00000081648	Gm13423			ENSMUSG00000119063	Gm24465
		ENSMUSG00000026639	Lamb3			ENSMUSG00000026285	Pdcd1			ENSMUSG00000078956	Gm14221			ENSMUSG00000099448	Gm18801
		ENSMUSG00000103548	Gm37670			ENSMUSG00000077704	Snord89			ENSMUSG00000093277	Gm26236			ENSMUSG00000025900	Rp1
		ENSMUSG00000016194	Hsd11b1			ENSMUSG00000026073	Il1r2			ENSMUSG00000027168	Pax6			ENSMUSG00000101583	Gm20753
		ENSMUSG00000034353	Ramp1			ENSMUSG00000102275	Gm37144			ENSMUSG00000085914	Gm14320			ENSMUSG00000102626	Gm18553
		ENSMUSG00000026463	Atp2b4			ENSMUSG00000033849	B3galt2			ENSMUSG00000058740	Kcnt1			ENSMUSG00000089991	Gm16332
		ENSMUSG00000041577	Prelp			ENSMUSG00000037860	Aim2			ENSMUSG00000051177	Plcb1			ENSMUSG00000032852	Rspo4
		ENSMUSG00000101414	Gm29101			ENSMUSG00000095648	Gm2004			ENSMUSG00000118399	Gm18917			ENSMUSG00000086941	Gm2020
		ENSMUSG00000103098	Gm37559			ENSMUSG00000027297	Ltk			ENSMUSG00000040061	Plcb2			ENSMUSG00000082377	Gm14415
		ENSMUSG00000025964	Adam23			ENSMUSG00000081574	Gm14429			ENSMUSG00000055177	Cstl1			ENSMUSG00000083410	Gm14300
		ENSMUSG00000102140	Gm38058			ENSMUSG00000074678	Defb25			ENSMUSG00000083240	Gm13453			ENSMUSG00000086018	Gm13179
		ENSMUSG00000097680	Gm26642			ENSMUSG00000074529	Zfp972			ENSMUSG00000081718	Gm8261			ENSMUSG00000098632	Mir7665
		ENSMUSG00000100620	Gm28277			ENSMUSG00000098488	Pla2g4b			ENSMUSG00000025527	Satl1			ENSMUSG00000092827	Mir3091
		ENSMUSG00000055567	Unc80			ENSMUSG00000080977	Gm13772			ENSMUSG00000081739	Mdm4-ps			ENSMUSG00000026829	Gbgt1
		ENSMUSG00000101660	Gm18666			ENSMUSG00000075425	Gm13547			ENSMUSG00000064016	Ct45a			ENSMUSG00000063611	Gm10134
		ENSMUSG00000073608	Gal3st2c			ENSMUSG00000104449	Gm37255			ENSMUSG00000087193	Gm14820			ENSMUSG00000082283	Gm14472
		ENSMUSG00000040710	St8sia4			ENSMUSG00000026730	Pter			ENSMUSG00000083253	Gm7108			ENSMUSG00000118578	1700014B07Rik
		ENSMUSG00000059089	Fcgr4			ENSMUSG00000086846	Gm13642			ENSMUSG00000079871	Gm4984			ENSMUSG00000027574	Nkain4
		ENSMUSG00000064936	Gm23722			ENSMUSG00000027246	Ell3			ENSMUSG00000097497	Gm26652			ENSMUSG00000086495	Gm13778
		ENSMUSG00000097433	Gm26781			ENSMUSG00000102258	Gm38257			ENSMUSG00000064398	Gm23628			ENSMUSG00000086754	Gm16098
		ENSMUSG00000098243	Gm4258			ENSMUSG00000089917	Uckl1			ENSMUSG00000037167	Spaca5			ENSMUSG00002076159	Gm55922
		ENSMUSG00000104118	Gm37298			ENSMUSG00000027636	Sla2			ENSMUSG00000084142	Gm9103			ENSMUSG00000046110	Serinc4
		ENSMUSG00000067006	Serpinb5			ENSMUSG00000085633	Bloc1s6os			ENSMUSG00000043661	Gm9785			ENSMUSG00000084261	Rpl36a-ps4
		ENSMUSG00000041945	Mfsd9			ENSMUSG00000079484	Phyhd1			ENSMUSG00000065509	Mir421			ENSMUSG00000087323	Gm14170
		ENSMUSG00000073652	Apol7d			ENSMUSG00000075279	Mrpl23-ps1			ENSMUSG00000103697	Gm38020			ENSMUSG00002076826	Gm56059
		ENSMUSG00000100319	Gm5256			ENSMUSG00002075749	Gm56200			ENSMUSG00000093505	Gm20691			ENSMUSG00000085768	Gm13707
		ENSMUSG00000026315	Serpinb8			ENSMUSG00000083951	Gm13786			ENSMUSG00000103094	Gm37558			ENSMUSG00000083837	Gm14427
		ENSMUSG00000102779	Gm38164			ENSMUSG00000027217	Tspan18			ENSMUSG00000106125	4930512P04Rik			ENSMUSG00000109780	Gm45447
		ENSMUSG00000061815	Rufy4			ENSMUSG00000027364	Usp50			ENSMUSG00000104585	4921511C10Rik			ENSMUSG00000099238	Mir7001
		ENSMUSG00000032487	Ptgs2			ENSMUSG00000081888	Spcs2-ps			ENSMUSG00000078592	Gm4609			ENSMUSG00000026841	Fibcd1
		ENSMUSG00000066842	Hmcn1			ENSMUSG00000039621	Prex1			ENSMUSG00000086273	Rbm46os			ENSMUSG00000114963	Gm29010
		ENSMUSG00000033227	Wnt6			ENSMUSG00002075003	Gm56398			ENSMUSG00000102919	Gm37726			ENSMUSG00000082276	Gm13885
		ENSMUSG00000025993	Slc40a1			ENSMUSG00000026944	Abca2			ENSMUSG00000040037	Negr1			ENSMUSG00000027544	Nfatc2
		ENSMUSG00000027460	Angpt4			ENSMUSG00000086969	4930443O20Rik			ENSMUSG00000094392	Gm3788			ENSMUSG00000027350	Chgb
		ENSMUSG00000026888	Grb14			ENSMUSG00000035875	AI182371			ENSMUSG00000105378	Gm42515			ENSMUSG00000026870	Cutal
		ENSMUSG00000075318	Scn2a			ENSMUSG00000086714	0610009E02Rik			ENSMUSG00000104888	1500005C15Rik			ENSMUSG00000027420	Bfsp1
		ENSMUSG00000074899	Sptbn5			ENSMUSG00000083722	Adgrd2-ps			ENSMUSG00000104200	Gm37399			ENSMUSG00000106994	Gm10829
		ENSMUSG00000038963	Slco4a1			ENSMUSG00000035295	Wdr38			ENSMUSG00000004892	Bcan			ENSMUSG00000084028	Gm13983
		ENSMUSG00000086430	4930551O13Rik			ENSMUSG00000083287	Idi1-ps1			ENSMUSG00000106313	Gm9402			ENSMUSG00000027442	Cst8
		ENSMUSG00000050211	Pla2g4e			ENSMUSG00000054580	Pla2r1			ENSMUSG00000105472	Gm43024			ENSMUSG00000068129	Cst7
		ENSMUSG00000025815	Dhtkd1			ENSMUSG00000031351	Zfp185			ENSMUSG00000104737	Gm42937			ENSMUSG00000085429	Gm13485
		ENSMUSG00000087125	A230108P19Rik			ENSMUSG00000083595	Gm9200			ENSMUSG00000106149	Gm43430			ENSMUSG00000082330	Ldha-ps
		ENSMUSG00000034780	B3galt1			ENSMUSG00000031257	Nox1			ENSMUSG00000106553	6720482G16Rik			ENSMUSG00000086578	Gm13583
		ENSMUSG00000034738	Nostrin			ENSMUSG00000031104	Rab33a			ENSMUSG00000064738	Gm23054			ENSMUSG00000035033	Tbr1
		ENSMUSG00000075538	Gm10855			ENSMUSG00000087252	Gm14379			ENSMUSG00000102270	Gm8388			ENSMUSG00000073257	Gm10488
		ENSMUSG00000083732	Gm14197			ENSMUSG00000083223	Gm15016			ENSMUSG00000106371	9530097N15Rik			ENSMUSG00000073245	Gm14819
		ENSMUSG00000038523	1700003F12Rik			ENSMUSG00000009995	Tafazzin			ENSMUSG00000040896	Kcnd3			ENSMUSG00000073007	Tent5d
		ENSMUSG00000084897	Gm14226			ENSMUSG00000042498	Radx			ENSMUSG00000056025	Clca3a1			ENSMUSG00000082497	Gm40
		ENSMUSG00000102376	Gm37975			ENSMUSG00000000037	Scml2			ENSMUSG00000106625	Gm43344			ENSMUSG00000083560	Gm14939
		ENSMUSG00000074649	Mmp24os1			ENSMUSG00000009731	Kcnd1			ENSMUSG00000103620	Gm37359			ENSMUSG00000016150	Tenm1
		ENSMUSG00000081619	Gm13351			ENSMUSG00000031379	Pir			ENSMUSG00000046280	She			ENSMUSG00000082197	Gm8577
		ENSMUSG00000082455	Gm13665			ENSMUSG00000072934	Trpc5os			ENSMUSG00000105876	Gm43572			ENSMUSG00000070641	Gm16410
		ENSMUSG00000027253	Lrp4			ENSMUSG00000109459	Gm39526			ENSMUSG00000090005	Gm16540			ENSMUSG00000082625	Gm15204
		ENSMUSG00000087176	D230022J07Rik			ENSMUSG00000087424	5730405O15Rik			ENSMUSG00000045662	Henmt1			ENSMUSG00000031179	Magea9
		ENSMUSG00000086382	Chrna1os			ENSMUSG00000023070	Rgn			ENSMUSG00000001021	S100a3			ENSMUSG00000073290	None
		ENSMUSG00000027224	Duoxa1			ENSMUSG00000084284	Tpt1-ps6			ENSMUSG00000029019	Nppb			ENSMUSG00000078314	Gm14762
		ENSMUSG00000087017	4930417H01Rik			ENSMUSG00000095180	Rhox5			ENSMUSG00000050511	Oprd1			ENSMUSG00000083994	Gm16465
		ENSMUSG00000083863	Gm13341			ENSMUSG00000104756	Gm42464			ENSMUSG00000083512	Gm12749			ENSMUSG00000087640	Gm14798
		ENSMUSG00000027200	Sema6d			ENSMUSG00000105992	Gm43651			ENSMUSG00000028699	Tspan1			ENSMUSG00000087677	Gm15226
		ENSMUSG00000035183	Slc24a5			ENSMUSG00000104621	Gm43185			ENSMUSG00000082969	Gm12630			ENSMUSG00000044583	Tlr7
		ENSMUSG00000039476	Prrx2			ENSMUSG00000028015	Ctso			ENSMUSG00000073682	None			ENSMUSG00000082838	Gm14519
		ENSMUSG00000037813	D630003M21Rik			ENSMUSG00000027713	1810062G17Rik			ENSMUSG00000054514	Atad3aos			ENSMUSG00000081390	Gm14538
		ENSMUSG00000084644	Gm24379			ENSMUSG00000103900	Gm37500			ENSMUSG00000029075	Tnfrsf4			ENSMUSG00000031430	Vsig1
		ENSMUSG00000088639	Mir1955			ENSMUSG00000087610	Gm16253			ENSMUSG00000028553	Angptl3			ENSMUSG00000097515	1700040D17Rik
		ENSMUSG00000026976	Pax8			ENSMUSG00000097885	5031434O11Rik			ENSMUSG00000087395	Gm12705			ENSMUSG00000106455	Gm5711
		ENSMUSG00000085057	Gm13415			ENSMUSG00000004885	Crabp2			ENSMUSG00000082264	Gm12799			ENSMUSG00000106583	4930447N08Rik
		ENSMUSG00000027221	Chst1			ENSMUSG00000105719	Gm42872			ENSMUSG00000083081	Gm13223			ENSMUSG00000085084	4930570G19Rik
		ENSMUSG00000086192	Gm13609			ENSMUSG00000074388	Gm5544			ENSMUSG00000042707	Dnali1			ENSMUSG00000104963	Gm42974
		ENSMUSG00000017002	Slpi			ENSMUSG00000028167	Bdh2			ENSMUSG00000028845	Tekt2			ENSMUSG00000063689	H2ac21
		ENSMUSG00000027004	Frzb			ENSMUSG00000037994	Slc9b2			ENSMUSG00000070979	Actl7a			ENSMUSG00000102544	Gm5103
		ENSMUSG00000081487	Gm13689			ENSMUSG00000027855	Sycp1			ENSMUSG00000095588	Gm12350			ENSMUSG00000049908	Gja8
		ENSMUSG00000083796	Gm13369			ENSMUSG00000105302	Gm19817			ENSMUSG00000081516	Gm12470			ENSMUSG00000097428	AW047730
		ENSMUSG00000027386	Fbln7			ENSMUSG00000046818	Ddit4l			ENSMUSG00000107234	Gm43371			ENSMUSG00000074489	Bglap3
		ENSMUSG00000042851	Zc3h6			ENSMUSG00000078620	None			ENSMUSG00000105893	Wdr46-ps			ENSMUSG00000051076	Vtcn1
		ENSMUSG00000027661	Slc2a10			ENSMUSG00000091881	Gm17146			ENSMUSG00000105826	Gm42141			ENSMUSG00000105676	Gm43403
		ENSMUSG00000085274	BC046401			ENSMUSG00000087108	Gm16093			ENSMUSG00000106254	Gm42907			ENSMUSG00000105452	Gm5276
		ENSMUSG00000087684	1200007C13Rik			ENSMUSG00000105933	Gm43260			ENSMUSG00000040570	Rundc3b			ENSMUSG00000098153	Gm27024
		ENSMUSG00000045392	Or5m3b			ENSMUSG00000032657	Entrep3			ENSMUSG00000036377	Cracd			ENSMUSG00000022187	Gm5546
		ENSMUSG00000087106	Gm13964			ENSMUSG00000106057	Gm43560			ENSMUSG00000119880	Gm22716			ENSMUSG00000103905	Gm34379
		ENSMUSG00000080006	Rps19-ps7			ENSMUSG00000068740	Celsr2			ENSMUSG00000029093	Sorcs2			ENSMUSG00000106089	Gm9419
		ENSMUSG00000083215	Rbmx2-ps			ENSMUSG00000027886	Cfap276			ENSMUSG00000106158	Gm43216			ENSMUSG00000027831	Veph1
		ENSMUSG00000083964	Gm14122			ENSMUSG00000088185	Scarna2			ENSMUSG00000106659	Gm42161			ENSMUSG00000046213	Cym
		ENSMUSG00000082740	Gm14127			ENSMUSG00000103039	Gm37123			ENSMUSG00000051022	Hs3st1			ENSMUSG00000103827	Gm32950
		ENSMUSG00000086421	Gm14091			ENSMUSG00000083340	Gm13156			ENSMUSG00000086167	Gm13827			ENSMUSG00000085702	Mecomos
		ENSMUSG00000074912	Gm14207			ENSMUSG00000094320	Chchd2-ps			ENSMUSG00000038135	Crygn			ENSMUSG00000064930	Gm23723
		ENSMUSG00000027314	Dll4			ENSMUSG00000078552	Dcdc2b			ENSMUSG00000092559	Gm20475			ENSMUSG00000103643	Gm37770
		ENSMUSG00000027456	Sdcbp2			ENSMUSG00000085581	Gm12786			ENSMUSG00000106457	Gm42585			ENSMUSG00000056054	S100a8
		ENSMUSG00000115545	Gm48908			ENSMUSG00000070877	Ldlrad1			ENSMUSG00000107350	Gm19610			ENSMUSG00000082826	Mif-ps3
		ENSMUSG00000084938	BB557941			ENSMUSG00000086606	Gm13205			ENSMUSG00000106607	Gm43178			ENSMUSG00000102311	Gm5543
		ENSMUSG00000057836	Xlr3a			ENSMUSG00000028600	Podn			ENSMUSG00000084745	Gm25290			ENSMUSG00000064613	Gm24621
		ENSMUSG00000084265	Gm14541			ENSMUSG00000049649	Gpr3			ENSMUSG00000104648	Gm42570			ENSMUSG00000086548	Gm12972
		ENSMUSG00000073012	Fnd3c2			ENSMUSG00000012126	Ubxn11			ENSMUSG00000105143	Gm8069			ENSMUSG00000039196	Orm1
		ENSMUSG00000081289	Gm14857			ENSMUSG00000029059	Prxl2b			ENSMUSG00000104563	Gm43041			ENSMUSG00000083943	Gm11483
		ENSMUSG00000031376	Atp2b3			ENSMUSG00000041954	Tnfrsf18			ENSMUSG00000067161	Gm5560			ENSMUSG00002076539	Gm55177
		ENSMUSG00000048621	Gm6377			ENSMUSG00000028758	Kif17			ENSMUSG00000054598	9130230L23Rik			ENSMUSG00002076501	Gm55242
		ENSMUSG00000031253	Srpx2			ENSMUSG00000081553	Ccdc50-ps			ENSMUSG00000106115	Gm43420			ENSMUSG00000065047	Gm24045
		ENSMUSG00000103436	Gm36995			ENSMUSG00000064655	Gm25788			ENSMUSG00000029151	Slc30a3			ENSMUSG00000095937	Gm12671
		ENSMUSG00000009941	Nxf2			ENSMUSG00000078502	Zfp268			ENSMUSG00000086220	Gm16599			ENSMUSG00000085278	Gm12841
		ENSMUSG00000081217	Gm15268			ENSMUSG00000065999	Zfp985			ENSMUSG00000105041	Gm42676			ENSMUSG00000082683	Gm12697
		ENSMUSG00000031283	Chrdl1			ENSMUSG00000085875	Gm12905			ENSMUSG00000105228	Gm43340			ENSMUSG00000066058	Cldn19
		ENSMUSG00000031189	Aff2			ENSMUSG00000086342	Gm12932			ENSMUSG00000084325	Gm15550			ENSMUSG00000084379	Gm12957
		ENSMUSG00000025656	Arhgef9			ENSMUSG00000081319	Gm12936			ENSMUSG00000107676	Gm44178			ENSMUSG00000023247	Guca2a
		ENSMUSG00000044359	P2ry4			ENSMUSG00000028804	Csmd2			ENSMUSG00000108305	Gm19078			ENSMUSG00000035201	Pramel17
		ENSMUSG00000031066	Usp11			ENSMUSG00000038607	Gng10			ENSMUSG00000092482	Gm20531			ENSMUSG00000065778	Gm22154
		ENSMUSG00000089261	Mir669n			ENSMUSG00000098929	Mir6400			ENSMUSG00000072772	Grcc10			ENSMUSG00000042763	Maneal
		ENSMUSG00000028036	Ptgfr			ENSMUSG00000086043	Gm12473			ENSMUSG00000048794	Cfap100			ENSMUSG00000084504	Gm25323
		ENSMUSG00000027962	Vcam1			ENSMUSG00000028469	Npr2			ENSMUSG00000104501	Gm37736			ENSMUSG00000042477	Tfap2e
		ENSMUSG00000085006	BC021767			ENSMUSG00000078716	Tmem8b			ENSMUSG00000085355	3010003L21Rik			ENSMUSG00000096195	Gm26138
		ENSMUSG00000068877	Selenbp2			ENSMUSG00002076882	Gm56284			ENSMUSG00000108255	Gm16499			ENSMUSG00002075802	Gm56158
		ENSMUSG00000081355	Gm15264			ENSMUSG00000045345	9530056K15Rik			ENSMUSG00000107690	Gm44044			ENSMUSG00000086792	Gm12364
		ENSMUSG00000070443	Gm10291			ENSMUSG00000107363	Gm43373			ENSMUSG00000108263	1700051K13Rik			ENSMUSG00000028238	Atp6v0d2
		ENSMUSG00000033308	Dpyd			ENSMUSG00000106202	Gm43727			ENSMUSG00000108179	Gm44274			ENSMUSG00000071001	Hrct1
		ENSMUSG00000034009	Rxfp1			ENSMUSG00000104867	Gm43728			ENSMUSG00000107751	Gm6749			ENSMUSG00002075636	Gm56295
		ENSMUSG00000027955	Gask1b			ENSMUSG00000067219	Nipal1			ENSMUSG00000106581	Mir7042			ENSMUSG00000105656	Gm43017
		ENSMUSG00000097124	A530020G20Rik			ENSMUSG00000104706	Gm43421			ENSMUSG00000108154	Gm44033			ENSMUSG00002075884	Gm54797
		ENSMUSG00000085956	4930481B07Rik			ENSMUSG00000111375	Btbd8			ENSMUSG00000099163	Mir7660			ENSMUSG00000089080	Gm24003
		ENSMUSG00000028020	Glrb			ENSMUSG00000105979	Gm43411			ENSMUSG00000025701	Alox5			ENSMUSG00000106142	Gm17937
		ENSMUSG00000028011	Tdo2			ENSMUSG00000106993	Gm43417			ENSMUSG00000107035	Ybx1-ps2			ENSMUSG00000106040	Cyp3a63-ps
		ENSMUSG00000102692	Dchs2			ENSMUSG00000065191	Gm23458			ENSMUSG00000034968	Lbx2			ENSMUSG00000037224	Zfyve28
		ENSMUSG00000046561	Arsj			ENSMUSG00000107165	Gm43747			ENSMUSG00000108291	Gm44292			ENSMUSG00000029636	Wasf3
		ENSMUSG00000102805	Gm37240			ENSMUSG00000104940	Gm42908			ENSMUSG00000110114	Gm45471			ENSMUSG00000063409	Lrrc43
		ENSMUSG00000103741	Gm38241			ENSMUSG00000109771	Gm35315			ENSMUSG00000086229	Gm4887			ENSMUSG00000056004	Elapor2
		ENSMUSG00000054779	Fgf2os			ENSMUSG00000107313	Gm43332			ENSMUSG00000070604	Vsig10l			ENSMUSG00000072754	Lrcol1
		ENSMUSG00000105395	Gm42672			ENSMUSG00000064280	Ccdc146			ENSMUSG00000108472	Gm45212			ENSMUSG00000106692	Gm36447
		ENSMUSG00000105104	Gm43729			ENSMUSG00000038276	Asic3			ENSMUSG00000108338	Gm44794			ENSMUSG00000107307	Gm42935
		ENSMUSG00000074236	Gm9387			ENSMUSG00000083875	Gm13831			ENSMUSG00000008384	Sertad1			ENSMUSG00000073174	Gm29254
		ENSMUSG00000104241	Gm9442			ENSMUSG00002074913	Gm55956			ENSMUSG00000110181	Gm45508			ENSMUSG00000101013	A630072M18Rik
		ENSMUSG00000105976	Gm42782			ENSMUSG00000054256	Msi1			ENSMUSG00000109038	Gm45120			ENSMUSG00000104932	Gm40323
		ENSMUSG00000106536	Gm42508			ENSMUSG00000043833	2900005J15Rik			ENSMUSG00000108892	Gm9449			ENSMUSG00000034310	Tmem132d
		ENSMUSG00000074486	Bglap2			ENSMUSG00000029378	Areg			ENSMUSG00000109015	Gm31024			ENSMUSG00000104823	Gm43182
		ENSMUSG00000106197	Gm42717			ENSMUSG00000105328	Gm43180			ENSMUSG00000108678	Gm44758			ENSMUSG00000067149	Jchain
		ENSMUSG00000027796	Smad9			ENSMUSG00000088623	Gm23031			ENSMUSG00000054594	Oscar			ENSMUSG00000029086	Prom1
		ENSMUSG00000104943	Gm42868			ENSMUSG00000081274	Gm15727			ENSMUSG00000101585	1600010M07Rik			ENSMUSG00000038204	Asb10
		ENSMUSG00000027500	Stmn2			ENSMUSG00000085099	Gm16288			ENSMUSG00000109904	Gm45819			ENSMUSG00000054932	Afp
		ENSMUSG00000105404	Gm42807			ENSMUSG00000107086	Gm43808			ENSMUSG00000060621	Nkpd1			ENSMUSG00000070690	Albfm1
		ENSMUSG00000103485	Gm38001			ENSMUSG00000105179	Gm42866			ENSMUSG00000108353	Gm45205			ENSMUSG00000038044	Cct8l1
		ENSMUSG00000053897	Slc39a8			ENSMUSG00000107120	Gm43059			ENSMUSG00000087530	Gm15533			ENSMUSG00000106430	Gm42460
		ENSMUSG00000027857	Tshb			ENSMUSG00000064267	Hvcn1			ENSMUSG00000108365	Gm44951			ENSMUSG00000098726	Mir6417
		ENSMUSG00000105681	Gm43428			ENSMUSG00000107083	Gm43313			ENSMUSG00000085945	2310014F06Rik			ENSMUSG00000039095	En2
		ENSMUSG00000106651	Gm42608			ENSMUSG00000085234	Gm15614			ENSMUSG00000046456	Tmem150b			ENSMUSG00000106558	Gm5552
		ENSMUSG00000039519	Cyp7b1			ENSMUSG00000107277	Gm10461			ENSMUSG00000003872	Lin7b			ENSMUSG00000107194	Gm43173
		ENSMUSG00000056476	Med12l			ENSMUSG00000019178	Styxl1			ENSMUSG00000030669	Calca			ENSMUSG00000029384	2010109A12Rik
		ENSMUSG00000027694	Gm8325			ENSMUSG00000093445	Lrch4			ENSMUSG00000109302	Gm44967			ENSMUSG00000104955	1700016F12Rik
		ENSMUSG00000105148	Gm42700			ENSMUSG00000036928	Stag3			ENSMUSG00000023467	Tulp2			ENSMUSG00000106776	Gm42646
		ENSMUSG00000102758	Naaladl2			ENSMUSG00000106127	4930520M14Rik			ENSMUSG00000097015	Gm26705			ENSMUSG00000106590	Gm42879
		ENSMUSG00000106416	Gm5857			ENSMUSG00000087248	Gm16120			ENSMUSG00000108500	Gm45033			ENSMUSG00000047182	Irs3
		ENSMUSG00000043897	Vmn2r2			ENSMUSG00000107472	Gm44265			ENSMUSG00000109570	Gm44624			ENSMUSG00000079163	Gm15498
		ENSMUSG00000105355	Gm40117			ENSMUSG00000101268	2010310C07Rik			ENSMUSG00000077667	Gm26147			ENSMUSG00000066682	Pilrb2
		ENSMUSG00000074340	Ovgp1			ENSMUSG00000108211	Gm44130			ENSMUSG00000030701	Plekhb1			ENSMUSG00000075593	Gal3st4
		ENSMUSG00000074281	Gm12522			ENSMUSG00000029735	Tpk1			ENSMUSG00000085663	Gm15718			ENSMUSG00000098319	Mir7038
		ENSMUSG00000045326	Fndc7			ENSMUSG00000033152	Podxl2			ENSMUSG00000110360	Gm45380			ENSMUSG00000104873	Gm40332
		ENSMUSG00000087411	Gm16048			ENSMUSG00000038527	C1rl			ENSMUSG00000034990	Otoa			ENSMUSG00000106802	Gm42885
		ENSMUSG00000042244	Pglyrp3			ENSMUSG00000098470	C1rb			ENSMUSG00000085105	Gm12758			ENSMUSG00000043832	Clec4a3
		ENSMUSG00000027913	Crct1			ENSMUSG00000073096	Lrrc61			ENSMUSG00000109628	BC024386			ENSMUSG00000065750	Gm23346
		ENSMUSG00000027966	Col11a1			ENSMUSG00000107788	Gm6266			ENSMUSG00000009246	Trpm5			ENSMUSG00000107698	Gm44430
		ENSMUSG00000105506	Gm43743			ENSMUSG00000048636	A730049H05Rik			ENSMUSG00000056856	Jakmip3			ENSMUSG00000090013	Gm6507
		ENSMUSG00000034853	Acot11			ENSMUSG00000107502	Gm44065			ENSMUSG00000030380	Mzf1			ENSMUSG00000108221	Gm44203
		ENSMUSG00000078494	Gm13201			ENSMUSG00000065728	Gm26175			ENSMUSG00000097692	A230060F14Rik			ENSMUSG00000097255	Rpl31-ps7
		ENSMUSG00000085517	Gm12963			ENSMUSG00000044086	Lmod3			ENSMUSG00000044544	4921513I03Rik			ENSMUSG00000097693	4930471M09Rik
		ENSMUSG00000040690	Col16a1			ENSMUSG00000107505	Stambp-ps1			ENSMUSG00000102632	Gm37786			ENSMUSG00000102983	Gm38320
		ENSMUSG00000034645	Zyg11a			ENSMUSG00000030187	Klra2			ENSMUSG00000078451	Ppil6			ENSMUSG00000080760	Gm7571
		ENSMUSG00000087714	Gm25827			ENSMUSG00000058873	Gm5582			ENSMUSG00000112639	A730063M14Rik			ENSMUSG00000065505	Mir148a
		ENSMUSG00000102912	Gm20731			ENSMUSG00000091438	Gm17088			ENSMUSG00000111539	Gm48372			ENSMUSG00000085739	Gm15862
		ENSMUSG00000028364	Tnc			ENSMUSG00000108012	Gm44012			ENSMUSG00000040345	Arhgap9			ENSMUSG00000086409	Gm13898
		ENSMUSG00000028957	Per3			ENSMUSG00000106959	Gm42548			ENSMUSG00000112203	Gm49167			ENSMUSG00000107991	Gm43919
		ENSMUSG00000060268	Armh1			ENSMUSG00000107370	Gm43588			ENSMUSG00000112384	Gm34921			ENSMUSG00002075195	Gm55376
		ENSMUSG00000086320	Gm12840			ENSMUSG00000106965	Gm18290			ENSMUSG00000112550	Gm6627			ENSMUSG00000107954	Gm43942
		ENSMUSG00002076977	Gm55834			ENSMUSG00000107944	Gm44280			ENSMUSG00000112833	Gm36595			ENSMUSG00000083120	Gm15854
		ENSMUSG00000028572	Hook1			ENSMUSG00000000440	Pparg			ENSMUSG00000111997	Gm5176			ENSMUSG00000098115	Gm8816
		ENSMUSG00000028766	Alpl			ENSMUSG00000030324	Rho			ENSMUSG00000092190	Gm20470			ENSMUSG00000107642	Tas2r141-ps4
		ENSMUSG00000028631	Kcnq4			ENSMUSG00000087380	2210408F21Rik			ENSMUSG00000085572	Gm16234			ENSMUSG00000108021	Gm44049
		ENSMUSG00000002384	Bmp8b			ENSMUSG00000087356	Gm13856			ENSMUSG00000071392	Ect2l			ENSMUSG00000115701	Vmn1r6
		ENSMUSG00000025328	Padi3			ENSMUSG00000091313	Fth-ps2			ENSMUSG00000044624	Gm4922			ENSMUSG00000072952	Gm5878
		ENSMUSG00000035126	Dnai4			ENSMUSG00000101451	Gm29430			ENSMUSG00000097214	Gm19791			ENSMUSG00000030206	Gsg1
		ENSMUSG00000006216	Clcnkb			ENSMUSG00000109428	Gm45698			ENSMUSG00000112662	Gm47922			ENSMUSG00000107596	Gm18913
		ENSMUSG00000006219	Fblim1			ENSMUSG00000099216	Obox8			ENSMUSG00000112433	Gm30122			ENSMUSG00000079654	Prrt4
		ENSMUSG00000083826	Gm13039			ENSMUSG00000085236	2610206C17Rik			ENSMUSG00000035745	Grin3b			ENSMUSG00000118568	Gm53039
		ENSMUSG00000056174	Col8a2			ENSMUSG00000055323	Gm9967			ENSMUSG00000102593	Gm38384			ENSMUSG00000107566	Gm44332
		ENSMUSG00000088982	Gm25600			ENSMUSG00000099423	Gm17826			ENSMUSG00000031893	Tsnaxip1			ENSMUSG00000068601	Gm10244
		ENSMUSG00000028789	Azin2			ENSMUSG00000109115	Gm44669			ENSMUSG00000053687	Dpep2			ENSMUSG00000044156	Hepacam2
		ENSMUSG00000085085	1700086P04Rik			ENSMUSG00000030406	Gipr			ENSMUSG00000087300	Gm16725			ENSMUSG00000107876	Gm43936
		ENSMUSG00000082876	Gm11889			ENSMUSG00000109429	Gm45223			ENSMUSG00000074203	G430095P16Rik			ENSMUSG00000108059	Gm44369
		ENSMUSG00000085885	Gm11906			ENSMUSG00000044317	Gpr4			ENSMUSG00000074063	Osgin1			ENSMUSG00000091864	Gm17102
		ENSMUSG00000081540	Gm12538			ENSMUSG00000109366	Gm44698			ENSMUSG00000031762	Mt2			ENSMUSG00000025813	Homer2
		ENSMUSG00000038630	Zkscan16			ENSMUSG00000037337	Map4k1			ENSMUSG00000005540	Fcer2a			ENSMUSG00000109394	A230057D06Rik
		ENSMUSG00000038598	Shoc1			ENSMUSG00000041343	Ankrd42			ENSMUSG00000086805	4932443L11Rik			ENSMUSG00000004609	Cd33
		ENSMUSG00000073843	Gm12542			ENSMUSG00000109395	Gm45199			ENSMUSG00000085437	1700047A11Rik			ENSMUSG00000067616	Klk11
		ENSMUSG00000104347	Gm37689			ENSMUSG00000108425	Gm44706			ENSMUSG00000040467	4921522P10Rik			ENSMUSG00000063903	Klk1
		ENSMUSG00000028435	Aqp3			ENSMUSG00000108494	Gm45203			ENSMUSG00000110245	Gm20100			ENSMUSG00000119308	Gm25790
		ENSMUSG00000089265	Gm22888			ENSMUSG00000038292	Kash5			ENSMUSG00000110556	Gm45762			ENSMUSG00000052301	Doc2a
		ENSMUSG00000055963	Triqk			ENSMUSG00000068962	Zfp114			ENSMUSG00000110661	Gm31805			ENSMUSG00000049583	Grm5
		ENSMUSG00000050215	Or13e8			ENSMUSG00000084821	Gm15880			ENSMUSG00000025808	Ccdc7a			ENSMUSG00000100583	Gm29443
		ENSMUSG00000039579	Grin3a			ENSMUSG00000110221	Gm36210			ENSMUSG00000071113	Mboat4			ENSMUSG00000108832	Gm44832
		ENSMUSG00000084403	Rps15a-ps8			ENSMUSG00000074218	Cox7a1			ENSMUSG00000110630	K230015D01Rik			ENSMUSG00000092905	Gm25735
		ENSMUSG00000106164	9430085M18Rik			ENSMUSG00000030859	Fam24a			ENSMUSG00000110361	Gm8291			ENSMUSG00000108557	Gm44835
		ENSMUSG00000105130	Gm43825			ENSMUSG00000110320	Gm31152			ENSMUSG00000098181	Rps12-ps24			ENSMUSG00000044362	Ccdc89
		ENSMUSG00000105895	Gm42829			ENSMUSG00000073856	Iqck			ENSMUSG00000119598	Gm22063			ENSMUSG00000109216	Gm44907
		ENSMUSG00000106451	Gm42934			ENSMUSG00000109517	Gm44763			ENSMUSG00000098534	Gm27167			ENSMUSG00000108599	Gm10616
		ENSMUSG00000107208	D130004A15Rik			ENSMUSG00000030924	Rexo5			ENSMUSG00000114500	Gm8983			ENSMUSG00000109257	Gm45200
		ENSMUSG00000106212	Gm43112			ENSMUSG00000109501	Gm14377			ENSMUSG00000115570	Gm48986			ENSMUSG00000045693	Nlrp4e
		ENSMUSG00000029321	Slc10a6			ENSMUSG00000092526	Gm17907			ENSMUSG00000059835	Rpl13-ps3			ENSMUSG00000108720	Gm44672
		ENSMUSG00000034438	Gbp8			ENSMUSG00000108704	Gm44636			ENSMUSG00000114584	Gm47694			ENSMUSG00000108361	Gm44796
		ENSMUSG00000084878	Lrrc8dos			ENSMUSG00000109086	Gm5596			ENSMUSG00000115684	Gm6087			ENSMUSG00000087475	4933406I18Rik
		ENSMUSG00000106188	Gm9710			ENSMUSG00000104420	E230020A03Rik			ENSMUSG00000115263	Gm5089			ENSMUSG00000119378	Gm23103
		ENSMUSG00000106547	B230303O12Rik			ENSMUSG00000043795	Prr33			ENSMUSG00000114267	Gm48600			ENSMUSG00000051910	Sox6
		ENSMUSG00000104951	Gm43413			ENSMUSG00000111905	Gm48045			ENSMUSG00000022103	Gfra2			ENSMUSG00000006649	Nphs1
		ENSMUSG00000045102	Poln			ENSMUSG00000074802	Gas2l3			ENSMUSG00000097533	Gm26590			ENSMUSG00000108367	Erfl
		ENSMUSG00000106771	Gm43459			ENSMUSG00000087480	Gm15910			ENSMUSG00000049235	Gm7324			ENSMUSG00000110097	Zscan4a
		ENSMUSG00000080957	Gm15739			ENSMUSG00000082936	Gm16166			ENSMUSG00002074854	Gm55371			ENSMUSG00000110103	Zscan4-ps1
		ENSMUSG00000107205	Gm42576			ENSMUSG00000071324	Armc2			ENSMUSG00000061510	Gm10101			ENSMUSG00000050189	Etos1
		ENSMUSG00000062960	Kdr			ENSMUSG00000069601	Ank3			ENSMUSG00000072589	Gm10371			ENSMUSG00000110190	Zscan4-ps2
		ENSMUSG00000013495	Tmem175			ENSMUSG00000049576	Zfa-ps			ENSMUSG00000040432	Ltb4r2			ENSMUSG00000109969	Zscan4-ps3
		ENSMUSG00000093097	Mir3097			ENSMUSG00000071280	Gm10322			ENSMUSG00000114253	Gm47798			ENSMUSG00000036733	Rbm42
		ENSMUSG00000029651	Mtus2			ENSMUSG00000112532	Gm36283			ENSMUSG00000111610	Gm34829			ENSMUSG00000109224	Tmem147os
		ENSMUSG00000106261	Gm34086			ENSMUSG00000087819	Gm25117			ENSMUSG00000057933	Gsta2			ENSMUSG00000087492	Gm15700
		ENSMUSG00000072852	2310040G07Rik			ENSMUSG00000025348	Itga7			ENSMUSG00000093779	Gm20648			ENSMUSG00000057465	Saa2
		ENSMUSG00000104720	Gm43138			ENSMUSG00000085211	B430219N15Rik			ENSMUSG00000098304	1700027I24Rik			ENSMUSG00000108352	Usf2-ps1
		ENSMUSG00000107164	4933425D22Rik			ENSMUSG00000062866	Phactr2			ENSMUSG00000049556	Lingo1			ENSMUSG00000030851	Ldhc
		ENSMUSG00000107048	Gm43807			ENSMUSG00000019852	Arfgef3			ENSMUSG00000092185	Gm20416			ENSMUSG00000110287	Gm45313
		ENSMUSG00000028864	Hgf			ENSMUSG00000098714	Mir7663			ENSMUSG00000039488	Cntn5			ENSMUSG00000109393	Gm44936
		ENSMUSG00000097321	1700028E10Rik			ENSMUSG00000039166	Akap7			ENSMUSG00000032936	Camkv			ENSMUSG00000025497	Cdhr5
		ENSMUSG00000105368	Gm43759			ENSMUSG00000005705	Agrp			ENSMUSG00000101936	Gm28164			ENSMUSG00000009545	Kcnq1
		ENSMUSG00000039934	Gsap			ENSMUSG00000110410	4933421D24Rik			ENSMUSG00000111685	Gm10686			ENSMUSG00000108749	Gm44767
		ENSMUSG00000106484	Gm17833			ENSMUSG00000097882	0610038B21Rik			ENSMUSG00000100522	Gm19280			ENSMUSG00000030382	Slc27a5
		ENSMUSG00000119906	Gm22887			ENSMUSG00000110202	Gm45435			ENSMUSG00000111312	Gm47205			ENSMUSG00000097076	Platr7
		ENSMUSG00000105565	Gm43566			ENSMUSG00000071103	1700029J07Rik			ENSMUSG00000110803	Gm20275			ENSMUSG00000112216	Cdc5lrt1
		ENSMUSG00000107143	Gm6598			ENSMUSG00000102989	Gm38318			ENSMUSG00000070305	Mpzl3			ENSMUSG00000087030	Gm16143
		ENSMUSG00000104986	1600023N17Rik			ENSMUSG00000047986	Palm3			ENSMUSG00000105856	Gm43732			ENSMUSG00000112409	C030006N10Rik
		ENSMUSG00000087314	Prkag2os2			ENSMUSG00000077549	Snord71			ENSMUSG00000034452	Slc24a1			ENSMUSG00000112798	Gm40685
		ENSMUSG00000029167	Ppargc1a			ENSMUSG00000110405	Gm45534			ENSMUSG00000099373	Gm19667			ENSMUSG00000038528	Mfsd4b5
		ENSMUSG00000025746	Il6			ENSMUSG00000031958	Ldhd			ENSMUSG00000086228	Ubap1l			ENSMUSG00000098138	Gm9081
		ENSMUSG00000044827	Tlr1			ENSMUSG00000031481	Tpte			ENSMUSG00000093042	Mir3109			ENSMUSG00000112294	Gm4129
		ENSMUSG00000029185	Fam114a1			ENSMUSG00000031951	Tmem231			ENSMUSG00000104469	Gm37663			ENSMUSG00000111368	Gm47889
		ENSMUSG00000029596	Sdsl			ENSMUSG00000086681	Gm16178			ENSMUSG00000084224	Gm12337			ENSMUSG00000110753	Gm18391
		ENSMUSG00000037736	Limch1			ENSMUSG00000079038	D130040H23Rik			ENSMUSG00000085897	Gm11604			ENSMUSG00000112544	Gm48089
		ENSMUSG00000092060	Bend4			ENSMUSG00000031860	Pbx4			ENSMUSG00000082148	Gm12266			ENSMUSG00000047692	4930533K18Rik
		ENSMUSG00000043036	Ccdc63			ENSMUSG00000110256	Gm45412			ENSMUSG00000019102	Aldh3a1			ENSMUSG00000112734	Gm47644
		ENSMUSG00000005373	Mlxipl			ENSMUSG00000110540	Gm45743			ENSMUSG00000085762	Lrrc75aos2			ENSMUSG00000056148	Rdh9
		ENSMUSG00000086656	Gm15701			ENSMUSG00000110325	Gm45293			ENSMUSG00000063564	Col23a1			ENSMUSG00000097185	Gm26596
		ENSMUSG00000081142	Gm15497			ENSMUSG00000031736	Crnde			ENSMUSG00000064719	Gm25930			ENSMUSG00000087350	Gm16254
		ENSMUSG00000104814	Gm42979			ENSMUSG00000109669	Gm45472			ENSMUSG00000025150	Cbr2			ENSMUSG00000019815	Zc2hc1b
		ENSMUSG00000079173	Zan			ENSMUSG00000110148	5830408C22Rik			ENSMUSG00000032892	Rangrf			ENSMUSG00000097053	Gm1972
		ENSMUSG00000029716	Tfr2			ENSMUSG00000110442	Gm45804			ENSMUSG00000085175	Gm11423			ENSMUSG00000112758	Gm36172
		ENSMUSG00000029866	Kel			ENSMUSG00000031877	Ces2g			ENSMUSG00000089876	Tmem102			ENSMUSG00000112789	Gm19326
		ENSMUSG00000030246	Ldhb			ENSMUSG00000021947	Cryl1			ENSMUSG00000085229	Gm11672			ENSMUSG00000066158	AY512931
		ENSMUSG00000097635	Gm26826			ENSMUSG00000064525	Gm26440			ENSMUSG00002076069	Gm56240			ENSMUSG00000044287	Nrn1l
		ENSMUSG00000108190	Gm44731			ENSMUSG00000097303	3110083C13Rik			ENSMUSG00000086442	Gm11722			ENSMUSG00000054069	6030452D12Rik
		ENSMUSG00000107709	9430018G01Rik			ENSMUSG00000046168	Kcnrg			ENSMUSG00000087279	4930544D05Rik			ENSMUSG00000118587	Gm53030
		ENSMUSG00000008153	Clstn3			ENSMUSG00000114424	Gm47414			ENSMUSG00000083339	Gm11693			ENSMUSG00000110591	Potefam3f
		ENSMUSG00000029661	Col1a2			ENSMUSG00000115370	Gm15667			ENSMUSG00000081302	Gm12020			ENSMUSG00000094534	Gm20945
		ENSMUSG00000079343	C1s2			ENSMUSG00000115025	Gm4240			ENSMUSG00000085675	Gm12022			ENSMUSG00000085898	Gm6689
		ENSMUSG00000030088	Aldh1l1			ENSMUSG00000097148	Gapdhrt			ENSMUSG00000078965	Gm12033			ENSMUSG00000037738	Nek5
		ENSMUSG00000030255	Sspn			ENSMUSG00000098192	Gm3534			ENSMUSG00000084048	Gm12042			ENSMUSG00000056943	Gm10015
		ENSMUSG00000072476	Rnf26rt			ENSMUSG00000085829	Gm4285			ENSMUSG00000001444	Tbx21			ENSMUSG00000109793	Gm10043
		ENSMUSG00000108108	Gm44270			ENSMUSG00000084925	1810062O18Rik			ENSMUSG00000086680	Gm11592			ENSMUSG00000069971	4933402J07Rik
		ENSMUSG00000097462	9530026P05Rik			ENSMUSG00000072571	Tmem253			ENSMUSG00000021359	Tfap2a			ENSMUSG00000097702	Gm26739
		ENSMUSG00000108015	Gm32591			ENSMUSG00000105194	Gm6755			ENSMUSG00000113104	Gm47806			ENSMUSG00000098109	9530085P06Rik
		ENSMUSG00000100291	2310069B03Rik			ENSMUSG00000021830	Txndc16			ENSMUSG00000058773	H1f5			ENSMUSG00000109863	Gm45643
		ENSMUSG00000107969	Gm44085			ENSMUSG00000115100	Gm34934			ENSMUSG00000021534	Cfap90			ENSMUSG00000040340	Tex45
		ENSMUSG00000107814	Gm35876			ENSMUSG00000090038	Gm16573			ENSMUSG00000069274	H4c6			ENSMUSG00000064664	Gm24459
		ENSMUSG00000029828	4921507P07Rik			ENSMUSG00000091754	Gm3636			ENSMUSG00000113794	Gm36607			ENSMUSG00000043051	Disc1
		ENSMUSG00000001930	Vwf			ENSMUSG00000039217	Il18			ENSMUSG00000114917	Gm48250			ENSMUSG00000110351	Gm32050
		ENSMUSG00000108660	Gm21284			ENSMUSG00000032064	Dixdc1			ENSMUSG00000104214	Gm36638			ENSMUSG00000095600	Gm9457
		ENSMUSG00000029669	Tspan12			ENSMUSG00000103835	Gm37612			ENSMUSG00000083149	Gm11380			ENSMUSG00000098056	Gm8100
		ENSMUSG00000062980	Cped1			ENSMUSG00000084917	Gm17477			ENSMUSG00000113015	Gm6296			ENSMUSG00000039661	Dusp26
		ENSMUSG00000108080	Gm10209			ENSMUSG00000044694	2010007H06Rik			ENSMUSG00000109228	Fam81b			ENSMUSG00000110429	Gm2059
		ENSMUSG00000037709	Fam13a			ENSMUSG00000037977	6430571L13Rik			ENSMUSG00000098067	Gm26943			ENSMUSG00000110084	Gm45257
		ENSMUSG00000025889	Snca			ENSMUSG00000064622	Gm22304			ENSMUSG00000113869	Gm48869			ENSMUSG00000109717	Gm34368
		ENSMUSG00000030220	Arhgdib			ENSMUSG00000059830	Gm16380			ENSMUSG00000113885	Gm47802			ENSMUSG00000109658	Gm45660
		ENSMUSG00000092394	Gm20445			ENSMUSG00000099779	Gm8228			ENSMUSG00000035493	Tgfbi			ENSMUSG00000071937	Adam25
		ENSMUSG00000030257	Srgap3			ENSMUSG00000067399	Trim43c			ENSMUSG00000114929	Gm48441			ENSMUSG00000110608	Gm8838
		ENSMUSG00000107455	Gm43868			ENSMUSG00000111817	Gm47154			ENSMUSG00000113247	Gm30155			ENSMUSG00000114942	Gm49361
		ENSMUSG00000084154	Gm15644			ENSMUSG00000098766	Mir6386			ENSMUSG00000074874	Ctla2b			ENSMUSG00000114595	Gm48004
		ENSMUSG00000097603	A430010J10Rik			ENSMUSG00000110910	4921534A09Rik			ENSMUSG00000089854	Gm16133			ENSMUSG00000058745	Gm9174
		ENSMUSG00000059022	Kcp			ENSMUSG00000006675	P4htm			ENSMUSG00000050974	Gm9847			ENSMUSG00000033470	Cysltr2
		ENSMUSG00002076174	Gm55763			ENSMUSG00000002032	Tmem25			ENSMUSG00000095595	Fam177a			ENSMUSG00000115092	E130202H07Rik
		ENSMUSG00000043088	Il17re			ENSMUSG00000032243	Itga11			ENSMUSG00000019235	Rps6kl1			ENSMUSG00000115102	Gm49270
		ENSMUSG00000107704	Gm36355			ENSMUSG00000032245	Cln6			ENSMUSG00000116705	Gm29737			ENSMUSG00000114875	Gm30363
		ENSMUSG00000106867	Gm43800			ENSMUSG00000106208	Gm4734			ENSMUSG00000112975	Gm21297			ENSMUSG00000071540	3425401B19Rik
		ENSMUSG00000106676	Gm42895			ENSMUSG00000111058	Gm36033			ENSMUSG00000020973	Dnaaf2			ENSMUSG00000076920	Traj8
		ENSMUSG00000037172	Dennd11			ENSMUSG00000079355	Ackr4			ENSMUSG00000113196	D230049E03Rik			ENSMUSG00000118894	Gm24424
		ENSMUSG00000009145	Dqx1			ENSMUSG00002075972	Gm55932			ENSMUSG00002076601	Scarna13			ENSMUSG00000043418	Lrit2
		ENSMUSG00000093675	Gm20618			ENSMUSG00000086387	Gm15563			ENSMUSG00000111932	Gm18899			ENSMUSG00000115262	Gm49135
		ENSMUSG00000101210	Gm28720			ENSMUSG00002075273	Gm56102			ENSMUSG00000112637	Gm48225			ENSMUSG00000072595	4930503E14Rik
		ENSMUSG00000090744	Gm6871			ENSMUSG00000111465	Gm47113			ENSMUSG00000111933	Gm36660			ENSMUSG00000115536	Gm32857
		ENSMUSG00000104453	Gm37829			ENSMUSG00000111348	Gm19531			ENSMUSG00000073242	Dnmt3aos			ENSMUSG00000109649	Gm45521
		ENSMUSG00000045813	Gm9801			ENSMUSG00000107504	Gm35549			ENSMUSG00000111967	Gm3678			ENSMUSG00000065440	Mirlet7g
		ENSMUSG00000070527	Mkrn3			ENSMUSG00000048442	Smim5			ENSMUSG00000111925	Gm48791			ENSMUSG00000045322	Tlr9
		ENSMUSG00000030468	Siglecg			ENSMUSG00000081811	Gm12713			ENSMUSG00000099758	Gm10830			ENSMUSG00000032259	Drd2
		ENSMUSG00000087088	Gm16638			ENSMUSG00000086330	1700007J10Rik			ENSMUSG00000116090	Rpl19-ps6			ENSMUSG00000032068	Plet1
		ENSMUSG00000030693	Klk10			ENSMUSG00000101872	Gm29237			ENSMUSG00000068964	Gm6361			ENSMUSG00000111336	Aldoa-ps4
		ENSMUSG00000109305	Smim38			ENSMUSG00000084249	Gm12267			ENSMUSG00000043329	Gm8849			ENSMUSG00000066382	Iqcf5
		ENSMUSG00000031070	Mrgprf			ENSMUSG00000080981	Gm12161			ENSMUSG00000115069	Gm7382			ENSMUSG00000032099	Pate4
		ENSMUSG00002075429	Gm55192			ENSMUSG00000040283	Btnl9			ENSMUSG00000022311	Csmd3			ENSMUSG00000049511	Htr1b
		ENSMUSG00000044701	Il27			ENSMUSG00000060727	Gm12571			ENSMUSG00000091050	9330020H09Rik			ENSMUSG00000111757	Gm46124
		ENSMUSG00000108699	Gm18988			ENSMUSG00000086924	Gm11766			ENSMUSG00000116164	1110013H19Rik			ENSMUSG00000110989	Gm7444
		ENSMUSG00000040488	Ltbp4			ENSMUSG00000119776	Gm23849			ENSMUSG00000044933	Sstr3			ENSMUSG00000111582	Gm47347
		ENSMUSG00000108543	Gm44735			ENSMUSG00000020377	Ltc4s			ENSMUSG00000022429	Dmc1			ENSMUSG00000039714	Cplx3
		ENSMUSG00000095649	Gvin-ps3			ENSMUSG00000020826	Nos2			ENSMUSG00000047108	Dnajb7			ENSMUSG00000059658	Mif-ps6
		ENSMUSG00000108362	Gm18561			ENSMUSG00000085501	Gm11772			ENSMUSG00000064597	Gm22299			ENSMUSG00000089702	Gm16568
		ENSMUSG00000053522	Lgals7			ENSMUSG00000050270	Tmem220			ENSMUSG00000115070	Gm4740			ENSMUSG00000089709	Gm16262
		ENSMUSG00000039133	9330171B17Rik			ENSMUSG00000039670	Oxld1			ENSMUSG00000116439	Gm49528			ENSMUSG00000098251	Mir7656
		ENSMUSG00000039062	Anpep			ENSMUSG00000091523	AU040972			ENSMUSG00000116561	Gm18335			ENSMUSG00000100383	Gm28688
		ENSMUSG00000019539	Rcn3			ENSMUSG00000017639	Rab11fip4			ENSMUSG00000076424	Gm25986			ENSMUSG00000097535	Gm26592
		ENSMUSG00000108405	Ywhaq-ps1			ENSMUSG00000039450	Dcxr			ENSMUSG00000052516	Robo2			ENSMUSG00000047880	Cxcr5
		ENSMUSG00000108388	Gm44673			ENSMUSG00000051455	Meioc			ENSMUSG00000090319	Gm4462			ENSMUSG00000049699	Ucn2
		ENSMUSG00000085272	Sbk3			ENSMUSG00000025175	Fn3k			ENSMUSG00000096960	A230028O05Rik			ENSMUSG00000111075	Gm47964
		ENSMUSG00000090958	Lrrc32			ENSMUSG00000080573	Mir467f			ENSMUSG00000035578	Iqcg			ENSMUSG00000022245	Skor1
		ENSMUSG00000109052	Gm45012			ENSMUSG00000085890	Tnfsf13os			ENSMUSG00000086324	Gm15564			ENSMUSG00000106123	Gm42638
		ENSMUSG00000052396	Mogat2			ENSMUSG00000082706	Gm11663			ENSMUSG00000117049	Gm6540			ENSMUSG00000111825	Gm10646
		ENSMUSG00000109460	Gm45591			ENSMUSG00000094845	Tmem95			ENSMUSG00000117252	Gm9514			ENSMUSG00000079259	Trim71
		ENSMUSG00000093536	Smim17			ENSMUSG00000001588	Acap1			ENSMUSG00000100738	2010106C02Rik			ENSMUSG00000099220	Gm27220
		ENSMUSG00000003273	Car11			ENSMUSG00000020681	Ace			ENSMUSG00000036557	Stpg4			ENSMUSG00000097223	Gm2449
		ENSMUSG00000036854	Hspb6			ENSMUSG00000020435	Osbp2			ENSMUSG00000038910	Plcl2			ENSMUSG00000111028	Gm5922
		ENSMUSG00000108461	AV356131			ENSMUSG00000065589	Mir301			ENSMUSG00000023931	Efhb			ENSMUSG00000062151	Unc13c
		ENSMUSG00000030732	Chrdl2			ENSMUSG00000085310	Gm11491			ENSMUSG00000003198	Zfp959			ENSMUSG00000111079	Gm47112
		ENSMUSG00000110020	Gm45441			ENSMUSG00000020432	Tcn2			ENSMUSG00000093270	Mir5134			ENSMUSG00000025652	Tmem89
		ENSMUSG00000109167	Gm44652			ENSMUSG00000020424	Castor1			ENSMUSG00000007033	Hspa1l			ENSMUSG00000074564	None
		ENSMUSG00000081359	Cox20b			ENSMUSG00000034285	Nipsnap1			ENSMUSG00000024049	Myom1			ENSMUSG00000096201	None
		ENSMUSG00000108883	Gm44623			ENSMUSG00000084381	AA413626			ENSMUSG00000119586	Gm26375			ENSMUSG00000085359	Gm12336
		ENSMUSG00000092364	Gm20476			ENSMUSG00000085246	Gm15893			ENSMUSG00000045842	Tgif2-ps2			ENSMUSG00000086459	1700030C12Rik
		ENSMUSG00000030935	Acsm3			ENSMUSG00000098516	Mir7651			ENSMUSG00000116757	Gm4786			ENSMUSG00000017204	Gsdma
		ENSMUSG00000109231	Gm45737			ENSMUSG00000020865	Abcc3			ENSMUSG00000082741	Gm9703			ENSMUSG00000085165	Gm12089
		ENSMUSG00000030854	Ptpn5			ENSMUSG00000020437	Myo1g			ENSMUSG00000118651	Gm17315			ENSMUSG00000084850	Gm12092
		ENSMUSG00000086742	Gm16201			ENSMUSG00000005951	Shpk			ENSMUSG00000089849	Runx2os2			ENSMUSG00000035849	Krt222
		ENSMUSG00000111583	Gm47962			ENSMUSG00000081868	Gm12039			ENSMUSG00000116771	Gm49691			ENSMUSG00000118609	Gm52963
		ENSMUSG00000019899	Lama2			ENSMUSG00000038811	Gngt2			ENSMUSG00000117507	Gm50045			ENSMUSG00000087318	Gm12114
		ENSMUSG00000111664	Gm48865			ENSMUSG00000086015	4833417C18Rik			ENSMUSG00000002257	Def6			ENSMUSG00002076748	Gm55417
		ENSMUSG00000000296	Tpd52l1			ENSMUSG00000075588	Hoxb2			ENSMUSG00000097047	1110020A21Rik			ENSMUSG00000085104	Gm11731
		ENSMUSG00000088843	Gm26357			ENSMUSG00000081958	Gm11594			ENSMUSG00000024131	Slc3a1			ENSMUSG00000086588	Gm11729
		ENSMUSG00000089498	Gm26359			ENSMUSG00000087501	Gm12116			ENSMUSG00002076149	Gm55801			ENSMUSG00000085434	Gm11725
		ENSMUSG00000034813	Grip1			ENSMUSG00000078952	Lncenc1			ENSMUSG00000117269	Gm9706			ENSMUSG00000085548	Gm11753
		ENSMUSG00000081608	Gm16210			ENSMUSG00000049539	H1f1			ENSMUSG00000117427	Gm36199			ENSMUSG00000087404	Gm11752
		ENSMUSG00000112794	Gm48878			ENSMUSG00000114759	Gm10257			ENSMUSG00000117962	Gm6402			ENSMUSG00000081852	Gm12281
		ENSMUSG00000020102	Slc16a7			ENSMUSG00000086796	4932702P03Rik			ENSMUSG00000117749	Gm50245			ENSMUSG00000065417	Mir340
		ENSMUSG00000075225	Ccdc162			ENSMUSG00000021340	Gpld1			ENSMUSG00000056600	Or2h2			ENSMUSG00000118718	Gm24950
		ENSMUSG00000111432	Gm47993			ENSMUSG00000077360	Gm23482			ENSMUSG00000118282	Gm4840			ENSMUSG00000085902	Gm12200
		ENSMUSG00000111466	Gm47504			ENSMUSG00000114851	Gm46409			ENSMUSG00000117780	Gm3734			ENSMUSG00000020908	Myh3
		ENSMUSG00000019893	Ros1			ENSMUSG00000088308	Gm24507			ENSMUSG00000090263	D730045A05Rik			ENSMUSG00000046207	Pik3r6
		ENSMUSG00000112239	Gm17823			ENSMUSG00000034334	Fam151b			ENSMUSG00000118339	4930592I03Rik			ENSMUSG00000000125	Wnt3
		ENSMUSG00000089789	Rdh1			ENSMUSG00000113789	Gm47322			ENSMUSG00000092056	Gm7289			ENSMUSG00000081588	Gm11661
		ENSMUSG00000019894	Slc6a15			ENSMUSG00000114014	Gm48350			ENSMUSG00000117448	Gm50055			ENSMUSG00000103469	Gm9910
		ENSMUSG00000035864	Syt1			ENSMUSG00000113623	Gm48691			ENSMUSG00000117552	Gm5686			ENSMUSG00000093278	Mir5110
		ENSMUSG00000019768	Esr1			ENSMUSG00000113812	Gm48699			ENSMUSG00000080626	Mir1192			ENSMUSG00000049721	Gal3st1
		ENSMUSG00000035694	Caps2			ENSMUSG00000090327	Gm17111			ENSMUSG00000095913	Gm21844			ENSMUSG00000087596	Gm11715
		ENSMUSG00000054934	Kcnmb4			ENSMUSG00000112690	Gm2446			ENSMUSG00000047379	B4gat1			ENSMUSG00000051497	Kcnj16
		ENSMUSG00000090247	Bloc1s1			ENSMUSG00000073184	Gm49957			ENSMUSG00000118104	Gm50189			ENSMUSG00000020173	Cobl
		ENSMUSG00000031294	D630029K05Rik			ENSMUSG00000097488	4732487G21Rik			ENSMUSG00000069475	Gm6020			ENSMUSG00000082099	Gm12013
		ENSMUSG00000090070	Gm16577			ENSMUSG00000113769	5033406O09Rik			ENSMUSG00000024761	Gm16437			ENSMUSG00000084362	2610024D14Rik
		ENSMUSG00000059901	Adamts14			ENSMUSG00000090722	Gm8378			ENSMUSG00002075235	Gm55034			ENSMUSG00000076757	Trgc4
		ENSMUSG00000019851	Perp			ENSMUSG00000105928	Gm9256			ENSMUSG00000065159	Gm25482			ENSMUSG00000113406	Gm7762
		ENSMUSG00000111006	Gm10826			ENSMUSG00000113341	9430031K09Rik			ENSMUSG00000086816	Gm16726			ENSMUSG00000112935	Gm40983
		ENSMUSG00000037370	Enpp1			ENSMUSG00000113223	Gm48147			ENSMUSG00000117905	Gm50230			ENSMUSG00000113935	Gm35732
		ENSMUSG00002076559	Gm55951			ENSMUSG00000113917	Gm48382			ENSMUSG00000043488	Frmd8os			ENSMUSG00000114371	Gm48769
		ENSMUSG00000006344	Ggt5			ENSMUSG00000085664	Atxn7l1os2			ENSMUSG00000098201	Gm26983			ENSMUSG00000086480	Gm15287
		ENSMUSG00000006342	Susd2			ENSMUSG00000020577	Tspan13			ENSMUSG00002076271	Gm54718			ENSMUSG00000033520	Idi2
		ENSMUSG00000001663	Gstt1			ENSMUSG00000021187	Tc2n			ENSMUSG00000090106	Gm15838			ENSMUSG00000021559	Dapk1
		ENSMUSG00000001155	Ftcd			ENSMUSG00000112784	Gm34868			ENSMUSG00000099706	Gm29536			ENSMUSG00000021622	Ckmt2
		ENSMUSG00000020241	Col6a2			ENSMUSG00000113722	Snhg10			ENSMUSG00000072978	Gm5830			ENSMUSG00000063129	Aldoart2
		ENSMUSG00000001119	Col6a1			ENSMUSG00000112545	1300014J16Rik			ENSMUSG00000101784	Gm7553			ENSMUSG00000020566	Atp6v1c2
		ENSMUSG00000005357	Slc1a6			ENSMUSG00000008438	Adam21			ENSMUSG00000090277	Gm8338			ENSMUSG00000073197	5730507C01Rik
		ENSMUSG00000045912	C2cd4c			ENSMUSG00000052392	Acot4			ENSMUSG00000089714	Gm16092			ENSMUSG00000113357	Gm19195
		ENSMUSG00000098672	Mir6911			ENSMUSG00000111971	Gm48678			ENSMUSG00000026592	Tex35			ENSMUSG00000113767	Gm48873
		ENSMUSG00000003341	Atp8b3			ENSMUSG00000020635	Fkbp1b			ENSMUSG00000033488	Cryzl2			ENSMUSG00000112943	Gm18983
		ENSMUSG00000034949	Zfr2			ENSMUSG00000002799	Jag2			ENSMUSG00000100225	Gm29097			ENSMUSG00000113201	Eif1ad13
		ENSMUSG00000090034	Gm15917			ENSMUSG00000115205	Gm16374			ENSMUSG00000042554	Zp3r			ENSMUSG00000113434	3200001D21Rik
		ENSMUSG00000112621	Gm5173			ENSMUSG00000022617	Chkb			ENSMUSG00000102158	Gm34342			ENSMUSG00000020963	Tshr
		ENSMUSG00000109873	Gm45407			ENSMUSG00000084915	C230037L18Rik			ENSMUSG00000088318	Gm26187			ENSMUSG00000113318	Gm18113
		ENSMUSG00000031616	Ednra			ENSMUSG00000022235	Cmbl			ENSMUSG00000102172	Gm37873			ENSMUSG00000112067	Gm48015
		ENSMUSG00000109768	Gm45446			ENSMUSG00000022469	Rapgef3			ENSMUSG00000086727	4931428L18Rik			ENSMUSG00000065919	Gm24449
		ENSMUSG00000037982	Gm9725			ENSMUSG00000116083	Gm5469			ENSMUSG00000103393	Gm38304			ENSMUSG00000089468	Rnu7-ps1
		ENSMUSG00000000303	Cdh1			ENSMUSG00000022479	Vdr			ENSMUSG00000099563	Gm19125			ENSMUSG00000113577	Gm19238
		ENSMUSG00000083734	Gm16209			ENSMUSG00000033065	Pfkm			ENSMUSG00000119660	Gm22446			ENSMUSG00000041886	Macc1
		ENSMUSG00000110270	Gm45607			ENSMUSG00000097150	Gm26513			ENSMUSG00000102709	Gm38308			ENSMUSG00000113454	Gm47373
		ENSMUSG00000097120	Gm26887			ENSMUSG00000097587	4930578M01Rik			ENSMUSG00000103656	Gm37205			ENSMUSG00000079012	Serpina3m
		ENSMUSG00000031519	Asb5			ENSMUSG00000115938	Gm17241			ENSMUSG00000104081	Gm38278			ENSMUSG00000112274	Gm47525
		ENSMUSG00000031517	Gpm6a			ENSMUSG00000116021	Gm49474			ENSMUSG00000101509	Gm29641			ENSMUSG00000111929	Gm48780
		ENSMUSG00000093800	Gm20796			ENSMUSG00000004187	Kifc2			ENSMUSG00000104206	Gm32250			ENSMUSG00000062961	Ccdc177
		ENSMUSG00000031647	Mfap3l			ENSMUSG00000095440	Fignl2			ENSMUSG00000102745	Gm37600			ENSMUSG00000113396	Gm33467
		ENSMUSG00000109708	Gm45809			ENSMUSG00000023034	Nr4a1			ENSMUSG00000080054	Rpl12-ps1			ENSMUSG00000065429	Mir345
		ENSMUSG00000037852	Cpe			ENSMUSG00000116505	Gm10865			ENSMUSG00000086836	Gm13748			ENSMUSG00000091947	6530401F13Rik
		ENSMUSG00000031825	Crispld2			ENSMUSG00000115976	Gm31462			ENSMUSG00000044816	D630023F18Rik			ENSMUSG00000094374	Gm5435
		ENSMUSG00000097960	A330074K22Rik			ENSMUSG00000115843	Gm17873			ENSMUSG00000014602	Kif1a			ENSMUSG00000112279	Gm18774
		ENSMUSG00000081745	Gm15549			ENSMUSG00000022763	Aifm3			ENSMUSG00000026090	Cracdl			ENSMUSG00000022487	Gtsf1
		ENSMUSG00000036330	Slc18a1			ENSMUSG00000097768	2310043M15Rik			ENSMUSG00000056569	Mpz			ENSMUSG00000115426	Gm19510
		ENSMUSG00000036306	Lzts1			ENSMUSG00000115044	Gm48978			ENSMUSG00000099835	Gm29668			ENSMUSG00000022249	Ttc23l
		ENSMUSG00000090105	Gm15890			ENSMUSG00000116919	Gm17809			ENSMUSG00000026398	Nr5a2			ENSMUSG00000052482	Gm8174
		ENSMUSG00000061577	Adgrg5			ENSMUSG00000004842	Pou1f1			ENSMUSG00000102175	Gm6119			ENSMUSG00000099349	1700047G03Rik
		ENSMUSG00000110529	Gm45694			ENSMUSG00000040605	Bace2			ENSMUSG00000100247	A530053M12Rik			ENSMUSG00000107344	Gm2559
		ENSMUSG00000065089	Gm26493			ENSMUSG00000022842	Ece2			ENSMUSG00000090323	Gm5263			ENSMUSG00000103296	Gm38234
		ENSMUSG00000110486	Gm45877			ENSMUSG00000084304	Gm6142			ENSMUSG00000087364	Gm13398			ENSMUSG00000098719	Mir7212
		ENSMUSG00000031595	Pdgfrl			ENSMUSG00000022847	Thpo			ENSMUSG00000084104	Gm13578			ENSMUSG00000115543	B230362B09Rik
		ENSMUSG00000110088	Gm45343			ENSMUSG00000116637	Gm8130			ENSMUSG00000091192	Sardhos			ENSMUSG00000115641	Gm9891
		ENSMUSG00000115099	1700087I21Rik			ENSMUSG00000084601	Gm23111			ENSMUSG00000087458	Gm13999			ENSMUSG00000022622	Acr
		ENSMUSG00000114785	Gm41115			ENSMUSG00000040694	Apobec2			ENSMUSG00000085428	Gm14344			ENSMUSG00000115739	Gm49254
		ENSMUSG00000061356	Nuggc			ENSMUSG00000118804	Gm25618			ENSMUSG00000103412	Gm37340			ENSMUSG00000115407	Gm2140
		ENSMUSG00000022040	Ephx2			ENSMUSG00000046329	Slc25a23			ENSMUSG00000119803	Mir669k			ENSMUSG00000108728	OR5BS1P
		ENSMUSG00000115686	Gm49310			ENSMUSG00000046952	Gm5815			ENSMUSG00000086231	Rapgef4os3			ENSMUSG00000116494	Gm49449
		ENSMUSG00000021872	Rnase10			ENSMUSG00000091971	Hspa1a			ENSMUSG00000083070	Gm13350			ENSMUSG00000116371	Gm34284
		ENSMUSG00000114937	Gm30054			ENSMUSG00000007035	Msh5			ENSMUSG00000086913	Gm14019			ENSMUSG00000090429	Gm17271
		ENSMUSG00000004558	Ndrg2			ENSMUSG00000116817	Gm5679			ENSMUSG00000081751	Gm14251			ENSMUSG00000119572	Gm24753
		ENSMUSG00000097633	Gm16617			ENSMUSG00000087443	Ppp1r18os			ENSMUSG00000084017	Rpl21-ps9			ENSMUSG00000068252	Apol7b
		ENSMUSG00000022018	Rgcc			ENSMUSG00000025738	Fbxl16			ENSMUSG00000068859	Sp9			ENSMUSG00000059668	Krt4
		ENSMUSG00000103160	C130012C08Rik			ENSMUSG00000092243	Gm7030			ENSMUSG00000088506	Gm24409			ENSMUSG00000114755	Galr3
		ENSMUSG00000063458	Lrmda			ENSMUSG00000024177	Nme4			ENSMUSG00000079071	Slc28a2b			ENSMUSG00000060284	Sp7
		ENSMUSG00000022199	Slc22a17			ENSMUSG00000091531	Or12d2			ENSMUSG00000099521	Gm28309			ENSMUSG00002075830	Gm55508
		ENSMUSG00000115417	Gm48949			ENSMUSG00000046991	Wdr27			ENSMUSG00000081854	Gm11447			ENSMUSG00000116677	Gm49569
		ENSMUSG00000110165	Btf3-ps18			ENSMUSG00000116958	Gm6705			ENSMUSG00000017300	Tnnc2			ENSMUSG00000102967	Gm37946
		ENSMUSG00000035129	Gm6781			ENSMUSG00000090957	Gm7535			ENSMUSG00000080789	Gm14007			ENSMUSG00000119053	Gm25245
		ENSMUSG00000099879	Gm29123			ENSMUSG00000062691	Cebpzos			ENSMUSG00000079039	None			ENSMUSG00000116999	Gm18723
		ENSMUSG00000032348	Gsta4			ENSMUSG00000054901	Arhgef33			ENSMUSG00000041358	Nutm1			ENSMUSG00000075829	Gm23692
		ENSMUSG00000060594	Layn			ENSMUSG00000024253	Dync2li1			ENSMUSG00000086999	Bcas1os2			ENSMUSG00000086146	Gm15729
		ENSMUSG00000086914	Gm16124			ENSMUSG00000099104	Gm17087			ENSMUSG00000026874	Hc			ENSMUSG00000098164	Gm5493
		ENSMUSG00000102882	Gm2065			ENSMUSG00000039616	Mocos			ENSMUSG00000074771	Ankef1			ENSMUSG00000023992	Trem2
		ENSMUSG00000037493	Cib2			ENSMUSG00000054589	Gm9949			ENSMUSG00000037143	Cfap61			ENSMUSG00000040680	Kremen2
		ENSMUSG00000111748	Gm34885			ENSMUSG00000097413	A830052D11Rik			ENSMUSG00000040035	Disp2			ENSMUSG00000087425	Gm15404
		ENSMUSG00000046240	Hepacam			ENSMUSG00000103332	Pcdhga2			ENSMUSG00000081159	Gm6023			ENSMUSG00000090790	Gm17377
		ENSMUSG00000035594	Chrna5			ENSMUSG00000103081	Pcdhgb8			ENSMUSG00000091556	Gm14569			ENSMUSG00000039154	Shd
		ENSMUSG00000032313	Tmem266			ENSMUSG00000102428	Pcdhga12			ENSMUSG00000095082	Gm15091			ENSMUSG00000086594	Nudt12os
		ENSMUSG00000061039	Or8b53			ENSMUSG00000051375	Pcdh1			ENSMUSG00000082840	Gm16421			ENSMUSG00000092586	Ly6g6c
		ENSMUSG00000102533	Gm37226			ENSMUSG00000117994	Gm5820			ENSMUSG00000077422	Gm24281			ENSMUSG00000116620	Gm4828
		ENSMUSG00000032595	Cdhr4			ENSMUSG00000089235	Gm23119			ENSMUSG00000088275	Gm23124			ENSMUSG00000086076	Ncr3-ps
		ENSMUSG00000049313	Sorl1			ENSMUSG00000006457	Actn3			ENSMUSG00000081972	Armcx7-ps			ENSMUSG00000024406	Pou5f1
		ENSMUSG00000032363	Adamts7			ENSMUSG00000117893	Gm46658			ENSMUSG00000080874	Gm15010			ENSMUSG00000101935	Gm17748
		ENSMUSG00000032323	Cyp11a1			ENSMUSG00000100937	Nscme3l			ENSMUSG00000059203	Il1rapl2			ENSMUSG00000060417	Gm8603
		ENSMUSG00000102224	4930447F24Rik			ENSMUSG00000050957	Insl6			ENSMUSG00000047230	Cldn2			ENSMUSG00000117903	Gm29819
		ENSMUSG00000032327	Stra6			ENSMUSG00000024784	Gpha2			ENSMUSG00000046180	Magea13			ENSMUSG00000117648	Gm32282
		ENSMUSG00000049493	Pls1			ENSMUSG00000118297	Gm18842			ENSMUSG00000039278	Pcsk1n			ENSMUSG00000043972	Opn5
		ENSMUSG00000110521	Or7d12-ps1			ENSMUSG00000094388	Gm8783			ENSMUSG00000082404	Gm14799			ENSMUSG00000024210	Ip6k3
		ENSMUSG00000101867	C78334			ENSMUSG00000090840	Tex54			ENSMUSG00000083119	Gm14724			ENSMUSG00000117592	Gm46603
		ENSMUSG00000004098	Col5a3			ENSMUSG00000114220	Gm10353			ENSMUSG00000081212	Gm6964			ENSMUSG00000098374	Gm28043
		ENSMUSG00000103611	Gm37195			ENSMUSG00000035179	Ppp1r32			ENSMUSG00000083556	Gm9043			ENSMUSG00000117818	Gm50105
		ENSMUSG00000101581	C430002N11Rik			ENSMUSG00000025069	Gsto2			ENSMUSG00000081308	Gm14480			ENSMUSG00000117443	Gm50046
		ENSMUSG00000046402	Rbp1			ENSMUSG00000118099	Gm31356			ENSMUSG00002076087	Gm55603			ENSMUSG00000024300	Myo1f
		ENSMUSG00000111241	Gm19121			ENSMUSG00000080885	Rpl10-ps6			ENSMUSG00000065580	Mir15b			ENSMUSG00000032900	Tex43
		ENSMUSG00000098490	Mir7089			ENSMUSG00000091476	Catspere2			ENSMUSG00000027790	Sis			ENSMUSG00000065445	Mir143
		ENSMUSG00000032548	Slco2a1			ENSMUSG00000081185	Gm4852			ENSMUSG00000104574	Gm42836			ENSMUSG00000024386	Proc
		ENSMUSG00000104040	Gm37563			ENSMUSG00000101940	Akp-ps1			ENSMUSG00000090095	Rpl29-ps1			ENSMUSG00000045498	Pcdhb3
		ENSMUSG00000032561	Acp3			ENSMUSG00000103006	4933417C20Rik			ENSMUSG00000106194	Gm43569			ENSMUSG00000047307	Pcdhb13
		ENSMUSG00000032565	Nudt16			ENSMUSG00000101729	Gm17796			ENSMUSG00000103261	Gm36981			ENSMUSG00000051401	Kctd16
		ENSMUSG00000032816	Igdcc4			ENSMUSG00002075930	Gm55945			ENSMUSG00000090114	Gm3076			ENSMUSG00000055561	Spink5
		ENSMUSG00000119286	Rnu5g			ENSMUSG00000081429	Rps27-ps1			ENSMUSG00000028176	Lrrc7			ENSMUSG00000118097	Gm5237
		ENSMUSG00000041696	Rasl12			ENSMUSG00000003051	Elf3			ENSMUSG00000104161	Gm20089			ENSMUSG00002075795	Gm54867
		ENSMUSG00000031965	Tbx20			ENSMUSG00000096968	Gm26620			ENSMUSG00000103726	Gm30074			ENSMUSG00000034391	Fbxo15
		ENSMUSG00000110627	Gm18935			ENSMUSG00000101482	Gm28883			ENSMUSG00000088484	Gm23592			ENSMUSG00000117530	Gm21055
		ENSMUSG00000041361	Myzap			ENSMUSG00000005677	Nr1i3			ENSMUSG00000027801	Tm4sf4			ENSMUSG00000024411	Aqp4
		ENSMUSG00000052658	5830454E08Rik			ENSMUSG00000102941	Gm37552			ENSMUSG00000105731	Gm43063			ENSMUSG00000097387	4930563E18Rik
		ENSMUSG00000111617	Gm47148			ENSMUSG00000102277	A130050O07Rik			ENSMUSG00000027562	Car2			ENSMUSG00000118371	Gm50308
		ENSMUSG00000111325	Gm47140			ENSMUSG00000026546	Cfap45			ENSMUSG00000084760	Gm15472			ENSMUSG00000038498	Catsper1
		ENSMUSG00000041624	Gucy1a2			ENSMUSG00000101519	Ska2l-ps			ENSMUSG00000087825	Gm22279			ENSMUSG00000047298	Kcnv2
		ENSMUSG00000043613	Mmp3			ENSMUSG00000078899	Gm4631			ENSMUSG00000103440	Gm37131			ENSMUSG00000024935	Slc1a1
		ENSMUSG00000017417	Plxdc1			ENSMUSG00000078891	Gm11008			ENSMUSG00000103641	Gm19024			ENSMUSG00000039097	Rln1
		ENSMUSG00000049291	Prss38			ENSMUSG00000082023	Gm14407			ENSMUSG00000104350	Gm38244			ENSMUSG00000100119	2700089I24Rik
		ENSMUSG00000038067	Csf3			ENSMUSG00000074673	Ttll9			ENSMUSG00000103738	Gm37652			ENSMUSG00000024939	Fam89b
		ENSMUSG00000020889	Nr1d1			ENSMUSG00000086529	Acss2os			ENSMUSG00000081499	Gm12517			ENSMUSG00000117877	Gm8184
		ENSMUSG00000017607	Tns4			ENSMUSG00000104271	Gm37891			ENSMUSG00000102825	Gm36990			ENSMUSG00000018822	Sfrp5
		ENSMUSG00000001558	Klhl10			ENSMUSG00000086544	Chn1os3			ENSMUSG00000089081	Gm24002			ENSMUSG00000097683	Gm26644
		ENSMUSG00000072673	Gm10392			ENSMUSG00000087032	Gm13874			ENSMUSG00000098980	Mir6397			ENSMUSG00000093525	Gm8974
		ENSMUSG00000061878	Sphk1			ENSMUSG00000099320	Mir7664			ENSMUSG00000073821	8030451A03Rik			ENSMUSG00000034336	Ina
		ENSMUSG00000056032	BC018473			ENSMUSG00000100255	Gm28196			ENSMUSG00000028940	Hes2			ENSMUSG00000118127	Gm36693
		ENSMUSG00000056427	Slit3			ENSMUSG00000009551	6330409D20Rik			ENSMUSG00000118515	Gm53026			ENSMUSG00000058216	Gstp3
		ENSMUSG00000085419	Gm11734			ENSMUSG00000027316	Gfra4			ENSMUSG00000087071	Trp73os			ENSMUSG00000037451	Slc22a20
		ENSMUSG00000050106	Tmc8			ENSMUSG00000086001	Gm13448			ENSMUSG00000083245	Gm11185			ENSMUSG00000064342	mt-Ti
		ENSMUSG00000001751	Naglu			ENSMUSG00000087158	Gm14093			ENSMUSG00000083852	Gm13007			ENSMUSG00000064343	mt-Tq
		ENSMUSG00000017167	Cntnap1			ENSMUSG00000083745	Gm13543			ENSMUSG00000070902	Zfp352			ENSMUSG00000102319	Gm37626
		ENSMUSG00000001240	Ramp2			ENSMUSG00000108155	Gm44443			ENSMUSG00000052520	Cyp2j5			ENSMUSG00000103717	Gm38038
		ENSMUSG00000084153	Gm12186			ENSMUSG00000079845	Xlr4a			ENSMUSG00000078577	Tmco2			ENSMUSG00000046057	Gm15428
		ENSMUSG00000086677	Tvp23bos			ENSMUSG00000096966	Pnma6e			ENSMUSG00000076436	Oxct2a			ENSMUSG00000101279	Gm18342
		ENSMUSG00000070407	Hs3st3b1			ENSMUSG00000081473	Gm4853			ENSMUSG00000078503	Zfp990			ENSMUSG00000101224	Gm28209
		ENSMUSG00000049321	Zfp2			ENSMUSG00000082423	Gm15148			ENSMUSG00000094177	Vmn2r-ps15			ENSMUSG00000102293	Gm37541
		ENSMUSG00000085941	Gm11201			ENSMUSG00000031264	Btk			ENSMUSG00000082613	Gm12518			ENSMUSG00000051295	9630028B13Rik
		ENSMUSG00000108218	Or2y7			ENSMUSG00000058252	Tcp11x2			ENSMUSG00000085522	4930556G01Rik			ENSMUSG00000099997	Tubb4b-ps2
		ENSMUSG00000052921	Arhgef15			ENSMUSG00000097288	Gm2155			ENSMUSG00000098310	Mir8118			ENSMUSG00000102619	Gm37849
		ENSMUSG00000078640	Gm11627			ENSMUSG00000071753	Cdr1os			ENSMUSG00000042993	Ifnk			ENSMUSG00000079550	Mpp4
		ENSMUSG00000020930	Ccdc103			ENSMUSG00000081463	Pou5f1-rs13			ENSMUSG00000096377	Mir5123			ENSMUSG00000101549	Gm29630
		ENSMUSG00000020333	Acsl6			ENSMUSG00000040808	S100g			ENSMUSG00000093562	Gm23090			ENSMUSG00000100658	F730311O21Rik
		ENSMUSG00000086794	Gm11642			ENSMUSG00000082964	Rpl13-ps5			ENSMUSG00000095298	Gm12407			ENSMUSG00000097760	6030442K20Rik
		ENSMUSG00000069835	Sat2			ENSMUSG00000031209	Heph			ENSMUSG00000084854	Gm12678			ENSMUSG00000102202	Gm33280
		ENSMUSG00000042826	Fgf11			ENSMUSG00000097953	Gm26952			ENSMUSG00000029618	Ocm			ENSMUSG00000037447	Arid5a
		ENSMUSG00000001583	Tnk1			ENSMUSG00000087660	B230398E01Rik			ENSMUSG00000106834	Gm10459			ENSMUSG00000020423	Btg2
		ENSMUSG00000018593	Sparc			ENSMUSG00000106619	Gm9353			ENSMUSG00000086234	Usp46os2			ENSMUSG00000104316	Gm37909
		ENSMUSG00000085033	Gm11646			ENSMUSG00000078590	None			ENSMUSG00000080836	Gm6444			ENSMUSG00000097993	Ptprv
		ENSMUSG00000085628	Appbp2os			ENSMUSG00000083353	Gm12540			ENSMUSG00000087541	Hopxos			ENSMUSG00000103845	Gm19026
		ENSMUSG00000053263	Gm12592			ENSMUSG00000065847	Gm25188			ENSMUSG00000106004	Gm43391			ENSMUSG00000102368	4930590L20Rik
		ENSMUSG00000087055	Gm11948			ENSMUSG00000050533	Gm9845			ENSMUSG00000118827	Gm22583			ENSMUSG00000073650	Catip
		ENSMUSG00000034570	Inpp5j			ENSMUSG00000105322	Gm43751			ENSMUSG00000104602	Gm42779			ENSMUSG00000097416	Gm26670
		ENSMUSG00000020717	Pecam1			ENSMUSG00000105447	Gm43653			ENSMUSG00000105039	Gm32585			ENSMUSG00000097089	Gm26879
		ENSMUSG00000000049	Apoh			ENSMUSG00000103940	Gm38227			ENSMUSG00000106225	Gm43564			ENSMUSG00000051703	Tmem198
		ENSMUSG00000020623	Map2k6			ENSMUSG00000103027	Gm37684			ENSMUSG00000048163	Selplg			ENSMUSG00000078894	2210418O10Rik
		ENSMUSG00000085051	Gm11542			ENSMUSG00000106447	Gm42957			ENSMUSG00000106884	Gm20156			ENSMUSG00000083170	Gm14405
		ENSMUSG00000084252	Gm12036			ENSMUSG00000104968	Gm43803			ENSMUSG00000099891	Gm5575			ENSMUSG00000094786	Gm14403
		ENSMUSG00000082576	Gm12058			ENSMUSG00000106334	Gm43549			ENSMUSG00000029564	4930519G04Rik			ENSMUSG00000049999	Ppp1r3d
		ENSMUSG00002074900	Gm56414			ENSMUSG00000090066	1110002E22Rik			ENSMUSG00000105745	Gm42521			ENSMUSG00000093746	Mir5622
		ENSMUSG00000018925	Heatr9			ENSMUSG00000077804	Gm24403			ENSMUSG00000107353	4930430O22Rik			ENSMUSG00000073236	2500004C02Rik
		ENSMUSG00000119339	Gm23247			ENSMUSG00000101641	Gm29560			ENSMUSG00002075648	Gm55997			ENSMUSG00000087667	Gm13381
		ENSMUSG00000019122	Ccl9			ENSMUSG00000043020	Dnai3			ENSMUSG00000029188	Slc34a2			ENSMUSG00000104262	Gm37747
		ENSMUSG00000051832	E230016K23Rik			ENSMUSG00000014603	Alx3			ENSMUSG00000105437	Gm42450			ENSMUSG00000079110	Capn3
		ENSMUSG00000021319	Sfrp4			ENSMUSG00000097786	4933429H19Rik			ENSMUSG00000088293	Gm26411			ENSMUSG00000027489	Necab3
		ENSMUSG00000114016	Gm47258			ENSMUSG00000089188	Gm22942			ENSMUSG00000106273	Gm43767			ENSMUSG00000074652	Myh7b
		ENSMUSG00000055313	Pgbd1			ENSMUSG00000000411	Tssk3			ENSMUSG00000106910	Gm16273			ENSMUSG00000033486	Catsper2
		ENSMUSG00000114771	Gm49064			ENSMUSG00000034871	Fam151a			ENSMUSG00000072573	Gm10369			ENSMUSG00000108976	Gm29797
		ENSMUSG00000058022	Adtrp			ENSMUSG00000089321	Gm22523			ENSMUSG00000107335	Gm43372			ENSMUSG00000070692	Rps12-ps10
		ENSMUSG00000021662	Arhgef28			ENSMUSG00000087361	0610043K17Rik			ENSMUSG00000103864	Gm37415			ENSMUSG00000068452	Duox2
		ENSMUSG00000114733	Gm4815			ENSMUSG00000044377	Gm13080			ENSMUSG00000100157	2310034O05Rik			ENSMUSG00000075036	None
		ENSMUSG00000000706	Btn1a1			ENSMUSG00000067919	Rex2			ENSMUSG00000089997	Cfap92			ENSMUSG00000075271	Ift70a1
		ENSMUSG00000053216	Btn2a2			ENSMUSG00000099005	Mir6398			ENSMUSG00000079262	Slco1a6			ENSMUSG00000053615	Gm9913
		ENSMUSG00000113486	Gm48676			ENSMUSG00000082062	Ftl2-ps			ENSMUSG00000030142	Clec4e			ENSMUSG00000055632	Hmcn2
		ENSMUSG00000113790	Gm17872			ENSMUSG00000065544	Mir32			ENSMUSG00000053977	Cd8a			ENSMUSG00000087549	Gm13427
		ENSMUSG00000078915	Hsp25-ps1			ENSMUSG00000086127	Gm11934			ENSMUSG00000108026	Gm44007			ENSMUSG00000027196	Alkbh3os1
		ENSMUSG00000000253	Gmpr			ENSMUSG00000080772	Gm12543			ENSMUSG00000087157	Sox5os2			ENSMUSG00000075014	None
		ENSMUSG00000086363	A330102I10Rik			ENSMUSG00000029330	Cds1			ENSMUSG00000068794	Col28a1			ENSMUSG00000017767	Spata25
		ENSMUSG00000049115	Agtr1a			ENSMUSG00000104684	5430427N15Rik			ENSMUSG00000107422	Gm44129			ENSMUSG00000109931	Gm39929
		ENSMUSG00000113007	Gm8700			ENSMUSG00000105996	Gm43219			ENSMUSG00000107964	4930447C11Rik			ENSMUSG00000085498	Gm14023
		ENSMUSG00000114276	Gm47849			ENSMUSG00000106739	Gm43499			ENSMUSG00000085776	5430402O13Rik			ENSMUSG00000087028	Gm13387
		ENSMUSG00000084860	2610204G07Rik			ENSMUSG00000090561	Gm17207			ENSMUSG00000108036	Gm43967			ENSMUSG00000036752	Tubb4b
		ENSMUSG00000100833	Gm28988			ENSMUSG00000106968	C78283			ENSMUSG00000080759	Gm15573			ENSMUSG00000087351	Gm11464
		ENSMUSG00000114622	Gm18990			ENSMUSG00000036596	Cpz			ENSMUSG00000107873	Gm19065			ENSMUSG00000039021	Ttc16
		ENSMUSG00000114555	Gm48706			ENSMUSG00000106541	Gm43246			ENSMUSG00000065198	Gm23462			ENSMUSG00000015093	Clic3
		ENSMUSG00000114857	Gm48770			ENSMUSG00000086352	4930401G09Rik			ENSMUSG00000107976	Gm44043			ENSMUSG00000084870	Gm13954
		ENSMUSG00000109853	Gm33045			ENSMUSG00000092344	Hspe1-ps3			ENSMUSG00000003477	Inmt			ENSMUSG00000064906	n-R5s204
		ENSMUSG00000039004	Bmp6			ENSMUSG00000105775	Gm10290			ENSMUSG00000093520	Vmn1r-ps9			ENSMUSG00000081236	Gm13574
		ENSMUSG00000049985	Ankrd55			ENSMUSG00000106186	Gm43627			ENSMUSG00000107760	Gm44401			ENSMUSG00000036551	Akap14
		ENSMUSG00000021758	Ddx4			ENSMUSG00000090468	Gm2840			ENSMUSG00000107567	4930480K02Rik			ENSMUSG00000031239	Itm2a
		ENSMUSG00000064917	Snord138			ENSMUSG00000029603	Dtx1			ENSMUSG00000064987	Gm25260			ENSMUSG00000031258	Xkrx
		ENSMUSG00000094463	Gm8546			ENSMUSG00000088494	Gm24399			ENSMUSG00000039070	Cpa4			ENSMUSG00000083823	Amd-ps1
		ENSMUSG00000100622	Gm20379			ENSMUSG00000077347	Gm24671			ENSMUSG00000097998	Gm27019			ENSMUSG00000082873	Gm15367
		ENSMUSG00000060176	Kif27			ENSMUSG00000107220	Gm9555			ENSMUSG00000082474	Gm8213			ENSMUSG00000031155	Pim2
		ENSMUSG00000074715	Ccl28			ENSMUSG00000118435	Gm50482			ENSMUSG00000107026	Gm7504			ENSMUSG00000081164	Gm8722
		ENSMUSG00000091109	None			ENSMUSG00000105750	Gm43130			ENSMUSG00000052850	Tas2r137			ENSMUSG00000048600	Gm5763
		ENSMUSG00000113379	Gm46436			ENSMUSG00000055027	Smyd1			ENSMUSG00000094626	Tmem121b			ENSMUSG00000079697	Gm5751
		ENSMUSG00000055137	Sugct			ENSMUSG00000043119	Or2a5			ENSMUSG00000040797	Iqsec3			ENSMUSG00000019359	Gdpd2
		ENSMUSG00000113126	Gm47588			ENSMUSG00000108466	Gm44771			ENSMUSG00000103189	Gm37092			ENSMUSG00000051537	Gm5124
		ENSMUSG00000039109	F13a1			ENSMUSG00000107680	Gm43903			ENSMUSG00000038210	Hoxa11			ENSMUSG00000080845	Gm9115
		ENSMUSG00000113361	B930059L03Rik			ENSMUSG00000108048	Gm43990			ENSMUSG00000106779	Gm8579			ENSMUSG00000051851	Rtl8c
		ENSMUSG00000113724	Gm48398			ENSMUSG00000107013	Gm43635			ENSMUSG00000107184	Gm18222			ENSMUSG00000056900	Usp13
		ENSMUSG00000047022	Mipol1			ENSMUSG00000108280	Gm8703			ENSMUSG00000052779	None			ENSMUSG00000105359	Rpl21-ps10
		ENSMUSG00000020646	Mboat2			ENSMUSG00000097675	1700101I11Rik			ENSMUSG00000038973	Cldnd2			ENSMUSG00000105733	Gm42973
		ENSMUSG00000114081	Gm48904			ENSMUSG00000108233	Gm44084			ENSMUSG00000030474	Siglece			ENSMUSG00000093553	Gm20633
		ENSMUSG00000112779	Gm18029			ENSMUSG00000107968	Gm44419			ENSMUSG00000047884	Klk9			ENSMUSG00000050936	Gm42743
		ENSMUSG00000002997	Prkar2b			ENSMUSG00000107786	Gm44232			ENSMUSG00000109735	Gm45667			ENSMUSG00000102775	Gm38160
		ENSMUSG00000021069	Pygl			ENSMUSG00000108024	Gm43912			ENSMUSG00000101166	Gm28496			ENSMUSG00000038298	Pdzk1
		ENSMUSG00000019718	L3hypdh			ENSMUSG00000042279	H1f8			ENSMUSG00000108705	Gm18905			ENSMUSG00000106499	Gm9403
		ENSMUSG00000113383	Gm47267			ENSMUSG00000107358	Gm43168			ENSMUSG00000108873	Gm44609			ENSMUSG00000103986	Gm5539
		ENSMUSG00000021047	Nova1			ENSMUSG00000029882	Prss3b			ENSMUSG00000064734	Gm23445			ENSMUSG00000106218	Gm43713
		ENSMUSG00000090607	Gm17052			ENSMUSG00000095061	E030018B13Rik			ENSMUSG00000087926	Gm23233			ENSMUSG00000103041	Gm37305
		ENSMUSG00000079055	Slc8a3			ENSMUSG00000030731	Syt3			ENSMUSG00000002204	Napsa			ENSMUSG00000027947	Il6ra
		ENSMUSG00000020627	Klhl29			ENSMUSG00000047085	Lrrc4b			ENSMUSG00000045165	AI467606			ENSMUSG00000027690	Slc2a2
		ENSMUSG00000020600	Slc7a15			ENSMUSG00000109133	Gm45098			ENSMUSG00000004328	Hif3a			ENSMUSG00000009108	Gnat2
		ENSMUSG00000020583	Matn3			ENSMUSG00000109685	Gvin-ps1			ENSMUSG00000109021	Gm44812			ENSMUSG00000108689	Gm45354
		ENSMUSG00000061740	Cyp2d22			ENSMUSG00000108560	Gm44695			ENSMUSG00000031028	Tub			ENSMUSG00000044505	Lingo4
		ENSMUSG00000022489	Pde1b			ENSMUSG00000108677	Gm44759			ENSMUSG00000092659	Mir3100			ENSMUSG00000001334	Fndc5
		ENSMUSG00000115062	4930544F09Rik			ENSMUSG00000042289	Hsd3b7			ENSMUSG00000037463	Fbxo27			ENSMUSG00000086041	Gm12869
		ENSMUSG00000047878	A4galt			ENSMUSG00000030399	Ckm			ENSMUSG00000059146	Ntrk3			ENSMUSG00000085213	Gm13091
		ENSMUSG00000055748	Gsdmc4			ENSMUSG00000030589	Rasgrp4			ENSMUSG00000108815	Gm49388			ENSMUSG00000084342	Gm11224
		ENSMUSG00000064566	Gm24144			ENSMUSG00000109549	Gm38941			ENSMUSG00000083974	Gm16053			ENSMUSG00000024793	Tnfrsf25
		ENSMUSG00000005360	Slc1a3			ENSMUSG00000109008	Gm44899			ENSMUSG00000108436	Gm44851			ENSMUSG00000081136	Gm12990
		ENSMUSG00000062760	Shisal1			ENSMUSG00000108764	Gm2926			ENSMUSG00000118215	Vmn1r55			ENSMUSG00000070890	Pramel19
		ENSMUSG00000087331	1810021B22Rik			ENSMUSG00000097817	Gm26810			ENSMUSG00000034690	Nlrp4c			ENSMUSG00000066688	Pramel21
		ENSMUSG00000079022	Col22a1			ENSMUSG00000109149	Gm19656			ENSMUSG00000070564	Ntn5			ENSMUSG00000028794	A3galt2
		ENSMUSG00000086602	Gm15609			ENSMUSG00000064158	Izumo1			ENSMUSG00000092447	Gm7696			ENSMUSG00000054659	Pm20d2
		ENSMUSG00000115326	Gm35019			ENSMUSG00000110243	Gm45631			ENSMUSG00000110208	Gm45442			ENSMUSG00000087938	Gm26049
		ENSMUSG00000065852	Gm22353			ENSMUSG00000093599	Mir5620			ENSMUSG00000054272	Zscan4c			ENSMUSG00000043633	Fam221b
		ENSMUSG00000044250	Pced1b			ENSMUSG00000032942	Ucp3			ENSMUSG00000036570	Fxyd1			ENSMUSG00000070999	Ccin
		ENSMUSG00000022425	Enpp2			ENSMUSG00000109303	Gm44549			ENSMUSG00000109326	Gm9165			ENSMUSG00000087192	Lexis1
		ENSMUSG00000054619	Tmt1a			ENSMUSG00000109635	Gm45670			ENSMUSG00000092517	Art2a			ENSMUSG00000095159	Tubb4b-ps1
		ENSMUSG00000098620	Gm27209			ENSMUSG00000086526	Gm12762			ENSMUSG00000007946	Phox2a			ENSMUSG00000040537	Adam22
		ENSMUSG00000116180	Gm49492			ENSMUSG00000118454	Wdr88			ENSMUSG00000074093	Svip			ENSMUSG00000105867	Gm42517
		ENSMUSG00000093458	Gm20688			ENSMUSG00002076774	Gm56391			ENSMUSG00000098080	Gm5732			ENSMUSG00000046959	Slc26a1
		ENSMUSG00000071713	Csf2rb			ENSMUSG00000108943	Gm44559			ENSMUSG00000030873	Scnn1b			ENSMUSG00000029408	Abcb9
		ENSMUSG00000016942	Tmprss6			ENSMUSG00000109122	A230103L15Rik			ENSMUSG00000082684	Gm12774			ENSMUSG00000105890	Gm42780
		ENSMUSG00000068227	Il2rb			ENSMUSG00000108293	Pla2g4c-ps			ENSMUSG00000109332	Gm44742			ENSMUSG00000084717	Gm24630
		ENSMUSG00000116091	Gm49479			ENSMUSG00000025467	Prap1			ENSMUSG00000052305	Hbb-bs			ENSMUSG00000093637	Gm20636
		ENSMUSG00000022574	Naprt			ENSMUSG00000110776	Gm2829			ENSMUSG00000077409	Gm25416			ENSMUSG00000097207	6030443J06Rik
		ENSMUSG00000044361	BC024139			ENSMUSG00000088875	Gm25862			ENSMUSG00000031098	Syt8			ENSMUSG00002075656	Gm55878
		ENSMUSG00000022803	Popdc2			ENSMUSG00000019787	Trdn			ENSMUSG00000005649	Cabp5			ENSMUSG00000001622	Csn3
		ENSMUSG00000039956	Mrap			ENSMUSG00000089214	Mir1931			ENSMUSG00000112206	Gm30228			ENSMUSG00000038295	Atg9b
		ENSMUSG00000018830	Myh11			ENSMUSG00000086269	Tmcc3os			ENSMUSG00000111397	Gm48232			ENSMUSG00000087477	Gm13822
		ENSMUSG00000082535	Gm7860			ENSMUSG00000112148	Lilrb4a			ENSMUSG00000112814	Cdc5lrt5			ENSMUSG00000067321	Gm7931
		ENSMUSG00000086331	Gm16310			ENSMUSG00000112317	Gm47580			ENSMUSG00000071343	Gm10327			ENSMUSG00000041609	Bicdl1
		ENSMUSG00000087066	Gm15518			ENSMUSG00000112745	Gm48025			ENSMUSG00000097134	1110002J07Rik			ENSMUSG00000029377	Ereg
		ENSMUSG00000116890	Gm49617			ENSMUSG00000070214	Gm23058			ENSMUSG00000074999	Gm10797			ENSMUSG00000107173	Gm43266
		ENSMUSG00000064115	Cadm2			ENSMUSG00000112424	Gm6494			ENSMUSG00000112192	Gm48341			ENSMUSG00000029361	Nos1
		ENSMUSG00000022883	Robo1			ENSMUSG00000055958	None			ENSMUSG00000112009	Gm48591			ENSMUSG00000106930	Gm6450
		ENSMUSG00000032940	Rbm11			ENSMUSG00000065792	Gm25515			ENSMUSG00000112492	Gm9111			ENSMUSG00000107019	Gm43682
		ENSMUSG00000096156	Gm9242			ENSMUSG00000112710	Gm17829			ENSMUSG00000098544	Mir7211			ENSMUSG00000106798	Gm43275
		ENSMUSG00000050821	Fam131a			ENSMUSG00000087400	Gm15270			ENSMUSG00000087163	Gm16230			ENSMUSG00000104872	1700008B11Rik
		ENSMUSG00000097397	Gm16861			ENSMUSG00000112116	Gm46234			ENSMUSG00000019906	Lin7a			ENSMUSG00000104719	4933437G19Rik
		ENSMUSG00000044626	Liph			ENSMUSG00000098279	Mir6908			ENSMUSG00000035916	Ptprq			ENSMUSG00000029149	Krtcap3
		ENSMUSG00000109783	Gm45338			ENSMUSG00000112061	Gm8249			ENSMUSG00000112564	Gm47419			ENSMUSG00000102759	Gm10463
		ENSMUSG00000115992	Gm10832			ENSMUSG00000112196	Gm8274			ENSMUSG00000097372	Gm26876			ENSMUSG00000029134	Plb1
		ENSMUSG00000022537	Tmem44			ENSMUSG00000112134	Gm40723			ENSMUSG00000034833	Tespa1			ENSMUSG00000075591	Gm10874
		ENSMUSG00000116778	Gm49713			ENSMUSG00000038457	Tmem255b			ENSMUSG00000037202	Prf1			ENSMUSG00000015950	Ncf1
		ENSMUSG00000116908	Gm49599			ENSMUSG00000110318	Gm2767			ENSMUSG00000089024	Gm25016			ENSMUSG00000090873	Gm17112
		ENSMUSG00000084834	4930565N06Rik			ENSMUSG00000006587	Snai3			ENSMUSG00000111955	Gm48148			ENSMUSG00000108049	Gm44168
		ENSMUSG00000117628	Gm50012			ENSMUSG00000031775	Pllp			ENSMUSG00000033208	S100b			ENSMUSG00000073110	Or2a56
		ENSMUSG00000117486	Gm30938			ENSMUSG00000110335	1700015I17Rik			ENSMUSG00000101695	1700094J05Rik			ENSMUSG00000108278	Gm44194
		ENSMUSG00000117237	Gm18648			ENSMUSG00000031881	Cdh16			ENSMUSG00000112241	Gm49325			ENSMUSG00000051499	Zfp786
		ENSMUSG00000073421	H2-Ab1			ENSMUSG00000087535	Zmiz1os1			ENSMUSG00000075558	Gm17151			ENSMUSG00000051124	Gimap9
		ENSMUSG00000036594	H2-Aa			ENSMUSG00000115071	Gm49026			ENSMUSG00000112350	Gm47697			ENSMUSG00000072662	Mansc4
		ENSMUSG00000039481	Nrtn			ENSMUSG00000115145	Gm35166			ENSMUSG00000112577	Gm47170			ENSMUSG00000059659	Gm10069
		ENSMUSG00000062591	Tubb4a			ENSMUSG00000053821	Gm9922			ENSMUSG00000054910	4931415C17Rik			ENSMUSG00000030162	Olr1
		ENSMUSG00000032796	Lama1			ENSMUSG00002076276	Gm54461			ENSMUSG00002076384	Gm54720			ENSMUSG00000107768	Gm36582
		ENSMUSG00000024397	Aif1			ENSMUSG00000015966	Il17rb			ENSMUSG00000109876	Gm45449			ENSMUSG00000090098	Alms1-ps2
		ENSMUSG00000003279	Dlgap1			ENSMUSG00000102112	1810041H14Rik			ENSMUSG00000031452	1700029H14Rik			ENSMUSG00000107411	Gm19040
		ENSMUSG00000093622	Gm20703			ENSMUSG00000100585	1700108J01Rik			ENSMUSG00000057116	Semp2l2a			ENSMUSG00000107556	Gm44237
		ENSMUSG00000024053	Emilin2			ENSMUSG00000098975	Gm27177			ENSMUSG00000078143	Gm17344			ENSMUSG00000083500	Gm15470
		ENSMUSG00000071984	Fndc1			ENSMUSG00000099528	2410012E07Rik			ENSMUSG00000085371	Gm3160			ENSMUSG00000038663	Fsd2
		ENSMUSG00000090069	E430024P14Rik			ENSMUSG00000115785	Gm6740			ENSMUSG00000110616	Gm36879			ENSMUSG00000030742	Lat
		ENSMUSG00001118668	Gm23864			ENSMUSG00000071531	Gprin2			ENSMUSG00000110681	Gm45796			ENSMUSG00000119845	Gm25405
		ENSMUSG00000091475	Cerox1			ENSMUSG00000072492	Gm10364			ENSMUSG00000110289	4930412F12Rik			ENSMUSG00000109485	Gm45016
		ENSMUSG00000088224	Gm25406			ENSMUSG00000115050	Gm21154			ENSMUSG00000049946	BC030500			ENSMUSG00000081788	Gm5898
		ENSMUSG00000092392	Gm20546			ENSMUSG00000110845	Gm47481			ENSMUSG00000031772	Cntnap4			ENSMUSG00000054568	Usp17la
		ENSMUSG00000092077	Or12d12			ENSMUSG00000102259	Gm38230			ENSMUSG00000109854	Gm45345			ENSMUSG00000038540	Tmc3
		ENSMUSG00000023926	Rhag			ENSMUSG00000053310	Nrgn			ENSMUSG00000056772	Rps6-ps2			ENSMUSG00000080478	Snord23
		ENSMUSG00000116796	Gm49784			ENSMUSG00000110914	Gm48611			ENSMUSG00000031665	Sall1			ENSMUSG00000108777	Gm45081
		ENSMUSG00000023913	Pla2g7			ENSMUSG00000104263	9430062P05Rik			ENSMUSG00000110233	Gm45427			ENSMUSG00000110234	Gm45799
		ENSMUSG00000097090	Gm26724			ENSMUSG00000103658	Gm37201			ENSMUSG00000110302	Gm45295			ENSMUSG00000108607	Gm44646
		ENSMUSG00000039601	Rcan2			ENSMUSG00000096655	1700065D16Rik			ENSMUSG00000031980	Agt			ENSMUSG00000030890	Ilk
		ENSMUSG00000024084	Qpct			ENSMUSG00000110740	Gm48853			ENSMUSG00000108818	Gm44869			ENSMUSG00000030559	Rab38
		ENSMUSG00000117013	Gm30531			ENSMUSG00000100922	Gm8520			ENSMUSG00000097308	Gm6410			ENSMUSG00000097842	9330104G04Rik
		ENSMUSG00000097125	Gm26885			ENSMUSG00000087239	Btf3-ps2			ENSMUSG00000109462	Gm6334			ENSMUSG00000070802	Pnma8b
		ENSMUSG00000079580	Tmem217			ENSMUSG00000111218	Gm46999			ENSMUSG00000110462	Gm35572			ENSMUSG00000040866	Rsph6a
		ENSMUSG00000097305	Gm17276			ENSMUSG00000111205	Gm39307			ENSMUSG00000109271	Gm39129			ENSMUSG00000059891	Tsks
		ENSMUSG00000038146	Notch3			ENSMUSG00000110692	Gm33460			ENSMUSG00000110154	Ccnq-ps2			ENSMUSG00000030781	Slc5a2
		ENSMUSG00000091968	Gm17115			ENSMUSG00000106193	Mir7090			ENSMUSG00000084783	Gm15419			ENSMUSG00000094152	Slc6a16
		ENSMUSG00000117468	Gm7059			ENSMUSG00000102971	A730062M13Rik			ENSMUSG00000093140	Mir28b			ENSMUSG00000055305	Zfp93
		ENSMUSG00000117373	Gm18273			ENSMUSG00000098232	Gm3671			ENSMUSG00000109704	Gm38414			ENSMUSG00000109351	Gm44632
		ENSMUSG00000048602	Morc2b			ENSMUSG00000088626	Gm23034			ENSMUSG00000039620	Trmt9b			ENSMUSG00000030670	Cyp2r1
		ENSMUSG00000083534	H2-M6-ps			ENSMUSG00000080152	H3f4			ENSMUSG00000051648	Kctd19			ENSMUSG00000051811	Cox6b2
		ENSMUSG00000086607	4930511M06Rik			ENSMUSG00000020286	1700093K21Rik			ENSMUSG00000099031	Mir7240			ENSMUSG00000046958	4930432E11Rik
		ENSMUSG00000118361	Gm50237			ENSMUSG00000087692	Gm11940			ENSMUSG00000098976	Mir6769b			ENSMUSG00000117477	Gm50092
		ENSMUSG00000117345	Gm7926			ENSMUSG00000082456	Gm11598			ENSMUSG00000084951	Mipepos			ENSMUSG00000035285	Nat14
		ENSMUSG00000041482	Piezo2			ENSMUSG00000093924	Gm12623			ENSMUSG00000115656	4930556J02Rik			ENSMUSG00000109472	Gm18943
		ENSMUSG00000024347	Psd2			ENSMUSG00000051062	Fbll1			ENSMUSG00000054763	Defb42			ENSMUSG00000006651	Aplp1
		ENSMUSG00000044719	E230025N22Rik			ENSMUSG00000084052	Gm11745			ENSMUSG00000114686	Gm4573			ENSMUSG00000062132	Arhgap33os
		ENSMUSG00000024451	Arap3			ENSMUSG00000054418	2900041M22Rik			ENSMUSG00000025557	Slc15a1			ENSMUSG00000035211	Xrra1
		ENSMUSG00000036585	Fgf1			ENSMUSG00000025573	6030468B19Rik			ENSMUSG00000022039	Adam2			ENSMUSG00000108940	Gm45719
		ENSMUSG00000085289	Gm15337			ENSMUSG00000020411	Nipal4			ENSMUSG00000115737	Rpl19-ps3			ENSMUSG00000110003	Gm45403
		ENSMUSG00000096699	Rps19-ps4			ENSMUSG00000065676	Snord42b			ENSMUSG00002075142	Gm55634			ENSMUSG00000109225	4930513N20Rik
		ENSMUSG00000117599	Gm49971			ENSMUSG00000087434	Rab11fip4os1			ENSMUSG00000090706	Gm17233			ENSMUSG00000096002	Vmn2r53
		ENSMUSG00000117372	Gm49972			ENSMUSG00000006574	Slc4a1			ENSMUSG00000115573	Gm49131			ENSMUSG00000082872	Gm15773
		ENSMUSG00000117669	Gm5509			ENSMUSG00000020383	Il13			ENSMUSG00000115564	Gm49199			ENSMUSG00000006204	Cdcp3
		ENSMUSG00000117494	Gm49970			ENSMUSG00000020940	Efcab15			ENSMUSG00000085500	Gm16976			ENSMUSG00000110099	Gm45344
		ENSMUSG00000117508	Gm34804			ENSMUSG00000082917	Gm11440			ENSMUSG00000115553	Gm49124			ENSMUSG00000025491	Ifitm1
		ENSMUSG00000117619	Gm50079			ENSMUSG00000034177	Rnf43			ENSMUSG00000000365	Rnf17			ENSMUSG00000025505	Tmem80
		ENSMUSG00000025081	Tdrd1			ENSMUSG00000018924	Alox15			ENSMUSG00000114909	Csnk2a1-ps1			ENSMUSG00000066108	Muc5b
		ENSMUSG00000024887	Asah2			ENSMUSG00000065686	Snora5c			ENSMUSG00000091563	Gm8108			ENSMUSG00000109638	Gm45630
		ENSMUSG00000060224	Pyroxd2			ENSMUSG00000087507	Gm16141			ENSMUSG00000032572	Col6a4			ENSMUSG00000025507	Pidd1
		ENSMUSG00000037418	Best1			ENSMUSG00000086693	A730081D07Rik			ENSMUSG00000031994	Adamts8			ENSMUSG00000050035	Fhl4
		ENSMUSG00000117955	Gm50205			ENSMUSG00000054890	Or2b7			ENSMUSG00000111382	Gm47536			ENSMUSG00000112347	Gm47257
		ENSMUSG00000118392	4930524O05Rik			ENSMUSG00000053181	A830005F24Rik			ENSMUSG00000091129	Iqcf6			ENSMUSG00000111646	Gm40621
		ENSMUSG00000117848	Gm35867			ENSMUSG00000114637	Gm47851			ENSMUSG00000088708	Gm25558			ENSMUSG00000112855	Gm47842
		ENSMUSG00000034117	Ptgdr2			ENSMUSG00000021448	Shc3			ENSMUSG00000098590	Vsig10l2			ENSMUSG00000037868	Egr2
		ENSMUSG00000086213	A330040F15Rik			ENSMUSG00000113404	Gm48622			ENSMUSG00000111836	4933407I05Rik			ENSMUSG00000081873	Gm15197
		ENSMUSG00000058624	Gda			ENSMUSG00000090358	Gm2822			ENSMUSG00000101144	Gm29054			ENSMUSG00000040441	Slc26a10
		ENSMUSG00000043531	Sorcs1			ENSMUSG00000114696	Gm47479			ENSMUSG00000011118	Panx3			ENSMUSG00000097407	4933408J17Rik
		ENSMUSG00000117988	Gm8663			ENSMUSG00000047117	Ankdd1b			ENSMUSG00000102617	Gm37842			ENSMUSG00000112593	Gm48882
		ENSMUSG00000101722	Gm29125			ENSMUSG00000113224	Gm48444			ENSMUSG00000033419	Snap91			ENSMUSG00000019913	Sim1
		ENSMUSG00000101674	4930444A19Rik			ENSMUSG00000112064	Gm47399			ENSMUSG00000043911	Or8b55			ENSMUSG00000040280	Ndufa4l2
		ENSMUSG00000109913	Gm30694			ENSMUSG00000113209	1700081N11Rik			ENSMUSG00000110887	Cbx3-ps8			ENSMUSG00000091455	Otogl
		ENSMUSG00000104400	Gm38010			ENSMUSG00000059114	Lrrc74a			ENSMUSG00000054360	Bsx			ENSMUSG00000112673	Gm7413
		ENSMUSG00000103522	9430087J23Rik			ENSMUSG00000066027	Pramel51			ENSMUSG00000111767	4930546K05Rik			ENSMUSG00000097378	B230208H11Rik
		ENSMUSG00000089730	1700007P06Rik			ENSMUSG00000097494	4933406C10Rik			ENSMUSG00000091908	Gm17231			ENSMUSG00000043126	D830039M14Rik
		ENSMUSG00000026692	Fmo4			ENSMUSG00000112138	Gm47526			ENSMUSG00000111161	Gm48849			ENSMUSG00000035237	Lcat
		ENSMUSG00000026579	F5			ENSMUSG00000112852	Gm47767			ENSMUSG00000110790	Gm47079			ENSMUSG00000086390	1810019D21Rik
		ENSMUSG00000049515	Espnl			ENSMUSG00000043487	Acot6			ENSMUSG00000111651	Gm47199			ENSMUSG00000031750	Il34
		ENSMUSG00000026321	Tnfrsf11a			ENSMUSG00000111889	Gm48071			ENSMUSG00000032092	Mpzl2			ENSMUSG00000083218	Gm16425
		ENSMUSG00000105936	Gm43544			ENSMUSG00000112787	Gm48790			ENSMUSG00000111856	6530413G14Rik			ENSMUSG00000110129	Gm45453
		ENSMUSG00000044708	Kcnj10			ENSMUSG00000012211	Tex22			ENSMUSG00000110873	Gm48652			ENSMUSG00000080956	Gm16179
		ENSMUSG00000068062	Gm14164			ENSMUSG00000115646	Gm10926			ENSMUSG00000032495	Lrrc2			ENSMUSG00000008167	Fbxw9
		ENSMUSG00000078876	Gm14408			ENSMUSG00000022382	Wnt7b			ENSMUSG00000092131	BC050972			ENSMUSG00000097773	Gm10614
		ENSMUSG00000026994	Galnt3			ENSMUSG00002076430	Gm54550			ENSMUSG00000032517	Mobp			ENSMUSG00000047654	Tssk6
		ENSMUSG00000079001	4930404H24Rik			ENSMUSG00000115138	Gm36899			ENSMUSG00000098471	Gm27203			ENSMUSG00000079033	Mef2b
		ENSMUSG00000103233	Gm37159			ENSMUSG00000051359	Ncald			ENSMUSG00000044534	Ackr2			ENSMUSG00000074171	Gm6658
		ENSMUSG00000103747	Gm38236			ENSMUSG00000088325	Gm25668			ENSMUSG00000098919	Mir8102			ENSMUSG00000110658	Gm45857
		ENSMUSG00000067996	Bpifb9b			ENSMUSG00000096111	Gm21917			ENSMUSG00000085744	Gm12259			ENSMUSG00000110716	Gm39271
		ENSMUSG00000085317	Gssos2			ENSMUSG00000087690	Gm16031			ENSMUSG00000093673	Gm20644			ENSMUSG00000069862	Rps12-ps9
		ENSMUSG00000053675	Tgm5			ENSMUSG00000088901	Mir1943			ENSMUSG00000068314	Gm6899			ENSMUSG00000064125	Prr36
		ENSMUSG00000083860	Gm13313			ENSMUSG00000086903	Hotair			ENSMUSG00000081575	Gm12090			ENSMUSG00000089820	Gm15775
		ENSMUSG00000037708	Spag6			ENSMUSG00000116125	Gm41361			ENSMUSG00000044041	Krt13			ENSMUSG00000090118	Gm16163
		ENSMUSG00000082457	Gm13776			ENSMUSG00000116994	Gm49684			ENSMUSG00000084034	Gm12617			ENSMUSG00000048484	Gm7461
		ENSMUSG00000081151	Gm11448			ENSMUSG00000116772	4930483P17Rik			ENSMUSG00000102563	Gm37695			ENSMUSG00000085573	Gm15418
		ENSMUSG00000068735	Trp53i11			ENSMUSG00000025610	Map3k7cl			ENSMUSG00000085784	Gm12158			ENSMUSG00000070713	Hmgn2-ps
		ENSMUSG00000081353	Gm13818			ENSMUSG00000077239	Snord66			ENSMUSG00000004837	Grap			ENSMUSG00000099465	Gm3830
		ENSMUSG00000064669	Gm24461			ENSMUSG00000055015	Gm9961			ENSMUSG00000050763	Or2t26			ENSMUSG00000082484	Gm16177
		ENSMUSG00000065057	Gm25703			ENSMUSG00000077460	Gm26419			ENSMUSG00000087604	Cdrt4os1			ENSMUSG00000021898	Asb14
		ENSMUSG00000085397	Gm13524			ENSMUSG00000117025	Gm49950			ENSMUSG00000050087	Cby3			ENSMUSG00000114653	Gm18398
		ENSMUSG00000050896	Rtn4rl2			ENSMUSG00000092383	H2-Pb			ENSMUSG00000086474	9130204K15Rik			ENSMUSG00000035095	Fam167a
		ENSMUSG00000027358	Bmp2			ENSMUSG00000097282	5031415H12Rik			ENSMUSG00000119488	Gm22608			ENSMUSG00000034450	Gulo
		ENSMUSG00000085071	Gm14066			ENSMUSG00000117156	Gm49904			ENSMUSG00000032921	Odf4			ENSMUSG00000022053	Ebf2
		ENSMUSG00000103562	2810405F15Rik			ENSMUSG00000116812	Gm2792			ENSMUSG00002076525	Gm56054			ENSMUSG00000085423	Gm54621
		ENSMUSG00000026830	Ermn			ENSMUSG00000117637	Gm30091			ENSMUSG00000098613	Mir6931			ENSMUSG00000115723	1700087M22Rik
		ENSMUSG00000036641	Ccdc148			ENSMUSG00000025739	Gng13			ENSMUSG00002075530	Gm56199			ENSMUSG00000078125	Gm10916
		ENSMUSG00000118479	Gm32514			ENSMUSG00000048231	H2-M10.4			ENSMUSG00000118815	Gm22068			ENSMUSG00000115767	Gm10366
		ENSMUSG00000083263	Gm14874			ENSMUSG00000092458	Gm18737			ENSMUSG00000118968	Gm23137			ENSMUSG00000053588	A730061H03Rik
		ENSMUSG00000082618	Gm14852			ENSMUSG00000047150	1700001C19Rik			ENSMUSG00000083894	Gm11489			ENSMUSG00000090381	Gm6158
		ENSMUSG00000083814	Gm5133			ENSMUSG00000117103	Gm49916			ENSMUSG00000081360	Gm11718			ENSMUSG00000115098	Gm49134
		ENSMUSG00000084219	Gm14876			ENSMUSG00000119255	Gm24384			ENSMUSG00000009075	Cabp7			ENSMUSG00000048502	Duxbl1
		ENSMUSG00000081748	Gm14870			ENSMUSG00000051599	Pcdhb2			ENSMUSG00000083723	Rpl23a-ps14			ENSMUSG00000086296	D030055H07Rik
		ENSMUSG00000083926	Gm14783			ENSMUSG00000088493	Gm24401			ENSMUSG00000118486	Gm30172			ENSMUSG00000091735	Gpr62
		ENSMUSG00000080922	Gm2214			ENSMUSG00000104512	Gm37165			ENSMUSG00000085232	Gm11962			ENSMUSG00000032110	Acrv1
		ENSMUSG00000036782	Klhl13			ENSMUSG00000114891	Gm47272			ENSMUSG00000086839	Gm11973			ENSMUSG00000044820	AY074887
		ENSMUSG00000085250	Gm15234			ENSMUSG00000080662	Mir1b			ENSMUSG00000064495	Gm24313			ENSMUSG00000032315	Cyp1a1
		ENSMUSG00000104881	Gm43711			ENSMUSG00000118610	Gm52999			ENSMUSG00000085091	Egfros			ENSMUSG00000056904	Gm5620
		ENSMUSG00000097304	Rpl31-ps15			ENSMUSG00000065204	Gm24610			ENSMUSG00000081860	Gm11533			ENSMUSG00000097467	Gm26737
		ENSMUSG00000118505	Etv3l			ENSMUSG00000118206	Gm50358			ENSMUSG00000033063	Cntnap3			ENSMUSG00000101615	Gm8495
		ENSMUSG00000104850	Gm42901			ENSMUSG00000117768	8030456M14Rik			ENSMUSG00000096330	Gm21976			ENSMUSG00000032484	Ngp
		ENSMUSG00000043468	Adam30			ENSMUSG00000117718	1500032F14Rik			ENSMUSG00000052909	Gm9894			ENSMUSG00000096981	Gm16845
		ENSMUSG00000044365	Cxxc4			ENSMUSG00000097591	A330032B11Rik			ENSMUSG00000113859	Gm7979			ENSMUSG00000084659	Gm22720
		ENSMUSG00000105559	Gm4860			ENSMUSG00000061024	Rrs1			ENSMUSG00000080999	H2ac5-ps			ENSMUSG00000032224	Fam81a
		ENSMUSG00000103725	Gm7103			ENSMUSG00000104126	Gm37486			ENSMUSG00000118398	Gm19334			ENSMUSG00000032221	Mns1
		ENSMUSG00000089635	Gm16559			ENSMUSG00000100769	Gm28893			ENSMUSG00000056257	Gm5447			ENSMUSG00000099310	Gm19427
		ENSMUSG00000036960	Clca2			ENSMUSG00000104418	Gm37070			ENSMUSG00000112944	Gm48885			ENSMUSG00000111434	Gm47121
		ENSMUSG00000078604	Gm10961			ENSMUSG00000042684	Npl			ENSMUSG00000113211	4921525O09Rik			ENSMUSG00000095891	None
		ENSMUSG00000102505	1600017P15Rik			ENSMUSG00000056708	Ier5			ENSMUSG00000080454	Gm24195			ENSMUSG00000089476	Gm25364
		ENSMUSG00000102369	9530022L04Rik			ENSMUSG00000102558	Gm37571			ENSMUSG00000091304	Speer6-ps1			ENSMUSG00000038188	Scarf1
		ENSMUSG00000104669	Gm38411			ENSMUSG00000104520	Gm37336			ENSMUSG00000021216	Tubal3			ENSMUSG00000034427	Myo15b
		ENSMUSG00000037583	Nr0b2			ENSMUSG00000118590	Gm15433			ENSMUSG00000114017	Gm40662			ENSMUSG00000043448	Gjc2
		ENSMUSG00000086890	1700021J08Rik			ENSMUSG00000118591	Gm52955			ENSMUSG00000114536	Gm48837			ENSMUSG00000020838	Slc6a4
		ENSMUSG00000080773	Gm12955			ENSMUSG00000090142	Gm15795			ENSMUSG00000091419	Gm17450			ENSMUSG00000017832	Hspb9
		ENSMUSG00000085836	Gm13074			ENSMUSG00000100736	Gm5147			ENSMUSG00000021313	Ryr2			ENSMUSG00000020326	Ccng1
		ENSMUSG00000085990	Gm16731			ENSMUSG00000102733	Gm38262			ENSMUSG00000113514	Gm18960			ENSMUSG00000109829	Gm45605
		ENSMUSG00000105632	Gm43272			ENSMUSG00000102817	Gm6185			ENSMUSG00000096175	Gm21761			ENSMUSG00000087036	Gm11748
		ENSMUSG00000088685	Gm23995			ENSMUSG00000103964	Gm8407			ENSMUSG00000021675	F2rl2			ENSMUSG00000025375	Aatk
		ENSMUSG00000106902	4930557J02Rik			ENSMUSG00000089281	Scarna6			ENSMUSG00000113191	Gm48343			ENSMUSG00000036216	Leap2
		ENSMUSG00000106733	Gm36186			ENSMUSG00000040170	Fmo2			ENSMUSG00000113290	A530058O07Rik			ENSMUSG00000018012	Rac3
		ENSMUSG00000029660	Tex26			ENSMUSG00000100798	Gm19589			ENSMUSG00000113496	Gm6575			ENSMUSG00000020932	Gfap
		ENSMUSG00000107123	Vmn2r-ps25			ENSMUSG00000102700	Gm38312			ENSMUSG00000119538	Gm24142			ENSMUSG00000085178	Kdm6bos
		ENSMUSG00000002944	Cd36			ENSMUSG00000102336	Gm37233			ENSMUSG00000072255	Rpl31-ps17			ENSMUSG00000018698	Lhx1
		ENSMUSG00000058153	Sez6l			ENSMUSG00000092188	Gm20471			ENSMUSG00000113702	Gm35558			ENSMUSG00000069873	4930438A08Rik
		ENSMUSG00000029082	Bst1			ENSMUSG00000092627	D130058E05Rik			ENSMUSG00000113692	Gm47482			ENSMUSG00000034587	8430429K09Rik
		ENSMUSG00000082052	Ywhaq-ps2			ENSMUSG00000042429	Adora1			ENSMUSG00000095724	Eif1ad19			ENSMUSG00000000093	Tbx2
		ENSMUSG00000107240	Gm43231			ENSMUSG00000047067	Dusp28			ENSMUSG00000098931	Mir8099-2			ENSMUSG00000041920	Slc16a6
		ENSMUSG00000106869	Gm42473			ENSMUSG00000103139	Gm37982			ENSMUSG00000113610	Gm47132			ENSMUSG00000020396	Nefh
		ENSMUSG00000086047	9530046B11Rik			ENSMUSG00000102879	Gm37135			ENSMUSG00000113302	Gm32219			ENSMUSG00000050675	Gp1ba
		ENSMUSG00000083100	Gm6044			ENSMUSG00000088961	Gm22089			ENSMUSG00000096751	Gm28373			ENSMUSG00000083209	Gm11969
		ENSMUSG00000029168	Dpysl5			ENSMUSG00000100362	Gm1833			ENSMUSG00000021099	Six6			ENSMUSG00000043029	Trpv3
		ENSMUSG00000029337	Fgf5			ENSMUSG00000082431	Prdx2-ps1			ENSMUSG00000113478	Gm18405			ENSMUSG00000000120	Ngfr
		ENSMUSG00000107151	Gm43810			ENSMUSG00000102501	Gm37372			ENSMUSG00000112655	Gm48511			ENSMUSG00000089155	Gm23582
		ENSMUSG00000105699	Gm43703			ENSMUSG00000118839	Gm25360			ENSMUSG00000111917	Gm48793			ENSMUSG00000020878	Lrrc46
		ENSMUSG00000040627	Aicda			ENSMUSG00000104496	Gm5837			ENSMUSG00000037169	Mycn			ENSMUSG00000090475	Gm6245
		ENSMUSG00000089931	Gm8459			ENSMUSG00000037849	Ifi206			ENSMUSG00000021298	Gpr132			ENSMUSG00000085788	4930470G03Rik
		ENSMUSG00000055403	4933427D06Rik			ENSMUSG00000073489	Ifi204			ENSMUSG00000115463	Gm49356			ENSMUSG00000069301	H2ac11
		ENSMUSG00000108126	Gm43909			ENSMUSG00000090222	Ifi203-ps			ENSMUSG00000115497	Gm49207			ENSMUSG00000113963	Gm6554
		ENSMUSG00000108200	Gm43931			ENSMUSG00000102478	BC085271			ENSMUSG00000115631	Gm19371			ENSMUSG00000021404	Serpinb9c
		ENSMUSG00000086021	Gm15767			ENSMUSG00000104212	Gm37986			ENSMUSG00000043556	Fbxl7			ENSMUSG00000113185	Gm47127
		ENSMUSG00000106799	Gm20756			ENSMUSG00000078905	Gm14393			ENSMUSG00000116314	Gm49459			ENSMUSG00000114401	Gm38604
		ENSMUSG00000107012	4930528J11Rik			ENSMUSG00000094475	Gm11007			ENSMUSG00000116380	Gm39556			ENSMUSG00000049233	Apoo-ps
		ENSMUSG00000097513	Gm26696			ENSMUSG00000026818	Cel			ENSMUSG00000115829	4921515G04Rik			ENSMUSG00000089827	1700023H06Rik
		ENSMUSG00000030472	Ceacam18			ENSMUSG00000035513	Ntng2			ENSMUSG00000115144	Gm7968			ENSMUSG00000021211	Akr1c12
		ENSMUSG00000097178	2310002F09Rik			ENSMUSG00000075534	Gm13262			ENSMUSG00000115278	Gm34150			ENSMUSG00000021485	Mxd3
		ENSMUSG00000092534	Pagr1b			ENSMUSG00000074890	Lcmt2			ENSMUSG00000022464	Slc38a4			ENSMUSG00000113412	Gm5191
		ENSMUSG00000007279	Scube2			ENSMUSG00000038751	Ptk6			ENSMUSG00000022997	Wnt1			ENSMUSG00000072421	Gm10357
		ENSMUSG00000030606	Hapln3			ENSMUSG00000083993	Gm14398			ENSMUSG00000115980	Gm49437			ENSMUSG00000114547	Gm3226
		ENSMUSG00000109424	Gm44658			ENSMUSG00000086657	Stamos			ENSMUSG00000093789	Methig1			ENSMUSG00000112955	Gm48889
		ENSMUSG00000049848	Ceacam19			ENSMUSG00000074643	Cpne1			ENSMUSG00000018126	Baiap2l2			ENSMUSG00000061724	Gm2423
		ENSMUSG00000074006	Omp			ENSMUSG00000081967	Gm14017			ENSMUSG00000116127	Gm8375			ENSMUSG00000113045	Gm48621
		ENSMUSG00000005553	Atp4a			ENSMUSG00000027233	Patl2			ENSMUSG00000091492	Gm17025			ENSMUSG00000113868	Gm34719
		ENSMUSG00000110316	Gm45311			ENSMUSG00000083832	Gm13771			ENSMUSG00000087899	Mir1942			ENSMUSG00000113585	Gm19605
		ENSMUSG00000108739	Gm45096			ENSMUSG00000001819	Hoxd13			ENSMUSG00000083536	Gm15808			ENSMUSG00000021250	Fos
		ENSMUSG00000054662	Ano9			ENSMUSG00000075277	Haglr			ENSMUSG00000022661	Cd200			ENSMUSG00000113814	Gm9255
		ENSMUSG00000110125	Gm33148			ENSMUSG00000100860	2010009K17Rik			ENSMUSG00000116927	Gm30881			ENSMUSG00000113611	Gm47750
		ENSMUSG00000073795	Spef1l			ENSMUSG00000083374	Gm11449			ENSMUSG00000047109	Cldn14			ENSMUSG00000113239	Gm18388
		ENSMUSG00000039508	Calhm4			ENSMUSG00000060131	Atp8b4			ENSMUSG00000084999	Gm15839			ENSMUSG00000101236	Gm6750
		ENSMUSG00000112523	Gm48377			ENSMUSG00000027360	Hdc			ENSMUSG00000116589	Gm31323			ENSMUSG00000113679	Gm10432
		ENSMUSG00000096858	Or6c212			ENSMUSG00000103532	Gm4430			ENSMUSG00000116562	Gm46542			ENSMUSG00000098224	Gm7985
		ENSMUSG00000097086	Gm7672			ENSMUSG00000058281	None			ENSMUSG00002076438	Gm54844			ENSMUSG00000097323	4930426I24Rik
		ENSMUSG00000009093	Gstt4			ENSMUSG00000085682	Gm14267			ENSMUSG00000116845	Gm46546			ENSMUSG00002076634	Gm54966
		ENSMUSG00000020226	Slc5a4b			ENSMUSG00000042854	Trp53rkb			ENSMUSG00000085048	Gm15537			ENSMUSG00000097476	Gm26583
		ENSMUSG00000078444	Gm10941			ENSMUSG00000083953	Gm14049			ENSMUSG00000083585	Gm15885			ENSMUSG00000096883	Shisa8
		ENSMUSG00000057729	Prtn3			ENSMUSG00000027318	Adam33			ENSMUSG00000022871	Fetub			ENSMUSG00000058794	Nfe2
		ENSMUSG00000102271	C630050I24Rik			ENSMUSG00000074578	Zfas1			ENSMUSG00000039179	Tekt5			ENSMUSG00000063234	Gpr84
		ENSMUSG00002075471	Gm54963			ENSMUSG00000104277	Gm38299			ENSMUSG00002075097	Gm55115			ENSMUSG00000090964	Gm17206
		ENSMUSG00000039814	Xkr5			ENSMUSG00000003604	Aven			ENSMUSG00000115911	Gm3919			ENSMUSG00000106988	Tsg101-ps
		ENSMUSG00000084895	AA672651			ENSMUSG00000087442	Gm14453			ENSMUSG00000065449	Mir365-1			ENSMUSG00000116508	Gm49463
		ENSMUSG00000110538	Gm33178			ENSMUSG00000079009	Zfp1004			ENSMUSG00000065658	Gm23102			ENSMUSG00000116435	Gm49548
		ENSMUSG00000031549	Ido2			ENSMUSG00000086407	Gm14123			ENSMUSG00000032915	Adgre4			ENSMUSG00000016028	Celsr1
		ENSMUSG00000093862	Gm5117			ENSMUSG00000065423	Mir181a-2			ENSMUSG00000099123	Mir6965			ENSMUSG00000089680	Gm15722
		ENSMUSG00000054033	Adam39			ENSMUSG00000052248	Zeb2os			ENSMUSG00000024334	H2-Oa			ENSMUSG00000036944	Tmem71
		ENSMUSG00000084960	B430010I23Rik			ENSMUSG00000026946	Nmi			ENSMUSG00002075126	Gm54892			ENSMUSG00000039065	Atpsckmt
		ENSMUSG00000079019	Insl3			ENSMUSG00000084292	Gm13535			ENSMUSG00000118881	Gm23421			ENSMUSG00000077416	Gm23747
		ENSMUSG00000114539	Gm47921			ENSMUSG00000083411	Rpl30-ps10			ENSMUSG00000117224	Gm49940			ENSMUSG00000022286	Grhl2
		ENSMUSG00000089643	Gm16301			ENSMUSG00000058147	Xlr3c			ENSMUSG00000073375	Lrrc30			ENSMUSG00000100599	1700120C14Rik
		ENSMUSG00000015970	Chdh			ENSMUSG00000084771	A230072E10Rik			ENSMUSG00000068120	Gm10231			ENSMUSG00000116366	Gm49475
		ENSMUSG00000115817	Gm30246			ENSMUSG00000041649	Klf8			ENSMUSG00000023826	Prkn			ENSMUSG00000056656	Apol8
		ENSMUSG00000057606	Colq			ENSMUSG00000083841	Gm1947			ENSMUSG00000092362	Gm20392			ENSMUSG00000037185	Krt80
		ENSMUSG00000115471	C230086J09Rik			ENSMUSG00000031144	Syp			ENSMUSG00000092428	Gm20545			ENSMUSG00000084864	1700027A07Rik
		ENSMUSG00000104876	Trdc			ENSMUSG00000061082	Plac1			ENSMUSG00000116614	Gm46610			ENSMUSG00000089796	Gm16575
		ENSMUSG00000115764	Gm18811			ENSMUSG00000031293	Rs1			ENSMUSG00000117376	2010106G04Rik			ENSMUSG00000087543	Gm16576
		ENSMUSG00000065934	Gm25630			ENSMUSG00000086573	Gm15384			ENSMUSG00002076627	Gm55909			ENSMUSG00000087221	Oxct1as
		ENSMUSG00000099718	Gm2087			ENSMUSG00000031342	Gpm6b			ENSMUSG00000092602	4931413I07Rik			ENSMUSG00000102018	Iqank1
		ENSMUSG00000051074	4930579K19Rik			ENSMUSG00000083670	Gm6829			ENSMUSG00000044322	Dsc1			ENSMUSG00000081651	Gm15530
		ENSMUSG00000111833	Gm48805			ENSMUSG00000072844	G530011O06Rikx			ENSMUSG00000053441	Adamts19			ENSMUSG00000085279	Gm15965
		ENSMUSG00000111656	Gm47232			ENSMUSG00000094574	Gm15027			ENSMUSG00000080779	Gm8731			ENSMUSG00000115923	Gm49521
		ENSMUSG00000099631	Gm8641			ENSMUSG00000051228	Nyx			ENSMUSG00000098247	Mir7220			ENSMUSG00000055497	Gm9974
		ENSMUSG00000065752	Gm23344			ENSMUSG00000047678	Gpr82			ENSMUSG00000117713	Gm46637			ENSMUSG00000116640	Gm8670
		ENSMUSG00000074465	Gm10701			ENSMUSG00000009670	Tex11			ENSMUSG00000118184	Gm50144			ENSMUSG00000040666	Sh3bgr
		ENSMUSG00002076749	Gm55938			ENSMUSG00000084137	Gm9085			ENSMUSG00000103194	Gm37643			ENSMUSG00000115961	Gm41409
		ENSMUSG00002075474	Gm55983			ENSMUSG00000099033	Mir7013			ENSMUSG00000051486	Pcdhb11			ENSMUSG00000051669	AU021092
		ENSMUSG00000057895	Zfp105			ENSMUSG00000097713	Gm7741			ENSMUSG00000043458	Pcdhb12			ENSMUSG00000082241	Gng5-ps
		ENSMUSG00000078157	Fem1al			ENSMUSG00000085106	Gm16000			ENSMUSG00000024519	Cplx4			ENSMUSG00000083505	Gm7541
		ENSMUSG00000083870	Gm11761			ENSMUSG00000064590	Gm22301			ENSMUSG00000024440	Pcdh12			ENSMUSG00000022504	Ciita
		ENSMUSG00000086507	Adap2os			ENSMUSG00000068855	H2ac20			ENSMUSG00000117377	Gm8468			ENSMUSG00000083681	Gm6640
		ENSMUSG00000042988	Notum			ENSMUSG00000091405	H4c14			ENSMUSG00000117735	Gm18963			ENSMUSG00000116943	Gm18237
		ENSMUSG00000049928	Glp2r			ENSMUSG00000027737	Slc7a11			ENSMUSG00000118294	Gm9028			ENSMUSG00000083853	Gm15696
		ENSMUSG00000082726	Gm11424			ENSMUSG00000093865	Lrit3			ENSMUSG00000118176	Gm50179			ENSMUSG00000092595	Gm20427
		ENSMUSG00000109737	Spem3			ENSMUSG00000102844	Gm38034			ENSMUSG00000024565	Sall3			ENSMUSG00000040260	Daam2
		ENSMUSG00000085531	Slc36a3os			ENSMUSG00000105259	Gm42874			ENSMUSG00000117976	Gm50437			ENSMUSG00000097077	Gm16712
		ENSMUSG00000085719	4933424L21Rik			ENSMUSG00000105217	Gm42873			ENSMUSG00000117450	4933424G05Rik			ENSMUSG00000117772	Gm50333
		ENSMUSG00000108634	Gm38534			ENSMUSG00000028064	Sema4a			ENSMUSG00000117640	Gm7411			ENSMUSG00000015467	Egfl8
		ENSMUSG00000063193	Cd300lb			ENSMUSG00000106572	4933417G07Rik			ENSMUSG00000117356	Gm46633			ENSMUSG00000024209	Acsbg3
		ENSMUSG00002076960	Gm56346			ENSMUSG00000099146	0610031O16Rik			ENSMUSG00000117556	Gm18948			ENSMUSG00000002500	Rpl3l
		ENSMUSG00000081325	Gm12599			ENSMUSG00000105986	Gm43065			ENSMUSG00000089054	Gm23350			ENSMUSG00000065273	Gm25128
		ENSMUSG00000038560	Sp6			ENSMUSG00000028268	Gbp3			ENSMUSG00000087816	Gm25116			ENSMUSG00000116644	4933426B08Rik
		ENSMUSG00000044164	Rnf182			ENSMUSG00000028270	Gbp2			ENSMUSG00000098105	Gm8825			ENSMUSG00000117275	Gm50047
		ENSMUSG00000050377	Il31ra			ENSMUSG00000100188	Gm29561			ENSMUSG00000025082	Vwa2			ENSMUSG00000117030	Gm49959
		ENSMUSG00000113598	Gm48287			ENSMUSG00000027777	Schip1			ENSMUSG00000117845	Gm31070			ENSMUSG00000016283	H2-M2
		ENSMUSG00000113338	A530046M15Rik			ENSMUSG00000027950	Chrnb2			ENSMUSG00000026931	1700019N19Rik			ENSMUSG00000086898	Itpr3os
		ENSMUSG00000113566	Gm40977			ENSMUSG00000091648	C2cd4d			ENSMUSG00000045052	Prlhr			ENSMUSG00000045257	Morn2
		ENSMUSG00000102282	A930032L01Rik			ENSMUSG00000041616	Nppa			ENSMUSG00000118196	Gm29946			ENSMUSG00000023968	Crip3
		ENSMUSG00000116775	Gm49769			ENSMUSG00000084874	Gm12906			ENSMUSG00000118212	Gm41836			ENSMUSG00000036430	Tbcc
		ENSMUSG00000112991	Gm36635			ENSMUSG00000045672	Col27a1			ENSMUSG00000114796	A930028N01Rik			ENSMUSG00000023978	Prph2
		ENSMUSG00000021255	Esrrb			ENSMUSG00000085093	Gm12737			ENSMUSG00000089102	Gm23113			ENSMUSG00000117050	Dino
		ENSMUSG00000097055	Gm4419			ENSMUSG00000073775	Kti12			ENSMUSG00000118123	Gm50346			ENSMUSG00000117534	Gm20161
		ENSMUSG00000113159	Gm48771			ENSMUSG00000039838	Slc45a1			ENSMUSG00000095640	Or5an1			ENSMUSG00000117947	Gm50226
		ENSMUSG00000112723	Gm9110			ENSMUSG00000084910	C630043F03Rik			ENSMUSG00000098786	Mir6995			ENSMUSG00000104159	Gm38099
		ENSMUSG00000098879	Mir7675			ENSMUSG00000070867	Trabd2b			ENSMUSG00000103771	Gm36934			ENSMUSG00000118071	Gm50455
		ENSMUSG00000037106	Fer1l6			ENSMUSG00000028836	Slc30a2			ENSMUSG00000103999	Gm38026			ENSMUSG00000002076	Hsf2bp
		ENSMUSG00000115405	Gm41307			ENSMUSG00000043155	Hpdl			ENSMUSG00000102523	Gm37783			ENSMUSG00000055240	Zfp101
		ENSMUSG00000045350	Fam186a			ENSMUSG00000103119	Gm37583			ENSMUSG00000026418	Tnni1			ENSMUSG00000034382	AI661453
		ENSMUSG00000116056	Gm4544			ENSMUSG00000028654	Mycl			ENSMUSG00000086620	Rspo4os			ENSMUSG00000024379	Tslp
		ENSMUSG00000116120	Eif2s3x-ps1			ENSMUSG00000058186	Zfp980			ENSMUSG00000013338	Fer1l4			ENSMUSG00000117730	Gm5503
		ENSMUSG00000097875	Gm26704			ENSMUSG00000081585	Gm12926			ENSMUSG00000118793	Gm22352			ENSMUSG00000117751	Gm50256
		ENSMUSG00000103149	AA914427			ENSMUSG00000003032	Klf4			ENSMUSG00000086687	4930547E08Rik			ENSMUSG00000117745	Gm50410
		ENSMUSG00000022935	Grik1			ENSMUSG00000066176	Gm12511			ENSMUSG00000031220	Awat2			ENSMUSG00000117813	Gm5823
		ENSMUSG00000022512	Cldn1			ENSMUSG00000084215	Gm11814			ENSMUSG00000039037	St6galnac5			ENSMUSG00000118057	B020010K11Rik
		ENSMUSG00000117056	Gm18270			ENSMUSG00000089308	Gm24837			ENSMUSG00000106376	Gm34139			ENSMUSG00002074886	Gm54401
		ENSMUSG00000118572	Gm53023			ENSMUSG00000086625	Gm11831			ENSMUSG00000080723	Gm12564			ENSMUSG00000080268	Brms1
		ENSMUSG00000045036	Tmem232			ENSMUSG00000081593	Gm11841			ENSMUSG00000103952	Gm37268			ENSMUSG00000117966	1700061A03Rik
		ENSMUSG00000099384	1700110C19Rik			ENSMUSG00000082676	Gm11843			ENSMUSG00000106107	Gm43190			ENSMUSG00000089993	Gm5822
		ENSMUSG00000117202	Gm9349			ENSMUSG00000066196	Spag8			ENSMUSG00000104786	Gm43573			ENSMUSG00000025172	Ankrd2
		ENSMUSG00000025727	Prr35			ENSMUSG00000014030	Pax5			ENSMUSG00000081838	Gm13038			ENSMUSG00000117957	Gm50334
		ENSMUSG00000116550	Gm3507			ENSMUSG00000028417	Tal2			ENSMUSG00000095040	1700001J03Rik			ENSMUSG00000024669	Cd5
		ENSMUSG00000117295	Gm5492			ENSMUSG00000040367	Lrrd1			ENSMUSG00000119383	Gm26285			ENSMUSG00000024737	Slc15a3
		ENSMUSG00000116884	C130040N14Rik			ENSMUSG00000029212	Gabrb1			ENSMUSG00000071893	Vmn1r4			ENSMUSG00000104979	Mir6994
		ENSMUSG00000033966	Cdkl4			ENSMUSG00000082705	Gm15616			ENSMUSG00000108166	Gm44017			ENSMUSG00000118367	Gm50277
		ENSMUSG00000041119	Pde9a			ENSMUSG00000040473	Cfap69			ENSMUSG00000085412	Halr1			ENSMUSG00000117659	Gm50339
		ENSMUSG00000073399	Trim40			ENSMUSG00000048334	Gm8258			ENSMUSG00000037541	Shank2			ENSMUSG00000097636	Mirt1
		ENSMUSG00000076439	Mog			ENSMUSG00000029298	Gbp9			ENSMUSG00000097016	Gm26708			ENSMUSG00000100621	Gm28374
		ENSMUSG00000096948	Gm4221			ENSMUSG00000079363	Gbp4			ENSMUSG00000109555	Gm44891			ENSMUSG00000024965	Fermt3
		ENSMUSG00000024621	Csf1r			ENSMUSG00000105096	Gbp10			ENSMUSG00000078752	Scgb1b30			ENSMUSG00000103634	3110062G12Rik
		ENSMUSG00000117481	Gm49966			ENSMUSG00000106868	Gm19798			ENSMUSG00000085354	Gm2044			ENSMUSG00000102475	Gm37246
		ENSMUSG00000117840	Gm50399			ENSMUSG00000106678	Gm43457			ENSMUSG00000071335	Mfsd4b3-ps			ENSMUSG00000032666	1700025G04Rik
		ENSMUSG00000046415	B430212C06Rik			ENSMUSG00000082532	Rpl31-ps6			ENSMUSG00000112502	Gm46194			ENSMUSG00000089657	Gm16585
		ENSMUSG00000082287	Gm15333			ENSMUSG00000098951	Mir7647			ENSMUSG00000115431	Gm3219			ENSMUSG00000104018	4833412K13Rik
		ENSMUSG00000118266	Gm18371			ENSMUSG00000107079	Gm35648			ENSMUSG00000040380	Cbln3			ENSMUSG00000026482	Rgl1
		ENSMUSG00000080866	Gm5687			ENSMUSG00002074914	Gm55651			ENSMUSG00000032057	Hoatz			ENSMUSG00000102235	Gm37886
		ENSMUSG00000118020	Gm35438			ENSMUSG00000038011	Dnah10			ENSMUSG00000042254	Cilp			ENSMUSG00000026042	Col5a2
		ENSMUSG00000118377	Gm9276			ENSMUSG00000106560	Gm43119			ENSMUSG00000032528	Vipr1			ENSMUSG00000026249	Serpine2
		ENSMUSG00000102030	Gm29106			ENSMUSG00000070498	Tmem132b			ENSMUSG00000057003	Myh4			ENSMUSG00000103525	Gm37262
		ENSMUSG00000091844	Ccdc168			ENSMUSG00000029254	Stap1			ENSMUSG00000079889	Gm11951			ENSMUSG00000100213	Gm28151
		ENSMUSG00000097892	Gm26801			ENSMUSG00000118576	Gm9534			ENSMUSG00000112948	Gm48871			ENSMUSG00000026109	Tmeff2
		ENSMUSG00000026480	Ncf2			ENSMUSG00000041827	Oasl1			ENSMUSG00000021680	Crhbp			ENSMUSG00000102556	Gm37569
		ENSMUSG00000099377	Gm6159			ENSMUSG00000058905	Gm10051			ENSMUSG00000113600	Gm7868			ENSMUSG00000104181	Gm8850
		ENSMUSG00000087008	Gm5530			ENSMUSG00000058427	Cxcl2			ENSMUSG00000114106	Gm47042			ENSMUSG00000109599	Gm31812
		ENSMUSG00000103670	Gm37622			ENSMUSG00000104651	Gm21168			ENSMUSG00000115153	Gm49240			ENSMUSG00000055676	Gm5069
		ENSMUSG00000026468	Lhx4			ENSMUSG00000039252	Lgi2			ENSMUSG00000083183	Gm15575			ENSMUSG00000103772	Gm36933
		ENSMUSG00000061852	Gm53056			ENSMUSG00000107225	Gm43637			ENSMUSG00000044279	Crb3			ENSMUSG00000118640	Gm7582
		ENSMUSG00000103317	Gm38359			ENSMUSG00000034842	Art3			ENSMUSG00000083386	Gm15426			ENSMUSG00000032769	Trpa1
		ENSMUSG00000038349	Plcl1			ENSMUSG00000034855	Cxcl10			ENSMUSG00000117686	Gm50122			ENSMUSG00000070034	Sp110
		ENSMUSG00000026354	Lct			ENSMUSG00000104667	Gm4961			ENSMUSG00000024957	Kcnk4			ENSMUSG00000026228	Htr2b
		ENSMUSG00000097261	4930532G15Rik			ENSMUSG00000029359	Tesc			ENSMUSG00000100480	Gm29156			ENSMUSG00000026344	Lypd1
		ENSMUSG00000118401	Gpr52			ENSMUSG00000105006	Gm9484			ENSMUSG00000026500	Cox20			ENSMUSG00000067780	Pi15
		ENSMUSG00000103200	Gm37328			ENSMUSG00000094282	Cfap73			ENSMUSG00000064281	Rpl19-ps1			ENSMUSG00000049690	Nckap5
		ENSMUSG00000102059	Gm20257			ENSMUSG00000105078	Vamp9			ENSMUSG00000104253	Gm37174			ENSMUSG00000103722	2700078F05Rik
		ENSMUSG00000103783	Gm37522			ENSMUSG00000066861	Oas1g			ENSMUSG00000054135	A430110L20Rik			ENSMUSG00000102950	Gm37018
		ENSMUSG00000101778	Gm29488			ENSMUSG00000106696	Gm42729			ENSMUSG00000081214	Rpl35a-ps2			ENSMUSG00000102782	Gm37625
		ENSMUSG00000037434	Slc30a1			ENSMUSG00000082420	Gm6517			ENSMUSG00000042807	Hecw2			ENSMUSG00000042581	Thsd7b
		ENSMUSG00000103596	Gm37354			ENSMUSG00000055424	Gm9970			ENSMUSG00000100720	Gm10075			ENSMUSG00000026255	Efhd1
		ENSMUSG00000104402	Gm38012			ENSMUSG00000046245	Pilra			ENSMUSG00000103808	Gm37060			ENSMUSG00000026158	Ogfrl1
		ENSMUSG00000005763	Cd247			ENSMUSG00000106350	Kif19b			ENSMUSG00000096375	Gm7094			ENSMUSG00000026154	Sdhaf4
		ENSMUSG00000026271	Gpr35			ENSMUSG00000106391	Gm42690			ENSMUSG00000099760	Gm28800			ENSMUSG00000103186	Gm37088
		ENSMUSG00000102594	Gm38381			ENSMUSG00000071332	E230015B07Rik			ENSMUSG00000102179	Gm37868			ENSMUSG00000102856	Gm37084
		ENSMUSG00000089791	Gm3555			ENSMUSG00000056203	Tas2r135			ENSMUSG00000087691	Cd55os			ENSMUSG00000026721	Rabgap1l
		ENSMUSG00000091993	B930036N10Rik			ENSMUSG00000052241	None			ENSMUSG00000026420	Il24			ENSMUSG00000103693	Gm37529
		ENSMUSG00000103280	Gm37277			ENSMUSG00000085658	Gm15704			ENSMUSG00000104026	Gm37212			ENSMUSG00000103846	Gm37809
		ENSMUSG00000094497	Gm8210			ENSMUSG00000108574	Gm44981			ENSMUSG00000103222	Gm37729			ENSMUSG00000044835	Ankrd45
		ENSMUSG00000073491	Ifi213			ENSMUSG00000107770	Gm44126			ENSMUSG00000070960	Gm19680			ENSMUSG00000026435	Slc45a3
		ENSMUSG00000026205	Slc23a3			ENSMUSG00000030031	Kbtbd8			ENSMUSG00000102254	Gm7496			ENSMUSG00000026630	Batf3
		ENSMUSG00000087004	Gm14154			ENSMUSG00000107368	1700018A23Rik			ENSMUSG00000073478	D730003I15Rik			ENSMUSG00000049866	Arl4c
		ENSMUSG00000089756	Zfp966			ENSMUSG00000106878	Gm17808			ENSMUSG00000097819	Gm26813			ENSMUSG00000103252	Gm37521
		ENSMUSG00000032680	6820408C15Rik			ENSMUSG00000107045	Gm43636			ENSMUSG00000102840	Gm38037			ENSMUSG00000026586	Prrx1
		ENSMUSG00000027570	Col9a3			ENSMUSG00000107813	Gm44434			ENSMUSG00000082513	Gm15374			ENSMUSG00000103195	Gm37644
		ENSMUSG00000075307	Klhl41			ENSMUSG00000030156	Cd69			ENSMUSG00000103822	6030460B20Rik			ENSMUSG00000016262	Sertad4
		ENSMUSG00000054057	A930004D18Rik			ENSMUSG00000004655	Aqp1			ENSMUSG00000026307	Scly			ENSMUSG00000101693	Gm19461
		ENSMUSG00000054074	Skida1			ENSMUSG00000093559	Gm20705			ENSMUSG00000087589	D430040D24Rik			ENSMUSG00000047180	Neurl3
		ENSMUSG00000064964	Gm25147			ENSMUSG00000108269	Gm18422			ENSMUSG00000034212	Ankmy1			ENSMUSG00000016494	Cd34
		ENSMUSG00000083569	Gm13666			ENSMUSG00000071419	Rps15-ps2			ENSMUSG00000096712	Gm15454			ENSMUSG00000097325	Gm16897
		ENSMUSG00000083650	Gm13357			ENSMUSG00000029683	Lmod2			ENSMUSG00000103016	Gm37506			ENSMUSG00000103493	Gm37411
		ENSMUSG00000086416	Gm14002			ENSMUSG00000107629	Gm44011			ENSMUSG00000103159	F830112A20Rik			ENSMUSG00000026576	Atp1b1
		ENSMUSG00000040434	Large2			ENSMUSG00000108068	Gm44075			ENSMUSG00000103614	Gm37949			ENSMUSG00000025969	Nrp2
		ENSMUSG00000081894	Gm14212			ENSMUSG00000047515	BC049715			ENSMUSG00000100437	Gm29152			ENSMUSG00000026567	Adcy10
		ENSMUSG00000079053	Gm14010			ENSMUSG00000103132	Gm37978			ENSMUSG00000090489	Gm17415			ENSMUSG00000101995	Gm29480
		ENSMUSG00000074807	Gm10762			ENSMUSG00000062905	Vmn1r32			ENSMUSG00000082057	Gm15789			ENSMUSG00000103976	Gm37677
		ENSMUSG00000075224	Lrrc55			ENSMUSG00000103108	Rncr4			ENSMUSG00000103553	Gm38218			ENSMUSG00000031506	Ptpn7
		ENSMUSG00000065258	Gm23969			ENSMUSG00000044471	Lncpint			ENSMUSG00000100347	Gm7895			ENSMUSG00000048096	Lmod1
		ENSMUSG00000084264	Gm14142			ENSMUSG00000107103	Gm43164			ENSMUSG00000062588	Gm6104			ENSMUSG00000026678	Rgs5
		ENSMUSG00000026904	Slc4a10			ENSMUSG00000086834	Gm14547			ENSMUSG00000103945	Gm38228			ENSMUSG00000038473	Nos1ap
		ENSMUSG00000080610	Snord110			ENSMUSG00000030110	Ret			ENSMUSG00000080078	Gm15583			ENSMUSG00000026414	Tnnt2
		ENSMUSG00000033361	Prrg3			ENSMUSG00000041460	Cacna2d4			ENSMUSG00000049598	Vsig8			ENSMUSG00000026413	Pkp1
		ENSMUSG00000081703	Gm6285			ENSMUSG00000041372	B4galnt3			ENSMUSG00000026198	Abcb6			ENSMUSG00000050296	Abca12
		ENSMUSG00000082778	Gm15191			ENSMUSG00000030107	Usp18			ENSMUSG00000026208	Des			ENSMUSG00000086264	Gm15850
		ENSMUSG00000080645	Mir1198			ENSMUSG00000107499	Ccdc142			ENSMUSG00000075837	Gm22005			ENSMUSG00000041642	Kif21b
		ENSMUSG00000082336	Gm8401			ENSMUSG00000047735	Samd9l			ENSMUSG00000095545	Zfp969			ENSMUSG00000101656	Gm8004
		ENSMUSG00000079699	Gm6592			ENSMUSG00000092035	Peg10			ENSMUSG00000078880	Gm14308			ENSMUSG00000026404	Ddx59
		ENSMUSG00000073274	Gm14636			ENSMUSG00000087305	A430035B10Rik			ENSMUSG00000078872	Gm14401			ENSMUSG00000026068	Il18rap
		ENSMUSG00000034437	Gm9761			ENSMUSG00000066537	Vmn2r57			ENSMUSG00000098789	Jmjd7			ENSMUSG00000026193	Fn1
		ENSMUSG00000104869	Gm42544			ENSMUSG00000042759	Apobr			ENSMUSG00000003283	Hck			ENSMUSG00000062345	Serpinb2
		ENSMUSG00000005493	Msh4			ENSMUSG00000058145	Adamts17			ENSMUSG00000034848	Ttc21b			ENSMUSG00000004707	Ly9
		ENSMUSG00000104967	Gm43436			ENSMUSG00000078606	Gvin2			ENSMUSG00000023206	Il15ra			ENSMUSG00000059058	Tma7-ps
		ENSMUSG00000095836	Gm21960			ENSMUSG00000099241	Gvin-ps2			ENSMUSG00000084140	Gm14000			ENSMUSG00000102243	Gm37718
		ENSMUSG00000038393	Txnip			ENSMUSG00000045868	Gvin1			ENSMUSG00000085546	Gm14252			ENSMUSG00000103380	Gm37756
		ENSMUSG00000028012	Rrh			ENSMUSG00000063286	Gvin-ps7			ENSMUSG00000027227	Sord			ENSMUSG00000026365	Cfh
		ENSMUSG00000065669	Gm22581			ENSMUSG00000109199	Gm44996			ENSMUSG00000100747	1700084E18Rik			ENSMUSG00000026360	Rgs2
		ENSMUSG00000038304	Cd160			ENSMUSG00000062785	Kcnc3			ENSMUSG00000081219	Bambi-ps1			ENSMUSG00000100441	Gm7266
		ENSMUSG00000028071	Sh2d2a			ENSMUSG00000054716	Zfp771			ENSMUSG00000085741	5430405H02Rik			ENSMUSG00000097028	Ptgs2os
		ENSMUSG00000104828	Gm42898			ENSMUSG00000108311	Gm44737			ENSMUSG00000087222	E030042O20Rik			ENSMUSG00000054203	Ifi205
		ENSMUSG00000104615	Gm43804			ENSMUSG00000031026	Trim66			ENSMUSG00000016024	Lbp			ENSMUSG00000026525	Opn3
		ENSMUSG00000096935	1700113A16Rik			ENSMUSG00000077575	Gm24888			ENSMUSG00000044349	Snhg11			ENSMUSG00000026385	Dbi
		ENSMUSG00000105245	Gm31305			ENSMUSG00000107470	Gm3375			ENSMUSG00000084241	Gm13416			ENSMUSG00000026389	Steap3
		ENSMUSG00000105957	Gm43254			ENSMUSG00000035951	Ascl3			ENSMUSG00000085976	Gm13816			ENSMUSG00000079137	Rpl27-ps1
		ENSMUSG00000074483	Bglap			ENSMUSG00000107023	Gm42715			ENSMUSG00000027220	Syt13			ENSMUSG00000038576	Susd4
		ENSMUSG00000105977	Gm43555			ENSMUSG00000109279	Gm45220			ENSMUSG00000053141	Ptprt			ENSMUSG00000000392	Fap
		ENSMUSG00000104721	Gm42696			ENSMUSG00000110279	Gm45552			ENSMUSG00000050592	Fam78a			ENSMUSG00000081590	Gm14413
		ENSMUSG00000048458	Inka2			ENSMUSG00000108389	Gm45206			ENSMUSG00000119688	Gm22192			ENSMUSG00000078868	Gm14412
		ENSMUSG00000109293	Dcst2			ENSMUSG00000065219	Snord32a			ENSMUSG00000083306	Gm13868			ENSMUSG00000026837	Col5a1
		ENSMUSG00000037661	Gpr160			ENSMUSG00000099098	1110035H17Rik			ENSMUSG00000039873	Neurl2			ENSMUSG00000039145	Camk1d
		ENSMUSG00000104649	Gm43712			ENSMUSG00000054342	Kcnn4			ENSMUSG00000087528	9830144P21Rik			ENSMUSG00000027488	Snta1
		ENSMUSG00000105509	C130013H08Rik			ENSMUSG00000074406	Zfp628			ENSMUSG00000012350	Ehf			ENSMUSG00000086006	Gm13293
		ENSMUSG00000073753	None			ENSMUSG00000038201	Kcna7			ENSMUSG00000046085	4931422A03Rik			ENSMUSG00000080237	Gm14239
		ENSMUSG00000037731	Themis2			ENSMUSG00000100512	Ovol3			ENSMUSG00000078201	Tmem203			ENSMUSG00000026773	Pfkfb3
		ENSMUSG00000028860	Sytl1			ENSMUSG00000030825	Hsd17b14			ENSMUSG00000027409	1700020A23Rik			ENSMUSG00000104406	Gm38014
		ENSMUSG00000047281	Sfn			ENSMUSG00000109632	Gm31479			ENSMUSG00000083856	Gm13886			ENSMUSG00000102691	Gm37780
		ENSMUSG00000101493	2810405F17Rik			ENSMUSG00000030858	Fam24b			ENSMUSG00000089662	Gm14057			ENSMUSG00000063275	Hacd1
		ENSMUSG00000085823	Gm13012			ENSMUSG00000109608	Gm45597			ENSMUSG00000064652	Gm24165			ENSMUSG00000103865	Gm37416
		ENSMUSG00000086443	4933421A08Rik			ENSMUSG00000109118	Gm32031			ENSMUSG00000027322	Siglec1			ENSMUSG00000079286	None
		ENSMUSG00000040935	Padi6			ENSMUSG00000041309	Nkx6-2			ENSMUSG00000015083	C8g			ENSMUSG00000027238	Frmd5
		ENSMUSG00000107726	Gm44037			ENSMUSG00000046372	Gm5590			ENSMUSG00000085411	Gm14319			ENSMUSG00000026737	Pip4k2a
		ENSMUSG00000073758	Sh3d21			ENSMUSG00000074903	Gm2058			ENSMUSG00000036504	Phpt1			ENSMUSG00002076141	Gm56104
		ENSMUSG00000028407	Smim27			ENSMUSG00000053046	Brsk2			ENSMUSG00000004105	Angptl2			ENSMUSG00000081467	Gm13337
		ENSMUSG00000042788	Fam166b			ENSMUSG00000112423	Gm6333			ENSMUSG00000052403	Fcnaos			ENSMUSG00000100209	Gm28793
		ENSMUSG00000084274	Ptma-ps2			ENSMUSG00000025422	Agap2			ENSMUSG00000086484	Nron			ENSMUSG00000027230	Creb3l1
		ENSMUSG00000019836	Amd-ps4			ENSMUSG00000089673	Gm16546			ENSMUSG00000084094	Gm13961			ENSMUSG00000027204	Fbn1
		ENSMUSG00000082305	Gm2420			ENSMUSG00000110903	Gm47857			ENSMUSG00000107167	B3galt9			ENSMUSG00000035109	Shc4
		ENSMUSG00000106673	Gm43374			ENSMUSG00000111491	Gm47503			ENSMUSG00000087595	1810012K08Rik			ENSMUSG00000026979	Psd4
		ENSMUSG00000105613	Gm43684			ENSMUSG00000112000	Gm47956			ENSMUSG00000068205	Macrod2			ENSMUSG00000084781	D930015M05Rik
		ENSMUSG00000105341	Gm43817			ENSMUSG00000090036	Gm15900			ENSMUSG00000090625	None			ENSMUSG00000027656	Ccn5
		ENSMUSG00000114278	Gm49027			ENSMUSG00000020140	Lgr5			ENSMUSG00000026890	Lhx6			ENSMUSG00000044145	1810024B03Rik
		ENSMUSG00000107162	Gm18593			ENSMUSG00000081926	Gm15536			ENSMUSG00000046814	Gchfr			ENSMUSG00000050587	Lrrc4c
		ENSMUSG00000104877	Gm42651			ENSMUSG00000025347	Tmt1b			ENSMUSG00000081999	Gm13461			ENSMUSG00000103162	Gm38147
		ENSMUSG00000044716	Dok7			ENSMUSG00000069421	Or6c69b			ENSMUSG00000017412	Cacnb4			ENSMUSG00000059173	Pde1a
		ENSMUSG00000081865	Gm15484			ENSMUSG00000112875	Gm48074			ENSMUSG00000073130	Gm1141			ENSMUSG00000051319	Mtln
		ENSMUSG00000106927	Gm43598			ENSMUSG00000112581	1700022H01Rik			ENSMUSG00000031343	Gabra3			ENSMUSG00000087151	Gm14022
		ENSMUSG00000105189	Gm7774			ENSMUSG00000045680	Tcf21			ENSMUSG00000084575	Gm23656			ENSMUSG00000081010	Gm13880
		ENSMUSG00000048520	Fbxl13			ENSMUSG00000006345	Ggt1			ENSMUSG00000049929	Lpar4			ENSMUSG00000053552	Ebf4
		ENSMUSG00000041930	Fam222a			ENSMUSG00000045518	Onecut3			ENSMUSG00000084166	Gm6451			ENSMUSG00000027408	Cpxm1
		ENSMUSG00000029092	D5Ertd615e			ENSMUSG00000035370	Gm49322			ENSMUSG00000052549	Arl13a			ENSMUSG00000082985	Gm14042
		ENSMUSG00000105896	Gm43311			ENSMUSG00000059406	Tmprss9			ENSMUSG00000046550	Spin2c			ENSMUSG00000093147	Gm23369
		ENSMUSG00000066867	Oas1e			ENSMUSG00000114004	Gm48552			ENSMUSG00000033460	Armcx1			ENSMUSG00000016458	Wt1
		ENSMUSG00000107195	4930589O11Rik			ENSMUSG00000112084	Gm10773			ENSMUSG00000039521	Foxp3			ENSMUSG00000087624	9230111E07Rik
		ENSMUSG00000106682	Gm42648			ENSMUSG00000031639	Tlr3			ENSMUSG00000080877	Rpl22-ps1			ENSMUSG00000086598	Btbd18
		ENSMUSG00000072647	Adam1a			ENSMUSG00000084780	Gm15350			ENSMUSG00000052364	B630019K06Rik			ENSMUSG00000027335	Adra1d
		ENSMUSG00000105408	Gm7285			ENSMUSG00000074113	Gm10629			ENSMUSG00000082035	Rpl17-ps8			ENSMUSG00000027339	Rassf2
		ENSMUSG00000106478	Gm36551			ENSMUSG00000031445	Proz			ENSMUSG00000085891	Gm14634			ENSMUSG00000026875	Traf1
		ENSMUSG00000029727	Cyp3a13			ENSMUSG00000091443	Gm17023			ENSMUSG00000086691	Gm15432			ENSMUSG00000044042	Fmn1
		ENSMUSG00000037428	Vgf			ENSMUSG00000050914	Ankrd37			ENSMUSG00000051159	Cited1			ENSMUSG00000074934	Grem1
		ENSMUSG00000107570	Gm44207			ENSMUSG00000074215	Gm10643			ENSMUSG00000095562	Erdr1x			ENSMUSG00000074766	Ism1
		ENSMUSG00000107478	Gm45234			ENSMUSG00000110589	Gm45754			ENSMUSG00000028139	Riiad1			ENSMUSG00000082436	Gm11688
		ENSMUSG00000097419	Gm26666			ENSMUSG00000031957	Ctrb1			ENSMUSG00000118474	Gm10972			ENSMUSG00000086308	G630016G05Rik
		ENSMUSG00000086643	Gm15687			ENSMUSG00000110046	Gm45484			ENSMUSG00000103024	Gm37685			ENSMUSG00000026885	Ttll11
		ENSMUSG00000080824	Gm9001			ENSMUSG00000036469	Marchf1			ENSMUSG00000089746	Gm3513			ENSMUSG00000106933	Gm43621
		ENSMUSG00000072660	Gm6288			ENSMUSG00000110656	Gm20735			ENSMUSG00000102370	Gm37973			ENSMUSG00000077192	Snora17
		ENSMUSG00000108258	Gm43913			ENSMUSG00000031737	Irx5			ENSMUSG00000039865	Slc44a3			ENSMUSG00000040093	Bmf
		ENSMUSG00000107970	Gm49058			ENSMUSG00000074030	Exoc8			ENSMUSG00000104548	Gm43857			ENSMUSG00000074743	Thbd
		ENSMUSG00000106822	Gm43533			ENSMUSG00000110683	Gm45874			ENSMUSG00000085007	Smim43			ENSMUSG00000107491	Gm17893
		ENSMUSG00000001520	Nrip2			ENSMUSG00000110697	Gm31718			ENSMUSG00000105860	Gm42578			ENSMUSG00000083325	Gm14121
		ENSMUSG00000086946	Gm15527			ENSMUSG00000109953	5430430B14Rik			ENSMUSG00000097532	Gm4349			ENSMUSG00000107955	Gm44027
		ENSMUSG00000098142	Gm7507			ENSMUSG00000054247	Gm9939			ENSMUSG00000089988	Gm16238			ENSMUSG00000026764	Kif5c
		ENSMUSG00000047104	Pbp2			ENSMUSG00000109714	Gm35021			ENSMUSG00000103082	Gm38124			ENSMUSG00000050447	Lypd6
		ENSMUSG00000058831	Opn1sw			ENSMUSG00000031880	Rrad			ENSMUSG00000097040	2610316D01Rik			ENSMUSG00000053475	Tnfaip6
		ENSMUSG00000053004	Hrh1			ENSMUSG00000031842	Pde4c			ENSMUSG00000106092	Gm43072			ENSMUSG00000060988	Galnt13
		ENSMUSG00000083728	Gm13854			ENSMUSG00000091144	Phf11c			ENSMUSG00000085174	Gm16206			ENSMUSG00000026826	Nr4a2
		ENSMUSG00000073144	4930599N23Rik			ENSMUSG00000115384	Gm49205			ENSMUSG00000105879	Gm6204			ENSMUSG00000026980	Ly75
		ENSMUSG00000089735	Gm8428			ENSMUSG00000060548	Tnfrsf19			ENSMUSG00000103574	Gm37116			ENSMUSG00000033965	Slc16a2
		ENSMUSG00000108152	Gm44152			ENSMUSG00000103869	Gm37420			ENSMUSG00000105293	Gm42843			ENSMUSG00000017057	Il13ra1
		ENSMUSG00000043073	Usp17le			ENSMUSG00000102151	Gm37472			ENSMUSG00000104925	Gm43061			ENSMUSG00000059708	Akap17b
		ENSMUSG00000065341	Gm25579			ENSMUSG00000035067	Xkr6			ENSMUSG00000104874	Gm43387			ENSMUSG00000079965	Gm14853
		ENSMUSG00000030720	Cln3			ENSMUSG00000022044	Stmn4			ENSMUSG00000105846	Gm43258			ENSMUSG00000041245	Wnk3
		ENSMUSG00000109781	Gm45509			ENSMUSG00000115264	Gm49260			ENSMUSG00000078162	Gm2574			ENSMUSG00000002007	Srpk3
		ENSMUSG00000038539	Atf5			ENSMUSG00000033730	Egr3			ENSMUSG00000028039	Efna3			ENSMUSG00000085669	Gm14817
		ENSMUSG00000085039	Gm15927			ENSMUSG00000089686	Mnd1-ps			ENSMUSG00000082280	Gm5847			ENSMUSG00000085611	Ap3s1-ps1
		ENSMUSG00000003545	Fosb			ENSMUSG00000035960	Apex1			ENSMUSG00000105852	Gm42890			ENSMUSG00000051323	Pcdh19
		ENSMUSG00000108402	9430064I24Rik			ENSMUSG00000039543	Cfap70			ENSMUSG00000097183	Gm17501			ENSMUSG00000085711	Gm15163
		ENSMUSG00000051735	Rinl			ENSMUSG00000065147	Snora31			ENSMUSG00000056411	Gm12500			ENSMUSG00000057457	Phex
		ENSMUSG00002076442	Gm55804			ENSMUSG00000021943	Gdf10			ENSMUSG00000078612	Fyb2			ENSMUSG00000000223	Drp2
		ENSMUSG00000076315	Mir343			ENSMUSG00000000958	Slc7a7			ENSMUSG00000083473	Gm13207			ENSMUSG00000083906	Gm15186
		ENSMUSG00000054083	Capn12			ENSMUSG00000072423	Psmb11			ENSMUSG00000063172	Ift25			ENSMUSG00000040990	Sh3kbp1
		ENSMUSG00000098041	Gm26981			ENSMUSG00000096001	Gpr15lg			ENSMUSG00000087273	Gm13203			ENSMUSG00000057000	Nxf3
		ENSMUSG00000070369	Itgad			ENSMUSG00000058581	Gm5801			ENSMUSG00000028597	Gpx7			ENSMUSG00000082253	Gm14639
		ENSMUSG00000062944	9130023H24Rik			ENSMUSG00000091613	Gm17046			ENSMUSG00000080902	Ywhaq-ps3			ENSMUSG00000031149	Praf2
		ENSMUSG00000006154	Eps8l1			ENSMUSG00000041737	Tmem45b			ENSMUSG00000085241	Snhg3			ENSMUSG00000031298	Adgrg2
		ENSMUSG00000081339	Gm16044			ENSMUSG00000032344	Cgas			ENSMUSG00000037157	Il22ra1			ENSMUSG00000031274	Col4a5
		ENSMUSG00000038156	Spon1			ENSMUSG00000039716	Dock3			ENSMUSG00000087128	Gm12655			ENSMUSG00000045330	Magec2
		ENSMUSG00000053158	Fes			ENSMUSG00000032056	Btg4			ENSMUSG00002074982	Gm55831			ENSMUSG00000031373	Car5b
		ENSMUSG00000118462	Lhb			ENSMUSG00000111357	Gm6980			ENSMUSG00000087366	Junos			ENSMUSG00000082926	Gm8172
		ENSMUSG00000089139	Mir1964			ENSMUSG00000082465	Rps6-ps3			ENSMUSG00000084133	Gm12856			ENSMUSG00000035277	Arx
		ENSMUSG00000110350	Gm10252			ENSMUSG00000098985	Gm27219			ENSMUSG00000060572	Mfap2			ENSMUSG00000051224	Tceanc
		ENSMUSG00000054161	Fam83e			ENSMUSG00000037190	Cyb561d2			ENSMUSG00000059195	Gm12715			ENSMUSG00000047344	Lancl3
		ENSMUSG00000058743	Kcnj14			ENSMUSG00000103715	4933431K14Rik			ENSMUSG00000085525	Gm13166			ENSMUSG00000073060	Zxda
		ENSMUSG00000102241	Gm37716			ENSMUSG00000032318	Isl2			ENSMUSG00000063245	Zfp993			ENSMUSG00000015342	Xk
		ENSMUSG00000033967	Rnf225			ENSMUSG00000110930	Gm19936			ENSMUSG00000067916	Zfp991			ENSMUSG00000049775	Tmsb4x
		ENSMUSG00000109379	Gm44550			ENSMUSG00000036912	Piwil4			ENSMUSG00000086275	1700121C08Rik			ENSMUSG00000031355	Arhgap6
		ENSMUSG00000048779	P2ry6			ENSMUSG00000032611	1700102P08Rik			ENSMUSG00000086150	Bach2os			ENSMUSG00000031214	Ophn1
		ENSMUSG00000108842	Gm45001			ENSMUSG00000032135	Mcam			ENSMUSG00000028278	Rragd			ENSMUSG00000079481	Nhsl2
		ENSMUSG00000108732	2310043P16Rik			ENSMUSG00000103486	Gm10657			ENSMUSG00000083220	Gm12919			ENSMUSG00000045092	S1pr1
		ENSMUSG00000030499	Kctd15			ENSMUSG00000110915	Gm36198			ENSMUSG00000028217	Cdh17			ENSMUSG00000033502	Cdc14a
		ENSMUSG00000044814	Or55b3			ENSMUSG00000097665	Gm16853			ENSMUSG00000081239	Gm11836			ENSMUSG00000062896	Rpl31-ps11
		ENSMUSG00000025482	Odf3			ENSMUSG00000070282	3000002C10Rik			ENSMUSG00000085112	A530072M11Rik			ENSMUSG00000033377	Palmd
		ENSMUSG00000033847	Pla2g4c			ENSMUSG00000111039	Gm47000			ENSMUSG00000105345	BC030343			ENSMUSG00000106073	Gm42892
		ENSMUSG00000085111	Ascl4			ENSMUSG00000111471	Gm47350			ENSMUSG00000029468	P2rx7			ENSMUSG00000091685	Gm17359
		ENSMUSG00000086522	Gm4473			ENSMUSG00000066809	Gm10180			ENSMUSG00000059064	Gm10059			ENSMUSG00002075985	Gm54577
		ENSMUSG00000077167	Gm24119			ENSMUSG00000065301	Gm23248			ENSMUSG00000081798	Gm8152			ENSMUSG00000028019	Pdgfc
		ENSMUSG00000110869	Gm49628			ENSMUSG00000077385	Gm22657			ENSMUSG00000089628	Gm9727			ENSMUSG00000027996	Sfrp2
		ENSMUSG00000047492	Inhbe			ENSMUSG00000065202	Gm24615			ENSMUSG00000056735	A930024E05Rik			ENSMUSG00000104082	Gm7115
		ENSMUSG00000025389	Mip			ENSMUSG00000010651	Acaa1b			ENSMUSG00000087336	Gm15860			ENSMUSG00000050315	Synpo2
		ENSMUSG00000112301	Gm10752			ENSMUSG00000098275	Gm18014			ENSMUSG00000106987	Gm42575			ENSMUSG00000027978	Prss12
		ENSMUSG00000112850	Gm9176			ENSMUSG00000110738	Gm47092			ENSMUSG00000104704	Gm43133			ENSMUSG00000027977	Ndst3
		ENSMUSG00000020098	Pcbd1			ENSMUSG00000093598	A730085K08Rik			ENSMUSG00000029648	Flt1			ENSMUSG00000032854	Ugt8a
		ENSMUSG00000111351	Gm48537			ENSMUSG00000066233	Tmem42			ENSMUSG00000029102	Hgfac			ENSMUSG00000105695	Gm43327
		ENSMUSG00000061780	Cfd			ENSMUSG00000097322	A530083I20Rik			ENSMUSG00000086610	Gm15408			ENSMUSG00000046743	Fat4
		ENSMUSG00000035262	Amh			ENSMUSG00000119149	Gm26189			ENSMUSG00002075826	Gm55555			ENSMUSG00000028108	Ecm1
		ENSMUSG00000078439	Smim24			ENSMUSG00002075586	Gm54825			ENSMUSG00000099284	Mir7026			ENSMUSG00000104597	B230334C09Rik
		ENSMUSG00000020251	Glt8d2			ENSMUSG00000053783	Liat1			ENSMUSG00000081104	Gm15989			ENSMUSG00000105119	Gm43765
		ENSMUSG00000050357	Carmil2			ENSMUSG00000020460	Rps27a			ENSMUSG00000081683	Fzd10			ENSMUSG00000046688	Tifa
		ENSMUSG00000110258	Gm45406			ENSMUSG00000053797	Krt16			ENSMUSG00000104784	Gm42984			ENSMUSG00000037892	Pcdh18
		ENSMUSG00000110244	Gm2253			ENSMUSG00000020303	Stc2			ENSMUSG00000067724	Gbx1			ENSMUSG00000041220	Elovl6
		ENSMUSG00000031896	Ctrl			ENSMUSG00000035355	Kcnh4			ENSMUSG00000101587	Gm29036			ENSMUSG00000103191	Gm37646
		ENSMUSG00000110044	Gm45434			ENSMUSG00000082087	Gm12138			ENSMUSG00000105457	Gm43200			ENSMUSG00000027985	Lef1
		ENSMUSG00000034041	Lyl1			ENSMUSG00002076234	Gm55444			ENSMUSG00000056367	Actr3b			ENSMUSG00000028088	Fmo5
		ENSMUSG00000097500	Gm26537			ENSMUSG00000085511	Gm11738			ENSMUSG00000107354	Gm43040			ENSMUSG00000027750	Postn
		ENSMUSG00000046714	Foxc2			ENSMUSG00000046879	Irgm1			ENSMUSG00000054920	Klhl5			ENSMUSG00000050064	Zfp697
		ENSMUSG00000048967	Yjefn3			ENSMUSG00000048852	Gm12185			ENSMUSG00000105935	Gm43628			ENSMUSG00000044468	Tent5c
		ENSMUSG00000036151	Tm6sf2			ENSMUSG00000078922	Tgtp1			ENSMUSG00000029162	Khk			ENSMUSG00000042035	Igsf3
		ENSMUSG00000110299	Gm17910			ENSMUSG00000078920	Ifi47			ENSMUSG00000107390	Gm43323			ENSMUSG00000027858	Tspan2
		ENSMUSG00000006362	Cbfa2t3			ENSMUSG00000010358	Ifi35			ENSMUSG00002076874	Gm56151			ENSMUSG00000106290	Gm43429
		ENSMUSG00000031748	Gnao1			ENSMUSG00000070327	Rnf213			ENSMUSG00000106691	2700029L08Rik			ENSMUSG00000027797	Dclk1
		ENSMUSG00000062380	Tubb3			ENSMUSG00000082045	Gm11585			ENSMUSG00000049551	Fzd9			ENSMUSG00000106211	Gm42842
		ENSMUSG00000031972	Acta1			ENSMUSG00000082252	Gm11204			ENSMUSG00000039860	Srrm3			ENSMUSG00000105748	Gm43088
		ENSMUSG00000110517	Gm31224			ENSMUSG00000044352	Sowaha			ENSMUSG00000106617	Gm36266			ENSMUSG00000070471	Erich6
		ENSMUSG00000055148	Klf2			ENSMUSG00000048895	Cdk5r1			ENSMUSG00000029510	Gpc2			ENSMUSG00000093390	Gm20652
		ENSMUSG00000110593	Gm45822			ENSMUSG00000081677	Mdk-ps1			ENSMUSG00000029541	Cyp2w1			ENSMUSG00000036334	Igsf10
		ENSMUSG00000081111	Gm5913			ENSMUSG00000087638	Gm11773			ENSMUSG00000097559	D430018E03Rik			ENSMUSG00000102550	Gm8276
		ENSMUSG00000094500	Smim18			ENSMUSG00000020928	Higd1b			ENSMUSG00000118662	Tctn2			ENSMUSG00000118681	n-R5s197
		ENSMUSG00000110611	Gm20163			ENSMUSG00000035208	Slfn8			ENSMUSG00000104761	Gm43511			ENSMUSG00000027843	Ptpn22
		ENSMUSG00000014791	Elmo3			ENSMUSG00000082419	Gm11425			ENSMUSG00000072789	Gm10420			ENSMUSG00000105504	Gbp5
		ENSMUSG00000031891	Hsd11b2			ENSMUSG00000055333	Fat2			ENSMUSG00000105776	Gm43292			ENSMUSG00000105659	4930509H03Rik
		ENSMUSG00000100691	2010320M18Rik			ENSMUSG00000082806	Rpl13-ps1			ENSMUSG00000004266	Ptpn6			ENSMUSG00000105199	Gm43581
		ENSMUSG00000000792	Slc5a5			ENSMUSG00000082292	Gm12250			ENSMUSG00000030087	Klf15			ENSMUSG00000106287	Gm43585
		ENSMUSG00000115849	Gm49149			ENSMUSG00000078853	Igtp			ENSMUSG00000030124	Lag3			ENSMUSG00000065130	Gm24457
		ENSMUSG00000114321	Gm8971			ENSMUSG00000069874	Irgm2			ENSMUSG00000039347	Atp6v0e2			ENSMUSG00000104969	Gm43445
		ENSMUSG00000047911	Npm2			ENSMUSG00000083992	Gm11478			ENSMUSG00000030256	Bhlhe41			ENSMUSG00000027824	Vmn2r1
		ENSMUSG00000046523	Kctd4			ENSMUSG00000080904	Gm11966			ENSMUSG00000079524	Gm15402			ENSMUSG00000106317	Gm43848
		ENSMUSG00000115736	Gm8586			ENSMUSG00000020857	Nme2			ENSMUSG00000040234	Tm7sf3			ENSMUSG00000105677	Gm43328
		ENSMUSG00000115813	Gm46447			ENSMUSG00000041073	Nacad			ENSMUSG00000030022	Adamts9			ENSMUSG00000105842	Gm43329
		ENSMUSG00000041445	Mmrn2			ENSMUSG00000040447	Spns2			ENSMUSG00000030336	Cd27			ENSMUSG00000027827	Kcnab1
		ENSMUSG00000111390	Gm48796			ENSMUSG00000075611	Gm11545			ENSMUSG00000106962	Gm43633			ENSMUSG00000104093	A330015K06Rik
		ENSMUSG00000090207	4930524O07Rik			ENSMUSG00000077637	Gm22771			ENSMUSG00000082829	Gm15780			ENSMUSG00000028194	Ddah1
		ENSMUSG00000098076	Gm6981			ENSMUSG00000085665	Gm12059			ENSMUSG00000097253	Gm26770			ENSMUSG00000105102	Gm35507
		ENSMUSG00000103164	Gm38150			ENSMUSG00000047988	4933428G20Rik			ENSMUSG00000082072	Gm15785			ENSMUSG00000070368	Prok1
		ENSMUSG00000042761	Mrap2			ENSMUSG00000018930	Ccl4			ENSMUSG00000034777	Vax2			ENSMUSG00000039221	Rpl22l1
		ENSMUSG00000040729	Cep126			ENSMUSG00000114601	Gm48188			ENSMUSG00000107997	Gm44243			ENSMUSG00000027684	Mecom
		ENSMUSG00000103622	B430319G15Rik			ENSMUSG00000114723	5530402G07Rik			ENSMUSG00000108257	Gm44251			ENSMUSG00000104361	Gm38080
		ENSMUSG00000111280	Gm47239			ENSMUSG00000053101	Gpr141			ENSMUSG00000107627	Gm19244			ENSMUSG00000103590	Gm37353
		ENSMUSG00000104272	Gm38297			ENSMUSG00000074826	Ramacl			ENSMUSG00000106990	Gm42547			ENSMUSG00000028989	Angptl7
		ENSMUSG00000097155	Gm26511			ENSMUSG00000114516	Gm46440			ENSMUSG00000043340	6530409C15Rik			ENSMUSG00000086740	Gm17029
		ENSMUSG00000091866	Gm6257			ENSMUSG00000069305	H4c18			ENSMUSG00000090576	Gm17055			ENSMUSG00000058046	4933430I17Rik
		ENSMUSG00000111521	Gm48529			ENSMUSG00000090135	Gm15809			ENSMUSG00000057103	Nat8f1			ENSMUSG00000028909	Ptpru
		ENSMUSG00000039632	Odad3			ENSMUSG00000097276	4930525G20Rik			ENSMUSG00000107576	Gm44093			ENSMUSG00000065299	Gm23138
		ENSMUSG00000032482	Cspg5			ENSMUSG00000052565	H1f3			ENSMUSG00000090891	D6Ertd527e			ENSMUSG00000084593	Gm22345
		ENSMUSG00000105140	Gm43127			ENSMUSG00000069273	H3c6			ENSMUSG00000061758	Akr1b10			ENSMUSG00000085403	Gm13068
		ENSMUSG00000110676	Gm45897			ENSMUSG00000066407	Gm10263			ENSMUSG00000030134	Rasgef1a			ENSMUSG00000087094	Gm13093
		ENSMUSG00000064380	Gm26448			ENSMUSG00000021379	Id4			ENSMUSG00000046806	Cyren			ENSMUSG00000028972	Car6
		ENSMUSG00000099051	Gm27241			ENSMUSG00000096722	Hmgb1-ps9			ENSMUSG00000080242	Atp6v0c-ps2			ENSMUSG00000083757	Rps15a-ps4
		ENSMUSG00000111341	Gm47111			ENSMUSG00000080966	Gm6263			ENSMUSG00002075013	Gm56000			ENSMUSG00000084105	Gm13252
		ENSMUSG00000043773	1700048O20Rik			ENSMUSG00000036123	Slc9a3			ENSMUSG00000108232	Gm43916			ENSMUSG00000028545	Bend5
		ENSMUSG00000109032	Gm7972			ENSMUSG00000047643	Gm5454			ENSMUSG00000107915	Gm44014			ENSMUSG00000028399	Ptprd
		ENSMUSG00000111490	Gm47159			ENSMUSG00000086893	Gm11365			ENSMUSG00000087658	Hotairm1			ENSMUSG00000086272	BC039966
		ENSMUSG00000091028	None			ENSMUSG00000062342	Serpinb9e			ENSMUSG00000107094	Gm43294			ENSMUSG00000052407	Ccdc171
		ENSMUSG00000049287	Iba57			ENSMUSG00000114127	Gm8231			ENSMUSG00000107763	Gm43962			ENSMUSG00000083044	Gm12416
		ENSMUSG00000093176	Mir5119			ENSMUSG00000114557	Gm8345			ENSMUSG00000108503	Gm20949			ENSMUSG00000087016	Gm15979
		ENSMUSG00000086725	A630052C17Rik			ENSMUSG00000000078	Klf6			ENSMUSG00000052749	Trim30b			ENSMUSG00000082789	Gm13284
		ENSMUSG00000078134	Srsf3-ps			ENSMUSG00000114094	Gm48375			ENSMUSG00000108420	Gm45141			ENSMUSG00000085183	Wincr1
		ENSMUSG00000034282	Evpl			ENSMUSG00000074650	Gm10735			ENSMUSG00000110077	Gm45632			ENSMUSG00000064542	Gm22980
		ENSMUSG00000020793	Galr2			ENSMUSG00000035711	Dok3			ENSMUSG00000108366	Gm5586			ENSMUSG00000049799	Lrrc19
		ENSMUSG00000034227	Foxj1			ENSMUSG00000113905	Gm48872			ENSMUSG00000108601	Gm44645			ENSMUSG00000084260	Gm12844
		ENSMUSG00000045007	Tubg2			ENSMUSG00000087319	Gm15907			ENSMUSG00000048012	Zfp473			ENSMUSG00000006386	Tek
		ENSMUSG00000086347	Gm11626			ENSMUSG00000021678	F2rl1			ENSMUSG00000060034	Ctf2			ENSMUSG00000035275	Raver2
		ENSMUSG00000087050	Dhrs13os			ENSMUSG00000065434	Mir7-1			ENSMUSG00000030806	Stx1b			ENSMUSG00000025330	Padi4
		ENSMUSG00000081570	Gm12192			ENSMUSG00000113389	Gm9512			ENSMUSG00000039099	Wdr93			ENSMUSG00000073761	4933427I04Rik
		ENSMUSG00000025582	Nptx1			ENSMUSG00000080574	Mir466i			ENSMUSG00000030428	Ttyh1			ENSMUSG00000088984	Gm25604
		ENSMUSG00000047821	Trim16			ENSMUSG00000051054	1700014D04Rik			ENSMUSG00000097699	5430400D12Rik			ENSMUSG00000085961	Gm15904
		ENSMUSG00000086851	A430108G06Rik			ENSMUSG00000102000	1700006H21Rik			ENSMUSG00000035713	Usp35			ENSMUSG00000040387	Klhl32
		ENSMUSG00000003934	Efnb3			ENSMUSG00000113385	Gm48405			ENSMUSG00000084964	Gm15503			ENSMUSG00000090053	Pakap
		ENSMUSG00000018339	Gpx3			ENSMUSG00000067356	B430203G13Rik			ENSMUSG00000108547	Gm45186			ENSMUSG00000052117	D630039A03Rik
		ENSMUSG00000099681	1700052K11Rik			ENSMUSG00000104218	Gm9134			ENSMUSG00000055809	Dnaaf3			ENSMUSG00000028289	Epha7
		ENSMUSG00000086962	Faxdc2			ENSMUSG00000047414	Flrt2			ENSMUSG00000108648	Gm44674			ENSMUSG00000038668	Lpar1
		ENSMUSG00000018569	Cldn7			ENSMUSG00000113927	5330409N07Rik			ENSMUSG00000108320	Gm44877			ENSMUSG00000056412	Psenen-ps
		ENSMUSG00000087629	Gm12246			ENSMUSG00000044067	Gpr22			ENSMUSG00000109367	Gm18782			ENSMUSG00000040728	Esrp1
		ENSMUSG00000084930	Gm11706			ENSMUSG00000020573	Pik3cg			ENSMUSG00000038763	Alpk3			ENSMUSG00000028214	Gem
		ENSMUSG00000087373	Gm15892			ENSMUSG00000102953	Gm37019			ENSMUSG00000098022	Zfp82			ENSMUSG00000035561	Aldh1b1
		ENSMUSG00000087523	Gm12319			ENSMUSG00000089371	Mir1938			ENSMUSG00000109218	Gm44872			ENSMUSG00000028339	Col15a1
		ENSMUSG00000094091	Ankrd40cl			ENSMUSG00000020953	Coch			ENSMUSG00000091900	Gm4353			ENSMUSG00000028341	Nr4a3
		ENSMUSG00000078139	AK157302			ENSMUSG00000072972	Adam4			ENSMUSG00000036957	Lrfn3			ENSMUSG00000028347	Tmeff1
		ENSMUSG00000036181	H1f2			ENSMUSG00000113431	Gm6722			ENSMUSG00000109644	0610005C13Rik			ENSMUSG00000028420	Tmem38b
		ENSMUSG00000085861	Armh2			ENSMUSG00000092286	Dtnbos			ENSMUSG00000044562	Rasip1			ENSMUSG00000105534	Gm42435
		ENSMUSG00000064811	Gm22358			ENSMUSG00000046791	Riox1			ENSMUSG00000040907	Atp1a3			ENSMUSG00000104891	2510017J16Rik
		ENSMUSG00000021573	Tppp			ENSMUSG00000112694	Gm33037			ENSMUSG00000001247	Lsr			ENSMUSG00000010825	Grid2ip
		ENSMUSG00000114602	Gm49223			ENSMUSG00000060429	Sntb1			ENSMUSG00000078380	Gm6096			ENSMUSG00000083012	Fam220a
		ENSMUSG00000114827	Gm46432			ENSMUSG00000022367	Has2			ENSMUSG00000030990	Pgap2			ENSMUSG00000105970	Gm43360
		ENSMUSG00000114470	Gm49395			ENSMUSG00000090002	Gm16006			ENSMUSG00000109618	Gm45527			ENSMUSG00000106375	Gm43361
		ENSMUSG00000113842	Gm48138			ENSMUSG00000116280	Gm49435			ENSMUSG00000054065	Pkp3			ENSMUSG00000044674	Fzd1
		ENSMUSG00000113853	Gm47583			ENSMUSG00000049414	Gm5417			ENSMUSG00000104150	Gm44573			ENSMUSG00000029211	Gabra4
		ENSMUSG00000056508	1700001K19Rik			ENSMUSG00000016624	Phf21b			ENSMUSG00000086844	B230206H07Rik			ENSMUSG00000104633	Gm42421
		ENSMUSG00000113165	Gm47863			ENSMUSG00000053469	Tg			ENSMUSG00000061723	Tnnt3			ENSMUSG00000034573	Ptpn13
		ENSMUSG00000113067	Gm47166			ENSMUSG00000091412	Gm2895			ENSMUSG00000059277	R74862			ENSMUSG00000046808	Atp10d
		ENSMUSG00000021135	Slc10a1			ENSMUSG00000022321	Cdh10			ENSMUSG00000000154	Slc22a18			ENSMUSG00000052271	Bhlha15
		ENSMUSG00000112719	Gm45925			ENSMUSG00000093387	Gm20732			ENSMUSG00000080971	Gm16128			ENSMUSG00000105124	Gm5297
		ENSMUSG00000037085	Trmt12			ENSMUSG00000116089	Gm7859			ENSMUSG00000084985	Gm16135			ENSMUSG00000029304	Spp1
		ENSMUSG00000115752	1700010G06Rik			ENSMUSG00000115568	Tiaf2			ENSMUSG00000110960	Supt4b			ENSMUSG00000106631	Gm42669
		ENSMUSG00000022615	Tymp			ENSMUSG00000115810	Gm49066			ENSMUSG00000098068	Gm7909			ENSMUSG00000094664	Rpl35a-ps6
		ENSMUSG00000115602	Gm7908			ENSMUSG00000101132	Gm8000			ENSMUSG00000020059	Sycp3			ENSMUSG00000040584	Abcb1a
		ENSMUSG00000044276	4933427E11Rik			ENSMUSG00000115057	Gm8705			ENSMUSG00000112716	4930471E19Rik			ENSMUSG00000029491	Pde6b
		ENSMUSG00000115249	Gm49085			ENSMUSG00000023011	Faim2			ENSMUSG00000036168	Ccdc38			ENSMUSG00000093545	Gm5871
		ENSMUSG00000106463	Mir1291			ENSMUSG00000092494	Gm20420			ENSMUSG00000058396	Gpr182			ENSMUSG00000091635	Vmn2r13
		ENSMUSG00000022371	Col14a1			ENSMUSG00000116480	Gm49512			ENSMUSG00000058297	Spock2			ENSMUSG00000024437	Gm8615
		ENSMUSG00000089968	Nckap5los			ENSMUSG00000091238	Gm17103			ENSMUSG00000055493	Epm2a			ENSMUSG00000059325	Hopx
		ENSMUSG00000100084	2310068J16Rik			ENSMUSG00000116703	Gm46540			ENSMUSG00000112058	Gm47593			ENSMUSG00000029096	Htra3
		ENSMUSG00000116287	Gm3924			ENSMUSG00000116694	Gm6440			ENSMUSG00000020083	Fam241b			ENSMUSG00000029659	Medag
		ENSMUSG00000032988	Slc16a8			ENSMUSG00000071636	Rimbp3			ENSMUSG00000039116	Adgrg6			ENSMUSG00000080002	Gm5566
		ENSMUSG00000116239	Gm49520			ENSMUSG00000116878	Gm29880			ENSMUSG00000111067	Gm48714			ENSMUSG00000097767	Miat
		ENSMUSG00000023052	Npff			ENSMUSG00000039672	Kcne2			ENSMUSG00000040009	Gnaz			ENSMUSG00000089407	Gm24878
		ENSMUSG00000064587	Gm25131			ENSMUSG00000116964	Gm46555			ENSMUSG00000001435	Col18a1			ENSMUSG00000029348	Asphd2
		ENSMUSG00000086297	Gm15632			ENSMUSG00000081453	Gm6767			ENSMUSG00000035773	Kiss1r			ENSMUSG00000104576	F830115B05Rik
		ENSMUSG00000060794	Tssk5			ENSMUSG00000102101	Zbtb11os1			ENSMUSG00000034771	Tle2			ENSMUSG00000105059	Gm42498
		ENSMUSG00000115620	Gm45924			ENSMUSG00000116942	Gm49744			ENSMUSG00000110057	Gm2225			ENSMUSG00000084235	Gm15421
		ENSMUSG00000022768	Ccdc116			ENSMUSG00000103932	Gm36963			ENSMUSG00000079057	Cyp4v3			ENSMUSG00000105042	Gm42509
		ENSMUSG00000041566	Tssk1			ENSMUSG00000115219	Eef1akmt4			ENSMUSG00000110580	D830024N08Rik			ENSMUSG00000107340	Gm42789
		ENSMUSG00000022753	Tmem30c			ENSMUSG00000005980	Dnase1			ENSMUSG00000031442	Mcf2l			ENSMUSG00000028978	Nos3
		ENSMUSG00000116789	Gm49579			ENSMUSG00000022543	Dnaaf8			ENSMUSG00000031626	Sorbs2			ENSMUSG00000095524	Gm15682
		ENSMUSG00000116604	Gm49745			ENSMUSG00000068487	Ndufa11b			ENSMUSG00000091784	Gm17022			ENSMUSG00000107256	Gm13821
		ENSMUSG00000084790	Gm15879			ENSMUSG00000043870	Gm5809			ENSMUSG00000097534	Gm16675			ENSMUSG00000034040	Galnt17
		ENSMUSG00000116761	Gm36796			ENSMUSG00000038037	Socs1			ENSMUSG00000005465	Il27ra			ENSMUSG00000107121	1110006O24Rik
		ENSMUSG00000079737	Bfar			ENSMUSG00000096959	4930509G22Rik			ENSMUSG00000087685	1700122E12Rik			ENSMUSG00000082361	Btc
		ENSMUSG00000043782	Bicdl2			ENSMUSG00000052384	Nrros			ENSMUSG00000004637	Wwox			ENSMUSG00000096035	Odaph
		ENSMUSG00000050762	Prss27			ENSMUSG00000034422	Parp14			ENSMUSG00000110341	Gm45424			ENSMUSG00000107369	Gstm2-ps1
		ENSMUSG00000085185	BC028777			ENSMUSG00000049502	Dtx3l			ENSMUSG00000109731	Gm45425			ENSMUSG00000066900	Suds3
		ENSMUSG00000024136	Dnase1l2			ENSMUSG00000116797	2600002D14Rik			ENSMUSG00000090043	Gm16167			ENSMUSG00000029130	Rnf32
		ENSMUSG00000093565	Rab26os			ENSMUSG00000117603	Gm50037			ENSMUSG00000074052	BC048644			ENSMUSG00000107364	Gm43051
		ENSMUSG00000040828	Catsperd			ENSMUSG00000023905	Tnfrsf12a			ENSMUSG00000069962	Gm5356			ENSMUSG00000029334	Prkg2
		ENSMUSG00000117114	Gm49867			ENSMUSG00000117398	Gm9406			ENSMUSG00000109727	Gm45464			ENSMUSG00000032623	Oas1d
		ENSMUSG00000117074	Gm49925			ENSMUSG00000037548	H2-DMb2			ENSMUSG00000037437	Adam32			ENSMUSG00000106978	N4bp2os
		ENSMUSG00000047507	Baiap3			ENSMUSG00000079657	Rab26			ENSMUSG00000078967	Gapdh-ps16			ENSMUSG00000106940	Gm42930
		ENSMUSG00000039220	Ppp1r10			ENSMUSG00000008482	Rnf151			ENSMUSG00000031785	Adgrg1			ENSMUSG00000070780	Rbm47
		ENSMUSG00000024065	Ehd3			ENSMUSG00000039628	Hs3st6			ENSMUSG00000031851	Ntpcr			ENSMUSG00000106720	Gm43795
		ENSMUSG00000092457	Gm8835			ENSMUSG00000090565	4930405O22Rik			ENSMUSG00000065637	Gm26397			ENSMUSG00000106758	Gm42731
		ENSMUSG00000116864	Gm3320			ENSMUSG00000093686	Gm4705			ENSMUSG00000031673	Cdh11			ENSMUSG00000102415	A430110C17Rik
		ENSMUSG00000097781	9330136K24Rik			ENSMUSG00000023795	Pisd-ps2			ENSMUSG00000056018	Ccdc7b			ENSMUSG00000028883	Sema3a
		ENSMUSG00000097727	F630040K05Rik			ENSMUSG00000116941	Gm46578			ENSMUSG00000039470	Zdhhc2			ENSMUSG00000105366	Gm43719
		ENSMUSG00000117571	4933433H22Rik			ENSMUSG00000039193	Nlrc4			ENSMUSG00000087408	Cers1			ENSMUSG00000093413	Snora15
		ENSMUSG00000117393	Gm36279			ENSMUSG00000061972	Or1o4			ENSMUSG00000031840	Rab3a			ENSMUSG00000107276	Gm42858
		ENSMUSG00000117084	Gm22146			ENSMUSG00000068604	Gm8225			ENSMUSG00000040717	Il17rd			ENSMUSG00000003153	Slc2a3
		ENSMUSG00000066170	E230001N04Rik			ENSMUSG00000117525	Gm50034			ENSMUSG00000033644	Piwil2			ENSMUSG00000107868	Gm5112
		ENSMUSG00000062252	Lhfpl5			ENSMUSG00000117161	Gm49803			ENSMUSG00000003469	Phyhip			ENSMUSG00002075885	Gm54584
		ENSMUSG00000037577	Ephx3			ENSMUSG00000085846	Gm15597			ENSMUSG00000093979	Gm2237			ENSMUSG00000053012	Krcc1
		ENSMUSG00000002289	Angptl4			ENSMUSG00000117171	C230013L11Rik			ENSMUSG00000021806	Nid2			ENSMUSG00000073018	Gm1070
		ENSMUSG00000092223	Gm19807			ENSMUSG00000037446	Tulp1			ENSMUSG00000047222	Rnase2a			ENSMUSG00000038521	C1s1
		ENSMUSG00000073607	Gm10548			ENSMUSG00000036196	Slc26a8			ENSMUSG00000033405	Nudt15			ENSMUSG00000065701	Rny1
		ENSMUSG00000014503	Pkd2l2			ENSMUSG00000067144	Slc22a7			ENSMUSG00000042286	Stab1			ENSMUSG00000107802	1700126G02Rik
		ENSMUSG00000118133	Gm6978			ENSMUSG00000117371	Gm50019			ENSMUSG00000022012	Enox1			ENSMUSG00000108709	4933431G14Rik
		ENSMUSG00000038555	Reep2			ENSMUSG00000024037	Wdr4			ENSMUSG00000115505	Gm9247			ENSMUSG00000086282	Sox5os4
		ENSMUSG00000063687	Pcdhb5			ENSMUSG00000032739	Pram1			ENSMUSG00000093044	Snord8			ENSMUSG00000052631	Sh2d6
		ENSMUSG00000045062	Pcdhb7			ENSMUSG00000085575	Gm15485			ENSMUSG00000038086	Hspb2			ENSMUSG00000043541	Dnai7
		ENSMUSG00000097330	Gm26672			ENSMUSG00000033107	Rnf125			ENSMUSG00000079559	Pou2af3			ENSMUSG00000102931	Gm38114
		ENSMUSG00000066475	Gm10268			ENSMUSG00000073555	Iigp1c			ENSMUSG00000119127	Gm29163			ENSMUSG00000030096	Slc6a6
		ENSMUSG00000118061	Rbfaos			ENSMUSG00000054072	Iigp1			ENSMUSG00000010044	Zmynd10			ENSMUSG00000108526	Gm45828
		ENSMUSG00000063087	Gm10125			ENSMUSG00000063388	BC023105			ENSMUSG00000111662	Gm7435			ENSMUSG00000032625	Thsd7a
		ENSMUSG00000097141	Gm10524			ENSMUSG00000089125	Gm26403			ENSMUSG00000102419	Gm36940			ENSMUSG00000040163	1700034J05Rik
		ENSMUSG00000117484	Gm5500			ENSMUSG00000033032	Afap1l1			ENSMUSG00000110161	Gm45494			ENSMUSG00000048776	Pthlh
		ENSMUSG00000024912	Fosl1			ENSMUSG00000110576	Gm36368			ENSMUSG00000090693	Trim43a			ENSMUSG00000108046	Gm43924
		ENSMUSG00000049562	Ap5b1			ENSMUSG00000038128	Camk4			ENSMUSG00000079427	Mthfsl			ENSMUSG00000029552	Tes
		ENSMUSG00000024936	Kcnk7			ENSMUSG00000092819	Gm23639			ENSMUSG00000042106	Inka1			ENSMUSG00000097166	9330179D12Rik
		ENSMUSG00000048029	Eno4			ENSMUSG00000102697	Pcdhac2			ENSMUSG00000049307	Fut4			ENSMUSG00000030064	Frmd4b
		ENSMUSG00000114610	Cyp2c52-ps			ENSMUSG00000045657	Pcdhb10			ENSMUSG00000110981	Gm35940			ENSMUSG00000006269	Atp6v1b1
		ENSMUSG00000096740	Lbhd1			ENSMUSG00000103144	Pcdhga1			ENSMUSG00000032589	Bsn			ENSMUSG00000099354	1700124L16Rik
		ENSMUSG00000043789	Vwce			ENSMUSG00000103585	Pcdhgb4			ENSMUSG00000043943	Naalad2			ENSMUSG00000014747	Ankrd53
		ENSMUSG00000038754	Elovl3			ENSMUSG00000103309	BC037039			ENSMUSG00000047220	Iho1			ENSMUSG00000073067	9130019P16Rik
		ENSMUSG00000025064	Col17a1			ENSMUSG00000097835	Gm26910			ENSMUSG00000037681	Esyt3			ENSMUSG00000030157	Clec2d
		ENSMUSG00000118314	1700001K23Rik			ENSMUSG00000118140	Gm4949			ENSMUSG00000110773	Gm39326			ENSMUSG00000030068	Gm20696
		ENSMUSG00000024842	Cabp4			ENSMUSG00000117753	Gm5504			ENSMUSG00000032193	Ldlr			ENSMUSG00000107461	Gm44045
		ENSMUSG00000064369	mt-Te			ENSMUSG00000097610	A930012L18Rik			ENSMUSG00000032401	Lctl			ENSMUSG00000030074	Gxylt2
		ENSMUSG00000100764	Gm29155			ENSMUSG00000117929	Gm6663			ENSMUSG00000079915	Gm16073			ENSMUSG00000065036	Gm22362
		ENSMUSG00000079671	2610203C22Rik			ENSMUSG00000024512	Dynap			ENSMUSG00000111505	Gm48673			ENSMUSG00000107838	Gm45769
		ENSMUSG00000080950	Gm7278			ENSMUSG00000095419	Gm14328			ENSMUSG00000032443	Zcwpw2			ENSMUSG00000108238	Gm43984
		ENSMUSG00000104121	Gm37485			ENSMUSG00000059336	Slc14a1			ENSMUSG00000092212	Slc22a13b			ENSMUSG00000037826	Ppm1k
		ENSMUSG00000025977	Boll			ENSMUSG00000118171	Gm50390			ENSMUSG00000025243	Slc6a20b			ENSMUSG00000071424	Grid2
		ENSMUSG00000102526	Gm37785			ENSMUSG00000083282	Ctsf			ENSMUSG00000085145	Gm11614			ENSMUSG00000104325	Gm37321
		ENSMUSG00000103002	Gm38075			ENSMUSG00000025089	Gfra1			ENSMUSG00000084168	Atp5l2-ps			ENSMUSG00000015766	Eps8
		ENSMUSG00000037318	Traf3ip3			ENSMUSG00000117964	Gm36043			ENSMUSG00000078851	H2ac25			ENSMUSG00000108137	Gm44053
		ENSMUSG00000091393	5330438I03Rik			ENSMUSG00000118125	Gm50387			ENSMUSG00000038217	Tlcd2			ENSMUSG00000081991	Gm13859
		ENSMUSG00000119556	Gm23523			ENSMUSG00000062488	Ifit3b			ENSMUSG00000085415	Selenok-ps1			ENSMUSG00000061353	Cxcl12
		ENSMUSG00000064272	Gpbar1			ENSMUSG00000034459	Ifit1			ENSMUSG00000002580	Mien1			ENSMUSG00000082920	Gm13864
		ENSMUSG00000006538	Ihh			ENSMUSG00000117990	Gm32027			ENSMUSG00000020848	Doc2b			ENSMUSG00000107145	Gm43442
		ENSMUSG00000085205	Gm13185			ENSMUSG00000098286	Mir8091			ENSMUSG00000058756	Thra			ENSMUSG00000019689	Fmc1
		ENSMUSG00000074647	Fam83c			ENSMUSG00000037126	Psd			ENSMUSG00000087249	Gm16062			ENSMUSG00000042599	Kdm7a
		ENSMUSG00000118593	Gm52976			ENSMUSG00000118040	Gm36602			ENSMUSG00000081929	Rps11-ps2			ENSMUSG00000085782	Gm15624
		ENSMUSG00000098453	Mir6997			ENSMUSG00000024727	Trpm6			ENSMUSG00000057286	St6galnac2			ENSMUSG00000107689	Gm44386
		ENSMUSG00000027249	F2			ENSMUSG00000117912	Gm50383			ENSMUSG00000069899	Sft2d1rt			ENSMUSG00000062444	Ap3b2
		ENSMUSG00000035576	L3mbtl1			ENSMUSG00000039699	Batf2			ENSMUSG00000039963	Ccdc40			ENSMUSG00000097277	2900076A07Rik
		ENSMUSG00000086216	Gm13610			ENSMUSG00000100635	Gm29157			ENSMUSG00000018509	Cenpv			ENSMUSG00000090559	Gm17137
		ENSMUSG00000026969	Fam166a			ENSMUSG00000090243	Gm16103			ENSMUSG00000010362	Rdm1			ENSMUSG00000054385	Ceacam2
		ENSMUSG00000050558	Prokr2			ENSMUSG00000084557	Gm25279			ENSMUSG00000085192	Gm12195			ENSMUSG00000092335	Zfp977
		ENSMUSG00000086575	Gm14104			ENSMUSG00000104279	Gm38300			ENSMUSG00000081600	Gm12286			ENSMUSG00000109006	B230209E15Rik
		ENSMUSG00000026928	Card9			ENSMUSG00000100397	Gm28071			ENSMUSG00000085636	Gm11769			ENSMUSG00000061702	Tmem91
		ENSMUSG00000087164	Nr5a1os			ENSMUSG00000099850	Gm28906			ENSMUSG00000020389	Cdkl3			ENSMUSG00000030638	Sh3gl3
		ENSMUSG00000080994	Gm13464			ENSMUSG00000101242	Gm28319			ENSMUSG00000020334	Slc22a4			ENSMUSG00000070469	Adamtsl3
		ENSMUSG00000082600	Gm9673			ENSMUSG00000101741	Gm28055			ENSMUSG00000018916	Csf2			ENSMUSG00000015709	Arnt2
		ENSMUSG00000025592	Dach2			ENSMUSG00000101476	Gm29570			ENSMUSG00000046605	B3gntl1			ENSMUSG00000097789	Ctxnd1
		ENSMUSG00000082718	Gm14928			ENSMUSG00000118618	Gm52950			ENSMUSG00000087107	AI662270			ENSMUSG00000055200	Sertad3
		ENSMUSG00000023443	Esx1			ENSMUSG00000089652	Gm16025			ENSMUSG00000020689	Itgb3			ENSMUSG00000001988	Npas1
		ENSMUSG00000111756	Gm48183			ENSMUSG00000038768	Degs1l			ENSMUSG00000018566	Slc2a4			ENSMUSG00000086513	Gvin-ps1
		ENSMUSG00000104862	Gm6520			ENSMUSG00000067795	4930444P10Rik			ENSMUSG00000020718	Polg2			ENSMUSG00000109576	Gm44704
		ENSMUSG00000105789	Gm42997			ENSMUSG00000101791	2210011K15Rik			ENSMUSG00000018427	Ypel2			ENSMUSG00000063594	Gng8
		ENSMUSG00000027875	Hmgcs2			ENSMUSG00000100679	Gm28778			ENSMUSG00000020486	Septin4			ENSMUSG00000109097	Gm29683
		ENSMUSG00000027867	Spag17			ENSMUSG00000096141	Dnah7a			ENSMUSG00000040938	Slc16a11			ENSMUSG00000100005	B130024G19Rik
		ENSMUSG00000105717	Gm43465			ENSMUSG00000102800	Gm37479			ENSMUSG00000093989	Rnasek			ENSMUSG00000040841	Six5
		ENSMUSG00000097365	C030034L19Rik			ENSMUSG00000026611	Spata17			ENSMUSG00000084411	Gm11510			ENSMUSG00000064580	Gm25134
		ENSMUSG00000105975	Gm9831			ENSMUSG00000047528	Flacc1			ENSMUSG00000040554	Aipl1			ENSMUSG00000089636	1700058P15Rik
		ENSMUSG00000105545	4930599N24Rik			ENSMUSG00000072295	C2cd6			ENSMUSG00000076435	Acsf2			ENSMUSG00000091117	Gm9064
		ENSMUSG00000105204	None			ENSMUSG00000103723	Gm37095			ENSMUSG00000018381	Abi3			ENSMUSG00000039194	Rlbp1
		ENSMUSG00000103293	Gm5842			ENSMUSG00000103996	4833421G17Rik			ENSMUSG00000101295	Gm28180			ENSMUSG00000108381	Gm9299
		ENSMUSG00000049565	Aknad1			ENSMUSG00000101711	Gm28306			ENSMUSG00000082481	Rps12-ps19			ENSMUSG00000110424	Zbed5-ps
		ENSMUSG00000064648	Gm23303			ENSMUSG00000101102	Gm28609			ENSMUSG00000051650	B3gnt2			ENSMUSG00000030643	Rab30
		ENSMUSG00000085482	A230083N12Rik			ENSMUSG00000102359	Gm38351			ENSMUSG00000070337	Gpr179			ENSMUSG00000108506	Gm44705
		ENSMUSG00000081068	Gm12804			ENSMUSG00000070732	Rbm44			ENSMUSG00000055341	Zfp457			ENSMUSG00000090075	Gm16251
		ENSMUSG00002076928	Gm55379			ENSMUSG00000102897	Gm37853			ENSMUSG00000081265	Gm11282			ENSMUSG00000082183	Gm15994
		ENSMUSG00000083241	Gm13259			ENSMUSG00000089299	Gm24637			ENSMUSG00000006179	Prss16			ENSMUSG00000108571	Gm6855
		ENSMUSG00000033872	Best4-ps			ENSMUSG00000064612	Gm26457			ENSMUSG00000097360	9430065F17Rik			ENSMUSG00000074227	Spint2
		ENSMUSG00000065490	Mir30c-1			ENSMUSG00000103583	Gm38325			ENSMUSG00000058246	Gm10037			ENSMUSG00000110070	Gm45619
		ENSMUSG00000078234	Klhdc7a			ENSMUSG00000026686	Lmx1a			ENSMUSG00000113440	Gm46404			ENSMUSG00000108643	Gm44931
		ENSMUSG00000040740	Slc25a34			ENSMUSG00000065694	Gm25411			ENSMUSG00000006611	Hfe			ENSMUSG00000030761	Myo7a
		ENSMUSG00000066007	Zfp600			ENSMUSG00000103908	Gm37502			ENSMUSG00000085340	Gm16335			ENSMUSG00000083820	Ndufs6b
		ENSMUSG00000043385	Or2k2			ENSMUSG00000042800	Spata46			ENSMUSG00000038408	1700018A04Rik			ENSMUSG00000108926	Gm10988
		ENSMUSG00000082367	Gm12363			ENSMUSG00000026656	Fcgr2b			ENSMUSG00000114605	C130051F05Rik			ENSMUSG00000110105	Gm45844
		ENSMUSG00000028415	Spink4			ENSMUSG00000102607	Gm37265			ENSMUSG00000114554	5430425K12Rik			ENSMUSG00000030849	Fgfr2
		ENSMUSG00000083803	Gm12455			ENSMUSG00000100222	Psmb6-ps2			ENSMUSG00000051098	Mblac2			ENSMUSG00000108736	Gm45151
		ENSMUSG00000105609	Gm42501			ENSMUSG00000103038	Gm37124			ENSMUSG00000096449	Gm4076			ENSMUSG00000108456	4732496C06Rik
		ENSMUSG00000106472	Gm43111			ENSMUSG00000051951	Xkr4			ENSMUSG00000034686	Prr7			ENSMUSG00000006205	Htra1
		ENSMUSG00000092021	Gbp11			ENSMUSG00000103348	Gm37053			ENSMUSG00000113984	Gm48890			ENSMUSG00000070822	Zscan18
		ENSMUSG00000029275	Gfi1			ENSMUSG00000119668	Gm23472			ENSMUSG00000069223	4930451E10Rik			ENSMUSG00000063179	Pstk
		ENSMUSG00000063820	Arl9			ENSMUSG00000051251	Nhlh1			ENSMUSG00000113036	Gm47021			ENSMUSG00000046056	Sbsn
		ENSMUSG00000105858	2310074N15Rik			ENSMUSG00000026548	Slamf9			ENSMUSG00000113237	Gm6109			ENSMUSG00000109399	Gm44982
		ENSMUSG00000099254	Mir7030			ENSMUSG00000085184	4933439K11Rik			ENSMUSG00000113931	Gm5928			ENSMUSG00000030930	Chst15
		ENSMUSG00000106680	Gm43852			ENSMUSG00000091950	Or6k8-ps1			ENSMUSG00000113701	B230303A05Rik			ENSMUSG00000110159	Gm45501
		ENSMUSG00000104686	Gm42815			ENSMUSG00000103727	Gm37097			ENSMUSG00000113432	8430406P12Rik			ENSMUSG00000054555	Adam12
		ENSMUSG00000034219	Septin14			ENSMUSG00000047021	Cfap65			ENSMUSG00000056458	Mok			ENSMUSG00000073805	Insyn2a
		ENSMUSG00000106190	Gm20768			ENSMUSG00000056995	Or4p7			ENSMUSG00000004791	Pgf			ENSMUSG00000109206	Gm45137
		ENSMUSG00000107796	Gm44068			ENSMUSG00000078869	Gm14409			ENSMUSG00000021245	Mlh3			ENSMUSG00000078630	Tomt
		ENSMUSG00000072999	Gm15401			ENSMUSG00000000889	Dbh			ENSMUSG00000096995	2810029C07Rik			ENSMUSG00000034957	Cebpa
		ENSMUSG00000097979	Gm4691			ENSMUSG00000081070	Gm13181			ENSMUSG00000090026	Gm15996			ENSMUSG00000086926	Gm6226
		ENSMUSG00000081077	Gm13899			ENSMUSG00000060445	Sycp2			ENSMUSG00000070166	Gm25821			ENSMUSG00000100826	Snhg14
		ENSMUSG00000045725	Prr15			ENSMUSG00000119719	Gm22502			ENSMUSG00000095799	Eif1ad10			ENSMUSG00000025496	Drd4
		ENSMUSG00000047013	Fbxo41			ENSMUSG00000075316	Scn9a			ENSMUSG00000112071	5430401H09Rik			ENSMUSG00000018819	Lsp1
		ENSMUSG00000090939	Gm17147			ENSMUSG00000065485	Mir219a-2			ENSMUSG00000113540	Gm47206			ENSMUSG00000037664	Cdkn1c
		ENSMUSG00000045009	Prrt3			ENSMUSG00000082190	Gm13641			ENSMUSG00000113792	Gm10933			ENSMUSG00000073787	Gm10575
		ENSMUSG00000033963	Fancd2os			ENSMUSG00002076570	Gm56014			ENSMUSG00000093579	Gm20036			ENSMUSG00000110237	Gm18258
		ENSMUSG00000106976	Gm42963			ENSMUSG00000080880	Gm14278			ENSMUSG00000046314	Stxbp6			ENSMUSG00000025515	Muc2
		ENSMUSG00000033508	Asprv1			ENSMUSG00000093091	Mir3089			ENSMUSG00000021055	Esr2			ENSMUSG00000111514	E230014E18Rik
		ENSMUSG00000062369	Usp17lb			ENSMUSG00000082152	Gm13655			ENSMUSG00000021097	Clmn			ENSMUSG00000112613	Gm48175
		ENSMUSG00000055102	Zfp819			ENSMUSG00000085797	A530010F05Rik			ENSMUSG00000046157	Tmem229b			ENSMUSG00000020044	Timp3
		ENSMUSG00000098934	Gvin-ps4			ENSMUSG00000075027	4631405J19Rik			ENSMUSG00000113966	Gm47980			ENSMUSG00000112684	Gm47958
		ENSMUSG00000118518	Gm52980			ENSMUSG00000087353	Gm13727			ENSMUSG00000020668	Kif3c			ENSMUSG00000084899	Gm15344
		ENSMUSG00000108717	Gm44940			ENSMUSG00000075020	Mir670hg			ENSMUSG00000050545	Fam228b			ENSMUSG00000035459	Stab2
		ENSMUSG00000078776	Fcgbpl1			ENSMUSG00000032864	Rag2			ENSMUSG00000073233	Nfyc-ps			ENSMUSG00000000295	Hddc2
		ENSMUSG00000030804	Gm21974			ENSMUSG00002076675	Gm56334			ENSMUSG00000105111	Gm43310			ENSMUSG00000096991	Gm26789
		ENSMUSG00000058818	Pirb			ENSMUSG00000074812	Spdye4c			ENSMUSG00000078954	Arhgap8			ENSMUSG00000020227	Irak3
		ENSMUSG00000109947	Gm45669			ENSMUSG00000087362	Gm13710			ENSMUSG00000078300	Gm2606			ENSMUSG00000087014	Gm16364
		ENSMUSG00000099422	Gm4275			ENSMUSG00000081721	Gm13882			ENSMUSG00000116289	Gm31342			ENSMUSG00000034764	1700006J14Rik
		ENSMUSG00000086108	Gm5602			ENSMUSG00000084816	Platr29			ENSMUSG00000022620	Arsa			ENSMUSG00000020121	Srgap1
		ENSMUSG00000030708	Dnajb13			ENSMUSG00000093336	Mir1954			ENSMUSG00000022598	Psca			ENSMUSG00000019831	Wasf1
		ENSMUSG00000009487	Otog			ENSMUSG00000086098	Gm14291			ENSMUSG00000115005	Gm49195			ENSMUSG00000008398	Elk3
		ENSMUSG00000108830	Gm44661			ENSMUSG00000077761	Gm25214			ENSMUSG00000115314	Gm48966			ENSMUSG00000038248	Sobp
		ENSMUSG00000038801	Scgb1c1			ENSMUSG00000096764	Gm21985			ENSMUSG00000116397	Gm49525			ENSMUSG00000110772	Gm47856
		ENSMUSG00000111213	Gm47867			ENSMUSG00000085135	Lrrc55os			ENSMUSG00002076288	Snora34			ENSMUSG00000047139	Cd24a
		ENSMUSG00000112879	Gm47726			ENSMUSG00000087633	Gm14455			ENSMUSG00000116506	5730414N17Rik			ENSMUSG00000025407	Gli1
		ENSMUSG00000117008	Gm49817			ENSMUSG00000057378	Ryr3			ENSMUSG00000038009	Dnajc22			ENSMUSG00000056073	Grik2
		ENSMUSG00000118557	Gm53043			ENSMUSG00000048038	Ccdc187			ENSMUSG00000078907	Fam186b			ENSMUSG00000112918	Gm18120
		ENSMUSG00000082247	Gm16074			ENSMUSG00000086735	Gm13977			ENSMUSG00000071716	Apol7e			ENSMUSG00000046567	Rlig1
		ENSMUSG00000118400	Gm6336			ENSMUSG00000088606	Mir1951			ENSMUSG00000102297	5730585A16Rik			ENSMUSG00000003746	Man1a
		ENSMUSG00000112698	Gm7525			ENSMUSG00000085543	Gm13568			ENSMUSG00000042428	Mgat3			ENSMUSG00000112909	Gm10120
		ENSMUSG00000037171	Nodal			ENSMUSG00000083674	Zfp133-ps			ENSMUSG00000116321	Gm49522			ENSMUSG00000050953	Gja1
		ENSMUSG00000111313	Gm18942			ENSMUSG00000097052	Snora43			ENSMUSG00000063704	Mapk15			ENSMUSG00000036019	Tmtc2
		ENSMUSG00000090230	Gm16315			ENSMUSG00000087539	Gm13584			ENSMUSG00000118671	Eppk1			ENSMUSG00000040653	Ppp1r14c
		ENSMUSG00000031449	Atp4b			ENSMUSG00000083270	Gm13498			ENSMUSG00000046516	Cox17			ENSMUSG00000091184	Gm17059
		ENSMUSG00000031450	Grk1			ENSMUSG00000080782	Gm13495			ENSMUSG00000097576	D930030I03Rik			ENSMUSG00000025383	Il23a
		ENSMUSG00000110574	Gm21112			ENSMUSG00000031230	Fgf16			ENSMUSG00000055370	Gm9968			ENSMUSG00000088151	Gm26347
		ENSMUSG00000031535	Dkk4			ENSMUSG00000087360	Gm15104			ENSMUSG00000022658	Tagln3			ENSMUSG00000111964	Gm8942
		ENSMUSG00000110151	Gm38416			ENSMUSG00000031397	Tktl1			ENSMUSG00000081692	Gm15971			ENSMUSG00000020151	Ptprr
		ENSMUSG00000097983	Gm26971			ENSMUSG00000055780	Usp26			ENSMUSG00000116594	Gm49601			ENSMUSG00000112429	Gm47093
		ENSMUSG00000109957	Gm45353			ENSMUSG00000081295	Gm6275			ENSMUSG00000072214	Septin5			ENSMUSG00000112742	Gm31793
		ENSMUSG00000074037	Mc1r			ENSMUSG00000083416	Gm15378			ENSMUSG00000071632	2510002D24Rik			ENSMUSG00000037542	Aldh8a1
		ENSMUSG00000110612	Gm17827			ENSMUSG00002076902	Gm55070			ENSMUSG00000041247	Lamp3			ENSMUSG00000097739	Gm2539
		ENSMUSG00000090861	Arf4os			ENSMUSG00000031162	Gata1			ENSMUSG00000053062	Jam2			ENSMUSG00000097705	Gm26740
		ENSMUSG00000050350	Gpr18			ENSMUSG00000015401	Cltrn			ENSMUSG00000054939	Zfp174			ENSMUSG00000037440	Vnn1
		ENSMUSG00000115387	Gm49244			ENSMUSG00000087201	Gm15261			ENSMUSG00000097184	4632428C04Rik			ENSMUSG00000019989	Enpp3
		ENSMUSG00000119862	Gm25328			ENSMUSG00000081529	Gm14884			ENSMUSG00000097914	Gm26838			ENSMUSG00000112445	Gm47830
		ENSMUSG00000115691	Gm48914			ENSMUSG00000082729	Gm14845			ENSMUSG00000071036	Gm10309			ENSMUSG00000052613	Pcdh15
		ENSMUSG00000095493	A630023A22Rik			ENSMUSG00000081883	Gm15574			ENSMUSG00000067370	B3galt4			ENSMUSG00000000901	Mmp11
		ENSMUSG00000102830	Gm37012			ENSMUSG00000090743	Gm17213			ENSMUSG00000089755	0610012D04Rik			ENSMUSG00000086241	4930483K19Rik
		ENSMUSG00000118421	Gm50491			ENSMUSG00000105535	Gm43077			ENSMUSG00000037649	H2-DMa			ENSMUSG00000000290	Itgb2
		ENSMUSG00000039438	Ttc36			ENSMUSG00000106075	Gm42804			ENSMUSG00000001227	Sema6b			ENSMUSG00000020310	Madcam1
		ENSMUSG00000110877	Gm47427			ENSMUSG00000027716	Trpc3			ENSMUSG00000007039	Ddah2			ENSMUSG00000035041	Creb3l3
		ENSMUSG00000032085	Tagln			ENSMUSG00000106220	Gm43288			ENSMUSG00000090936	Gm17705			ENSMUSG00000064441	Snord37
		ENSMUSG00000110759	Gm6607			ENSMUSG00000104860	Gm42510			ENSMUSG00000081650	Gm16181			ENSMUSG00000034758	Tle6
		ENSMUSG00000111639	1700019L13Rik			ENSMUSG00000106621	Gm42752			ENSMUSG00000098269	Mir8094			ENSMUSG00000034612	Chst11
		ENSMUSG00000072898	None			ENSMUSG00000105202	C230031I18Rik			ENSMUSG00000117262	Gm9316			ENSMUSG00000031906	Smpd3
		ENSMUSG00000081712	Gm12096			ENSMUSG00000086556	Gm15444			ENSMUSG00000117358	Gm31645			ENSMUSG00000037940	Inpp4b
		ENSMUSG00000048721	Fndc9			ENSMUSG00000104763	9830132P13Rik			ENSMUSG00000023963	Cyp39a1			ENSMUSG00000061048	Cdh3
		ENSMUSG00000088015	Mir1932			ENSMUSG00000106120	Gm42697			ENSMUSG00000096847	Tmem151b			ENSMUSG00000031712	Il15
		ENSMUSG00000086750	Gm11770			ENSMUSG00000103701	Gm10728			ENSMUSG00000117432	Gm49967			ENSMUSG00000047747	Rnf150
		ENSMUSG00000025129	Ppp1r27			ENSMUSG00000086557	Gm15999			ENSMUSG00000117647	Gm49969			ENSMUSG00000078931	Pdf
		ENSMUSG00000102881	Gm3807			ENSMUSG00000105641	Gm5853			ENSMUSG00000086154	Gm16196			ENSMUSG00000002190	Clgn
		ENSMUSG00000025165	Sectm1a			ENSMUSG00000106137	Gm42538			ENSMUSG00000024008	Cpne5			ENSMUSG00000074217	Misp3
		ENSMUSG00000044787	Spata32			ENSMUSG00000105009	Gm42774			ENSMUSG00000084880	Tomm6os			ENSMUSG00000031461	Myom2
		ENSMUSG00000103122	Gm37391			ENSMUSG00000106550	Gm43646			ENSMUSG00000045730	Adrb2			ENSMUSG00000031520	Vegfc
		ENSMUSG00000086933	4933426K07Rik			ENSMUSG00000103761	Gm37859			ENSMUSG00000045991	Onecut2			ENSMUSG00000082976	Gm15056
		ENSMUSG00000075480	Gm10840			ENSMUSG00000098800	Gm27244			ENSMUSG00000117942	Maskbp3			ENSMUSG00000109899	Gm6012
		ENSMUSG00000014609	Chrne			ENSMUSG00000098890	Mir7008			ENSMUSG00000090264	Eif4ebp3			ENSMUSG00000110484	Gm45712
		ENSMUSG00000044177	Wfikkn2			ENSMUSG00000103286	Gm5850			ENSMUSG00000103472	Pcdhga7			ENSMUSG00000109585	Gm45358
		ENSMUSG00000085578	Gm11527			ENSMUSG00000103187	Gm37087			ENSMUSG00000044024	Rell2			ENSMUSG00000046844	Vat1l
		ENSMUSG00000085262	Gm11574			ENSMUSG00000102308	Sprr5			ENSMUSG00000035394	Cfap53			ENSMUSG00000055435	Maf
		ENSMUSG00000087042	Gm11611			ENSMUSG00000089826	Gm16560			ENSMUSG00000040957	Cables1			ENSMUSG00000058056	Palld
		ENSMUSG00000095217	H2bc15			ENSMUSG00000062518	Zfp534			ENSMUSG00000082051	Gm16072			ENSMUSG00000086866	4930512H18Rik
		ENSMUSG00000112942	Gm47597			ENSMUSG00000081819	Gm12722			ENSMUSG00000094111	Nutf2-ps2			ENSMUSG00000031698	Mylk3
		ENSMUSG00000113274	Gm41002			ENSMUSG00000078554	Fam229a			ENSMUSG00000024901	Peli3			ENSMUSG00000109754	Gm39214
		ENSMUSG00000091906	1700099I09Rik			ENSMUSG00000084782	Tex53			ENSMUSG00000056481	Cd248			ENSMUSG00000030465	Psd3
		ENSMUSG00000114373	Gm48708			ENSMUSG00000082368	Gm11225			ENSMUSG00000024846	Cst6			ENSMUSG00000015568	Lpl
		ENSMUSG00002076052	Gm55164			ENSMUSG00000028865	Cd164l2			ENSMUSG00000109695	Gm31166			ENSMUSG00000085917	Gm15899
		ENSMUSG00000055763	Rybp-ps			ENSMUSG00000086322	Zfp593os			ENSMUSG00000024922	Ovol1			ENSMUSG00000031740	Mmp2
		ENSMUSG00000113662	Gm35558			ENSMUSG00000097942	Gm26968			ENSMUSG00000063754	Gm10136			ENSMUSG00000031970	Dbndd1
		ENSMUSG00000097381	A230087F16Rik			ENSMUSG00000097078	None			ENSMUSG00000035783	Acta2			ENSMUSG00000110615	Gm45890
		ENSMUSG00000066491	Cox6c2			ENSMUSG00000095101	Gm13285			ENSMUSG00000114285	Gm47773			ENSMUSG00000110504	Gm45797
		ENSMUSG00000021032	Ngb			ENSMUSG00000078487	Ankrd65			ENSMUSG00000032946	Rasgrp2			ENSMUSG00000109181	Gm5605
		ENSMUSG00000113349	Gm48369			ENSMUSG00000088303	Gm23382			ENSMUSG00000117935	Gm8717			ENSMUSG00000109438	Gm45073
		ENSMUSG00000109482	Dhrs7l			ENSMUSG00000070891	Gm12689			ENSMUSG00000099923	1700105P06Rik			ENSMUSG00000038917	3930402G23Rik
		ENSMUSG00000112391	Gm48230			ENSMUSG00000081678	Gm12959			ENSMUSG00000117698	BC037704			ENSMUSG00000031502	Col4a1
		ENSMUSG00000021130	Galnt16			ENSMUSG00000084929	Foxo6os			ENSMUSG00000050195	Scd4			ENSMUSG00000110635	Gm45853
		ENSMUSG00000112981	5033424D13Rik			ENSMUSG00000078511	Pramel16			ENSMUSG00000034445	Cyb561a3			ENSMUSG00000025810	Nrp1
		ENSMUSG00000113052	Gm31513			ENSMUSG00000103911	Gm38074			ENSMUSG00000060878	Or10v1			ENSMUSG00000098785	Mir6395
		ENSMUSG00000022613	Miox			ENSMUSG00000082599	Gm13141			ENSMUSG00000057990	Gm53055			ENSMUSG00000045636	Mtus1
		ENSMUSG00000116250	Gm34939			ENSMUSG00000081528	Gm12924			ENSMUSG00000025227	Mfsd13a			ENSMUSG00000038508	Gdf15
		ENSMUSG00000116311	4930478M13Rik			ENSMUSG00002075098	Gm56097			ENSMUSG00000099655	2310034G01Rik			ENSMUSG00000108900	Ccdc194
		ENSMUSG00000075408	Smim41			ENSMUSG00000084099	Gm12929			ENSMUSG00000117704	Gm50273			ENSMUSG00000098434	2010110E17Rik
		ENSMUSG00000116121	Gm49486			ENSMUSG00000087987	Gm22221			ENSMUSG00000036908	Unc93b1			ENSMUSG00000074412	Gm10689
		ENSMUSG00000084739	Gm22067			ENSMUSG00000070980	Actl7b			ENSMUSG00000118132	4833408A19Rik			ENSMUSG00000031574	Star
		ENSMUSG00000061633	Ndufb11b			ENSMUSG00000081165	Gm11783			ENSMUSG00000040247	Tbc1d10c			ENSMUSG00000097601	Gm26660
		ENSMUSG00000039851	4932438H23Rik			ENSMUSG00000080969	Taf9-ps			ENSMUSG00000064354	mt-Co2			ENSMUSG00000072294	Klf12
		ENSMUSG00000049916	2610318N02Rik			ENSMUSG00000036162	Fam219aos			ENSMUSG00000064361	mt-Tr			ENSMUSG00000058571	Gpc6
		ENSMUSG00000090236	Car15			ENSMUSG00000082414	Gm21093							ENSMUSG00000015968	Cacna1d
		ENSMUSG00000086944	Gm15859			ENSMUSG00000094066	Spata31f1b							ENSMUSG00000066538	Gm6254
		ENSMUSG00000098043	Gm26980			ENSMUSG00000087326	Gm12503							ENSMUSG00000090674	Gm17082
		ENSMUSG00000116733	6330408M09Rik			ENSMUSG00000080916	Gm12463							ENSMUSG00000022066	Entpd4b
		ENSMUSG00000035868	Zfp983			ENSMUSG00000087383	Gm12446							ENSMUSG00000070448	Vmn2r89
		ENSMUSG00000011305	Plin5			ENSMUSG00000028332	Hemgn							ENSMUSG00000035566	Pcdh17
		ENSMUSG00000117250	Gm49871			ENSMUSG00000107136	Gm42466							ENSMUSG00000115210	Gm49308
		ENSMUSG00000116618	Gm49719			ENSMUSG00000106189	Gm42933							ENSMUSG00000055421	Pcdh9
		ENSMUSG00000092604	Gm20508			ENSMUSG00000046709	Mapk10							ENSMUSG00000091570	Gm7707
		ENSMUSG00000062859	Tcp11			ENSMUSG00000105489	Gm38562							ENSMUSG00000048337	Npy4r
		ENSMUSG00000117255	Gm49864			ENSMUSG00000105865	Gm34144							ENSMUSG00000049092	Gpr137c
		ENSMUSG00000117301	Gm35883			ENSMUSG00000067220	Cnga1							ENSMUSG00000115041	Gm48939
		ENSMUSG00000043557	Mdga1			ENSMUSG00000098822	Mir7039							ENSMUSG00000002324	Rec8
		ENSMUSG00000117925	Gm50127			ENSMUSG00000107133	Gm42787							ENSMUSG00000115222	Gm49747
		ENSMUSG00000065592	Mir145a			ENSMUSG00000106445	Gm21190							ENSMUSG00000007591	Tssk4
		ENSMUSG00000044176	Spink10			ENSMUSG00000106271	Gm43752							ENSMUSG00000002326	Gmpr2
		ENSMUSG00000073590	3222401L13Rik			ENSMUSG00000084243	Gm13784							ENSMUSG00000114842	Gm47797
		ENSMUSG00000042816	Gpr151			ENSMUSG00000105149	Gm42983							ENSMUSG00000021733	Slc4a7
		ENSMUSG00000083332	Gm7599			ENSMUSG00000105999	Gm2213							ENSMUSG00000079357	Gm11100
		ENSMUSG00000098293	Mir6991			ENSMUSG00000086815	3110082J24Rik							ENSMUSG00000096579	Gm17121
		ENSMUSG00000032773	Chrm1			ENSMUSG00000088113	Mir1960							ENSMUSG00000058443	Rpl10-ps3
		ENSMUSG00000024682	Cblif			ENSMUSG00000067642	Adgrf3							ENSMUSG00000032332	Col12a1
		ENSMUSG00000117981	4930484I04Rik			ENSMUSG00000081143	Gm15823							ENSMUSG00000032036	Kirrel3
						ENSMUSG00000094195	Pramel44							ENSMUSG00000111746	4933422A05Rik
						ENSMUSG00000107357	Gm42662							ENSMUSG00000053199	Arhgap20
						ENSMUSG00000029335	Bmp3							ENSMUSG00000111254	Gm48717
						ENSMUSG00000105579	Gm43251							ENSMUSG00000110993	Gm47963
						ENSMUSG00000053388	Trim50							ENSMUSG00000033491	Prss35
						ENSMUSG00000029673	Auts2							ENSMUSG00000102324	Gm19721
						ENSMUSG00000049093	Il23r							ENSMUSG00000111629	4930442G15Rik
						ENSMUSG00000049037	Clec4a1							ENSMUSG00000086728	Man2c1os
						ENSMUSG00000033174	Mgll							ENSMUSG00000102899	Gm37850
						ENSMUSG00000030283	St8sia1							ENSMUSG00000102670	Gm37436
						ENSMUSG00000090254	Gm1965							ENSMUSG00000097073	9430037G07Rik
						ENSMUSG00002076505	Gm54776							ENSMUSG00000097445	Gm26631
						ENSMUSG00000023274	Cd4							ENSMUSG00000074415	Mir100hg
						ENSMUSG00000118619	Gm53041							ENSMUSG00000032359	Ctsh
						ENSMUSG00000053297	AI854703							ENSMUSG00000048503	Tlcd5
						ENSMUSG00000067714	Lpar5							ENSMUSG00000111415	Gm39325
						ENSMUSG00000108310	Gm44712							ENSMUSG00000101309	Gm29397
						ENSMUSG00000108279	Gm44024							ENSMUSG00000104280	Rps2-ps11
						ENSMUSG00000079679	Vwde							ENSMUSG00000111852	Gm33180
						ENSMUSG00000085171	D830026I12Rik							ENSMUSG00000103970	Gm37678
						ENSMUSG00000106898	Gm43125							ENSMUSG00000032289	Thsd4
						ENSMUSG00000095262	Gm21893							ENSMUSG00000111345	Gm48562
						ENSMUSG00000010797	Wnt2							ENSMUSG00000025644	Gm7628
						ENSMUSG00000030361	Klrb1a							ENSMUSG00000032180	Tmed1
						ENSMUSG00000107841	Gm44185							ENSMUSG00000032549	Rab6b
						ENSMUSG00000107583	Gm44104							ENSMUSG00000104268	Gm37750
						ENSMUSG00000097834	Gm26911							ENSMUSG00000001349	Cnn1
						ENSMUSG00000108142	Gm7498							ENSMUSG00000032076	Cadm1
						ENSMUSG00000085689	Gm16838							ENSMUSG00000044229	Nxpe4
						ENSMUSG00000064436	Gm25589							ENSMUSG00000032492	Pth1r
						ENSMUSG00002074950	Gm55829							ENSMUSG00000041064	Pif1
						ENSMUSG00000029765	Plxna4							ENSMUSG00000100130	Gm28379
						ENSMUSG00000107497	Gm44957							ENSMUSG00000032366	Tpm1
						ENSMUSG00000047420	Fam180a							ENSMUSG00000040875	Osbpl10
						ENSMUSG00000064194	Zfp936							ENSMUSG00000111564	Stmn1-rs1
						ENSMUSG00000031073	Fgf15							ENSMUSG00000039607	Rbms3
						ENSMUSG00000108382	4930448A20Rik							ENSMUSG00000104107	Gm37879
						ENSMUSG00000098426	Gm27149							ENSMUSG00000098492	Gm19353
						ENSMUSG00000097697	4833412C05Rik							ENSMUSG00000104066	Gm37955
						ENSMUSG00000109364	Gm44948							ENSMUSG00000096385	None
						ENSMUSG00000108530	4930429H19Rik							ENSMUSG00000000753	Serpinf1
						ENSMUSG00000109227	Gm29791							ENSMUSG00000036964	Trim17
						ENSMUSG00000047586	Nccrp1							ENSMUSG00000070336	Fbxo47
						ENSMUSG00000108670	Gm44815							ENSMUSG00000083394	Gm11703
						ENSMUSG00000085560	C230038L03Rik							ENSMUSG00000017400	Stac2
						ENSMUSG00000108608	Gm6916							ENSMUSG00000087064	Sap30bpos
						ENSMUSG00000110207	Gm33586							ENSMUSG00000020467	Efemp1
						ENSMUSG00000108477	Gm44878							ENSMUSG00000032691	Nlrp3
						ENSMUSG00000092518	Garin5b							ENSMUSG00000017493	Igfbp4
						ENSMUSG00000011632	Pinlyp							ENSMUSG00002075624	Gm55228
						ENSMUSG00000108959	Gm44697							ENSMUSG00000020911	Krt19
						ENSMUSG00000065874	Gm25683							ENSMUSG00000000724	Cryba1
						ENSMUSG00000110395	Gm4903							ENSMUSG00000085604	Dhx58os
						ENSMUSG00000109104	Gm6108							ENSMUSG00000086050	Gm16045
						ENSMUSG00000047517	Dmbt1							ENSMUSG00000033987	Dnah17
						ENSMUSG00000030963	Umod							ENSMUSG00000011256	Adam19
						ENSMUSG00000052303	Mrgpra6							ENSMUSG00000020399	Havcr2
						ENSMUSG00000097149	G630030J09Rik							ENSMUSG00000018500	Adora2b
						ENSMUSG00000100985	Gm10640							ENSMUSG00000069893	9930111J21Rik1
						ENSMUSG00000086184	Gm12764							ENSMUSG00000040328	Or2v1
						ENSMUSG00000100490	Gm28455							ENSMUSG00000101750	Or2y1f
						ENSMUSG00000065551	Mir210							ENSMUSG00000020357	Flt4
						ENSMUSG00000108332	D530033B14Rik							ENSMUSG00000020363	Gfpt2
						ENSMUSG00000112462	Gm48772							ENSMUSG00000020829	Slc46a1
						ENSMUSG00000105203	4933428P19Rik							ENSMUSG00000081455	Hmgb1-ps3
						ENSMUSG00000111001	Gm8767							ENSMUSG00000047759	Hs3st3a1
						ENSMUSG00000112586	Gm6729							ENSMUSG00000010841	Cfap97d1
						ENSMUSG00000111442	Gm48334							ENSMUSG00000056752	Dnah9
						ENSMUSG00000097921	Gm26576							ENSMUSG00000025386	Pde6g
						ENSMUSG00000097274	Gm47512							ENSMUSG00000049612	Omg
						ENSMUSG00000112428	Gm48106							ENSMUSG00000044034	Npb
						ENSMUSG00000086838	Gm16212							ENSMUSG00000020902	Ntn1
						ENSMUSG00000035189	Ano4							ENSMUSG00000084373	Rps2-ps4
						ENSMUSG00000039339	Mfsd4b2							ENSMUSG00000035373	Ccl7
						ENSMUSG00000077200	Gm25613							ENSMUSG00000045532	C1ql1
						ENSMUSG00000090708	Gm17196							ENSMUSG00000054404	Slfn5
						ENSMUSG00000098057	Gm6283							ENSMUSG00000111857	1190001M18Rik
						ENSMUSG00000111374	Gm50490							ENSMUSG00000083161	Gm11427
						ENSMUSG00000112289	1110019B22Rik							ENSMUSG00000086932	Gm22000
						ENSMUSG00000112188	Gm47708							ENSMUSG00000085514	Bcas3os2
						ENSMUSG00000019900	Rfx6							ENSMUSG00000010342	Tex14
						ENSMUSG00000046934	Csl							ENSMUSG00000000317	Bcl6b
						ENSMUSG00000112696	Gm48815							ENSMUSG00000081016	Or51q1b-ps1
						ENSMUSG00000112242	Gm10747							ENSMUSG00000034209	Rasl10a
						ENSMUSG00000096766	Gm23793							ENSMUSG00000000567	Sox9
						ENSMUSG00000061488	Rpl27a-ps1							ENSMUSG00000087259	2610035D17Rik
						ENSMUSG00000112256	Gm48077							ENSMUSG00000047904	Sstr2
						ENSMUSG00000090535	Gm8540							ENSMUSG00000018727	Cpsf4l
						ENSMUSG00000097108	Gm26581							ENSMUSG00000010021	Kif19a
						ENSMUSG00000082234	Gm16221							ENSMUSG00000081968	Rpl23a-ps2
						ENSMUSG00000104429	2610034O05Rik							ENSMUSG00000020427	Igfbp3
						ENSMUSG00000083808	Gm3828							ENSMUSG00000020785	Camkk1
						ENSMUSG00000098811	Mir6913							ENSMUSG00000020774	Aspa
						ENSMUSG00000044199	S1pr4							ENSMUSG00000020871	Dlx4
						ENSMUSG00002075065	Gm56276							ENSMUSG00000083208	Gm11522
						ENSMUSG00000109866	Gm45714							ENSMUSG00000085765	Gm12333
						ENSMUSG00000110409	Gm9908							ENSMUSG00000085738	Gm12335
						ENSMUSG00000097975	Gm8079							ENSMUSG00000092455	Gm20456
						ENSMUSG00000047286	Or10k2							ENSMUSG00000035042	Ccl5
						ENSMUSG00000089026	Gm25014							ENSMUSG00000002808	Epdr1
						ENSMUSG00000065611	Mir23a							ENSMUSG00000060639	H4c9
						ENSMUSG00000110624	Gm32052							ENSMUSG00000054728	Phactr1
						ENSMUSG00000039375	Wdr17							ENSMUSG00000044081	Zfp85os
						ENSMUSG00000074449	Potefam3a							ENSMUSG00000090659	Zfp493
						ENSMUSG00000045746	B230317F23Rik							ENSMUSG00000071478	H2ac7
						ENSMUSG00000110368	Gm45518							ENSMUSG00000051627	H1f4
						ENSMUSG00000102737	1700016A09Rik							ENSMUSG00000060678	H4c3
						ENSMUSG00000055968	None							ENSMUSG00000046876	Atxn1
						ENSMUSG00000098211	Gm27045							ENSMUSG00000038152	5033430I15Rik
						ENSMUSG00000099140	Mir7237							ENSMUSG00000051723	Rpl31-ps13
						ENSMUSG00000086741	Gm15816							ENSMUSG00000044231	Nhlrc1
						ENSMUSG00000037492	Zmat4							ENSMUSG00000103373	Gm37238
						ENSMUSG00000089179	Gm22428							ENSMUSG00000036006	Ripor2
						ENSMUSG00000069867	Pabpn1l							ENSMUSG00000090004	Gm16125
						ENSMUSG00000031962	Cdh15							ENSMUSG00000113019	Gm47467
						ENSMUSG00000110588	Gm45774							ENSMUSG00000076431	Sox4
						ENSMUSG00000091154	Proscos							ENSMUSG00000051029	Serpinb1b
						ENSMUSG00000031489	Adrb3							ENSMUSG00002075804	Gm54813
						ENSMUSG00000031509	Spaca7b							ENSMUSG00000112941	Gm48623
						ENSMUSG00000048148	Nwd1							ENSMUSG00000085457	1110046J04Rik
						ENSMUSG00000097357	Gm16793							ENSMUSG00000113998	Gm40909
						ENSMUSG00000110030	Gm45546							ENSMUSG00000021418	Rpp40
						ENSMUSG00000097933	1700039M10Rik							ENSMUSG00000039114	Nrn1
						ENSMUSG00000035296	Sgcg							ENSMUSG00000114708	Gm30177
						ENSMUSG00000115439	Gm36107							ENSMUSG00000096932	5033403F01Rik
						ENSMUSG00000033214	Slitrk5							ENSMUSG00000042348	Arl15
						ENSMUSG00000021933	Gucy1b2							ENSMUSG00000114541	Gm29680
						ENSMUSG00000114829	Gm9130							ENSMUSG00000021619	Atg10
						ENSMUSG00000065673	Gm24258							ENSMUSG00000061669	Rpl34-ps2
						ENSMUSG00000115539	Gm6997							ENSMUSG00000114019	Gm47155
						ENSMUSG00000071262	Zfp957							ENSMUSG00000079092	Prl2c2
						ENSMUSG00000115743	Gm7004							ENSMUSG00000005397	Nid1
						ENSMUSG00000115632	Gm17922							ENSMUSG00000052957	Gas1
						ENSMUSG00000114241	Gm30108							ENSMUSG00000113816	Gm47003
						ENSMUSG00000037833	Sh2d4b							ENSMUSG00002076820	Gm55611
						ENSMUSG00000021795	Sftpd							ENSMUSG00000021708	Rasgrf2
						ENSMUSG00000037759	Ptger2							ENSMUSG00000021508	Cxcl14
						ENSMUSG00000115382	Gm46475							ENSMUSG00000020601	Trib2
						ENSMUSG00000094737	Gm17045							ENSMUSG00000002020	Ltbp2
						ENSMUSG00000104183	1700054O19Rik							ENSMUSG00000098026	Gm27014
						ENSMUSG00000060461	Dppa5a							ENSMUSG00000113294	Gm49326
						ENSMUSG00000032303	Chrna3							ENSMUSG00000113536	Gm49327
						ENSMUSG00000104120	Gm37484							ENSMUSG00000113918	Gm6566
						ENSMUSG00000044798	Or8b56							ENSMUSG00000062563	Cys1
						ENSMUSG00000079162	Trim43b							ENSMUSG00000002900	Lamb1
						ENSMUSG00000111612	Gm47090							ENSMUSG00000113898	Gm19144
						ENSMUSG00000110862	Gm35835							ENSMUSG00000062582	Rpl30-ps8
						ENSMUSG00000110882	Gm7642							ENSMUSG00000018581	Dnah11
						ENSMUSG00000032297	Celf6							ENSMUSG00000019256	Ahr
						ENSMUSG00000086016	1700084C06Rik							ENSMUSG00000044548	Dact1
						ENSMUSG00000032098	Treh							ENSMUSG00000093758	Gm20701
						ENSMUSG00000100807	Gm29521							ENSMUSG00000035954	Dock4
						ENSMUSG00000111537	Gm7653							ENSMUSG00000046768	Rhoj
						ENSMUSG00000104988	Gm43622							ENSMUSG00000079017	Ifi27l2a
						ENSMUSG00000044664	Prss42							ENSMUSG00000104861	3110039M20Rik
						ENSMUSG00000045994	B3gat1							ENSMUSG00000091507	Gm17194
						ENSMUSG00000104654	Gm43814							ENSMUSG00000112288	Gm47879
						ENSMUSG00000031966	Glb1l3							ENSMUSG00000112880	Gm20337
						ENSMUSG00000091745	Gm17098							ENSMUSG00000114150	Gm46367
						ENSMUSG00000098959	Gm27230							ENSMUSG00000072949	Acot1
						ENSMUSG00000099019	Gm27254							ENSMUSG00000112770	Gm48210
						ENSMUSG00000102330	Gm37234							ENSMUSG00000020592	Sdc1
						ENSMUSG00000111194	Gm47180							ENSMUSG00000060647	Gm7099
						ENSMUSG00000049723	Mmp12							ENSMUSG00000071414	Gm6736
						ENSMUSG00000086716	Gm11629							ENSMUSG00000100127	Gsdmcl-ps
						ENSMUSG00000080763	Gm12341							ENSMUSG00000055745	Rtl6
						ENSMUSG00000035557	Krt17							ENSMUSG00000100967	Gm29666
						ENSMUSG00000085132	Gm12265							ENSMUSG00000022432	Smc1b
						ENSMUSG00000083314	Gm11742							ENSMUSG00000006369	Fbln1
						ENSMUSG00000082688	Gm12124							ENSMUSG00000115667	Gm10389
						ENSMUSG00000078650	G6pc							ENSMUSG00000115918	A930001M01Rik
						ENSMUSG00000080839	Gm11625							ENSMUSG00000047497	Adamts12
						ENSMUSG00000002057	Foxn1							ENSMUSG00000115355	4930445E18Rik
						ENSMUSG00000082171	Rpl27-ps2							ENSMUSG00000115383	Gm49216
						ENSMUSG00000082266	Gm12303							ENSMUSG00000052560	Cpne8
						ENSMUSG00000109297	Gm31522							ENSMUSG00000083380	Ndufb4c
						ENSMUSG00000088752	Mir1934							ENSMUSG00000096956	Snhg18
						ENSMUSG00000020686	Gas2l2							ENSMUSG00000079018	Ly6c1
						ENSMUSG00002074849	Gm56246							ENSMUSG00000022454	Nell2
						ENSMUSG00000082816	Gm11953							ENSMUSG00000116215	Gm5470
						ENSMUSG00000081995	Gm11719							ENSMUSG00000038725	Pkhd1l1
						ENSMUSG00000086761	Cep112os1							ENSMUSG00000115284	Gm34678
						ENSMUSG00000020617	1700012B07Rik							ENSMUSG00000063727	Tnfrsf11b
						ENSMUSG00000041797	Abca9							ENSMUSG00000037362	Ccn3
						ENSMUSG00000041798	Gck							ENSMUSG00000003355	Fkbp11
						ENSMUSG00000081153	Gm11401							ENSMUSG00000022419	Deptor
						ENSMUSG00000084413	Gm12017							ENSMUSG00000088377	Gm25183
						ENSMUSG00000069814	Ccdc92b							ENSMUSG00000090406	Gm17058
						ENSMUSG00000101258	Gm29477							ENSMUSG00000116478	Gm18890
						ENSMUSG00000084004	Gm12047							ENSMUSG00000023031	Cela1
						ENSMUSG00000104959	Gm18131							ENSMUSG00000050014	Apol10b
						ENSMUSG00000047462	Gpr141b							ENSMUSG00000018008	Cyth4
						ENSMUSG00000098790	Mir6942							ENSMUSG00000023046	Igfbp6
						ENSMUSG00000114603	Gm17938							ENSMUSG00000068220	Lgals1
						ENSMUSG00000094338	H2bc13							ENSMUSG00000096210	H1f0
						ENSMUSG00000069302	H2ac12							ENSMUSG00000036305	Rpl39-ps
						ENSMUSG00000085016	Gm11335							ENSMUSG00000055737	Ghr
						ENSMUSG00000061991	H2ac10							ENSMUSG00000083083	Gm15382
						ENSMUSG00000114456	H2bc9							ENSMUSG00000022362	Gm29394
						ENSMUSG00000099583	H3c4							ENSMUSG00000002844	Adprh
						ENSMUSG00000113292	Gm18413							ENSMUSG00000116656	Gm49708
						ENSMUSG00000081707	Gm11343							ENSMUSG00000071552	Tigit
						ENSMUSG00000016756	Cmah							ENSMUSG00000022665	Ccdc80
						ENSMUSG00000069189	Zdhhc11							ENSMUSG00000062284	Gm6030
						ENSMUSG00000082722	Gm11393							ENSMUSG00000089774	Slc5a3
						ENSMUSG00000113430	Gm47086							ENSMUSG00000022636	Alcam
						ENSMUSG00000114387	Gm48767							ENSMUSG00000116777	Zfp520-ps
						ENSMUSG00000025877	Hk3							ENSMUSG00000035258	Abi3bp
						ENSMUSG00000086649	Gm15286							ENSMUSG00000022754	Tmem45a
						ENSMUSG00000103196	Gm37641							ENSMUSG00000068196	Col8a1
						ENSMUSG00000021499	Catsper3							ENSMUSG00000052504	Epha3
						ENSMUSG00000114945	Gm48265							ENSMUSG00000085884	Gm15342
						ENSMUSG00000113715	Gm6562							ENSMUSG00000022893	Adamts1
						ENSMUSG00000114354	Gm34961							ENSMUSG00000083579	Gm15538
						ENSMUSG00000065599	Mir23b							ENSMUSG00000022518	4930562C15Rik
						ENSMUSG00000071235	Vrtn							ENSMUSG00000022887	Masp1
						ENSMUSG00000113512	Gm9063							ENSMUSG00000038168	P3h2
						ENSMUSG00000119273	Gm24859							ENSMUSG00000022679	Mpv17l
						ENSMUSG00000092130	D030025P21Rik							ENSMUSG00000052316	Lrrc15
						ENSMUSG00000021278	Amn							ENSMUSG00000046598	Bdh1
						ENSMUSG00000093037	Mir3066							ENSMUSG00000014075	Dynlt2b
						ENSMUSG00000113612	Gm48315							ENSMUSG00000061751	Kalrn
						ENSMUSG00000097902	Gm26531							ENSMUSG00000022844	Pdia5
						ENSMUSG00000113798	Gm47385							ENSMUSG00000052133	Sema5b
						ENSMUSG00000096576	Oog1							ENSMUSG00000022838	Eaf2
						ENSMUSG00000092019	Eif1ad6							ENSMUSG00000116842	Gm49588
						ENSMUSG00000113348	Gm8607							ENSMUSG00000023904	Hcfc1r1
						ENSMUSG00000113527	Gm48079							ENSMUSG00000097006	9530082P21Rik
						ENSMUSG00000097010	Gm26709							ENSMUSG00000117248	Gm29770
						ENSMUSG00000112090	Gm48231							ENSMUSG00000021631	Mrps36-ps1
						ENSMUSG00000113390	Gm32635							ENSMUSG00000011589	Fsd1
						ENSMUSG00000112292	Gm8275							ENSMUSG00000003199	Mpnd
						ENSMUSG00002075858	Gm55204							ENSMUSG00000035435	Abca17
						ENSMUSG00000020609	Apob							ENSMUSG00000015478	Rnf5
						ENSMUSG00000112043	Gm48774							ENSMUSG00000045506	None
						ENSMUSG00000115200	Gm46516							ENSMUSG00000090877	Hspa1b
						ENSMUSG00000115172	Gm2582							ENSMUSG00000117231	Gm41609
						ENSMUSG00000022149	C9							ENSMUSG00000058542	Gm15590
						ENSMUSG00000099435	1700065I16Rik							ENSMUSG00000059714	Flot1
						ENSMUSG00000072663	Spef2							ENSMUSG00000063011	Msln
						ENSMUSG00000022376	Adcy8							ENSMUSG00000023868	Pde10a
						ENSMUSG00000115356	Gm2581							ENSMUSG00000024063	Lbh
						ENSMUSG00000116088	Gm49460							ENSMUSG00002075070	Gm55415
						ENSMUSG00000098442	Mir6959							ENSMUSG00000068037	Mas1
						ENSMUSG00000099958	1700010B13Rik							ENSMUSG00000057580	Cox7c-ps1
						ENSMUSG00000075605	Slurp2							ENSMUSG00000073403	Gm10499
						ENSMUSG00000100880	Gm6610							ENSMUSG00000117042	2700054A10Rik
						ENSMUSG00000089133	Gm24771							ENSMUSG00000090211	Gm16050
						ENSMUSG00000013611	Snx31							ENSMUSG00000024186	Rgs11
						ENSMUSG00000116237	Gm30339							ENSMUSG00000117513	Gm3946
						ENSMUSG00000022309	Angpt1							ENSMUSG00000092524	Or14q1-ps1
						ENSMUSG00000115730	Gm7459							ENSMUSG00000117441	Gm50021
						ENSMUSG00000084458	Mir1907							ENSMUSG00000116895	Ermardl1
						ENSMUSG00000116234	Gm49550							ENSMUSG00000001870	Ltbp1
						ENSMUSG00000091694	Apol11b							ENSMUSG00000116950	Gm18564
						ENSMUSG00000019146	Cacng2							ENSMUSG00000003665	Has1
						ENSMUSG00000071714	Csf2rb2							ENSMUSG00000024208	Uqcc2
						ENSMUSG00000116069	Gm49510							ENSMUSG00000023959	Clic5
						ENSMUSG00000116262	Gm49544							ENSMUSG00000117037	Gm50433
						ENSMUSG00000115971	Gm10856							ENSMUSG00000038805	Six3
						ENSMUSG00000098037	Gm7765							ENSMUSG00000015599	Ttbk1
						ENSMUSG00000059305	Vpreb1a							ENSMUSG00000002791	Pdxk-ps
						ENSMUSG00000080715	Gm5406							ENSMUSG00000055202	Zfp811
						ENSMUSG00000058550	Dppa4							ENSMUSG00000096169	Or10h5
						ENSMUSG00000116747	Gm41496							ENSMUSG00000084390	Gm15425
						ENSMUSG00000051728	Fam243							ENSMUSG00000102863	Gm37639
						ENSMUSG00000116652	Fam246a							ENSMUSG00002075261	Gm55941
						ENSMUSG00000022738	Gsc2							ENSMUSG00000091831	Gm4707
						ENSMUSG00000116557	4933432I09Rik							ENSMUSG00000096768	Erdr1y
						ENSMUSG00000117289	1700093J21Rik							ENSMUSG00000118362	Gm19466
						ENSMUSG00000022876	Samsn1							ENSMUSG00000052713	Zfp608
						ENSMUSG00000116538	Gm49746							ENSMUSG00000024593	Megf10
						ENSMUSG00000065557	Mirlet7c-1							ENSMUSG00000024302	Dtna
						ENSMUSG00000105138	Mir6964							ENSMUSG00000042834	Nrep
						ENSMUSG00000080790	Gm7638							ENSMUSG00000024357	Sil1
						ENSMUSG00000085732	Gm4279							ENSMUSG00000073599	Ecscr
						ENSMUSG00000092545	Gm20319							ENSMUSG00000043313	Pcdhb19
						ENSMUSG00000077488	Gm25276							ENSMUSG00000050304	Slc25a2
						ENSMUSG00000095620	Csta2							ENSMUSG00000102827	Gm8242
						ENSMUSG00000040775	Gm9772							ENSMUSG00000103749	Pcdhgb5
						ENSMUSG00000117141	Gm18214							ENSMUSG00000046318	Ccbe1
						ENSMUSG00000010592	Dazl							ENSMUSG00000104063	Pcdhgb7
						ENSMUSG00000117244	Gm9210							ENSMUSG00000024544	Ldlrad4
						ENSMUSG00000096517	Gm6919							ENSMUSG00000036452	Arhgap26
						ENSMUSG00000037095	Lrg1							ENSMUSG00000057719	Sh3rf2
						ENSMUSG00000092202	Stk19-ps1							ENSMUSG00000118185	Gm50126
						ENSMUSG00000118457	Gm46575							ENSMUSG00000053846	Lipg
						ENSMUSG00000097186	Gm26595							ENSMUSG00000024548	Setbp1
						ENSMUSG00000079356	Mettl4-ps1							ENSMUSG00000024424	Ttc39c
						ENSMUSG00000092306	Gm20447							ENSMUSG00000094334	Fabp5l2
						ENSMUSG00000090113	Nhlrc4							ENSMUSG00000097785	B230217O12Rik
						ENSMUSG00000092265	Gm5682							ENSMUSG00000089952	4933413C19Rik
						ENSMUSG00000024448	H2-M10.1							ENSMUSG00000117871	Gm50287
						ENSMUSG00000023886	Smoc2							ENSMUSG00000100075	1700018L02Rik
						ENSMUSG00000094168	Gm21903							ENSMUSG00000087095	Emx2os
						ENSMUSG00000116985	Gm49669							ENSMUSG00000003228	Grk5
						ENSMUSG00000047786	Lix1							ENSMUSG00002076963	Gm54684
						ENSMUSG00000116768	Gm18269							ENSMUSG00000075908	Gm23940
						ENSMUSG00000117509	Gm46606							ENSMUSG00000024987	Cyp26a1
						ENSMUSG00000091742	Gm5093							ENSMUSG00000024998	Plce1
						ENSMUSG00000106514	Mir6976							ENSMUSG00000096592	Gm15801
						ENSMUSG00000117656	Gm50225							ENSMUSG00000071691	Gm960
						ENSMUSG00000115113	Smim40-ps							ENSMUSG00000070167	Snora57
						ENSMUSG00000092349	Smim40							ENSMUSG00000024654	Asrgl1
						ENSMUSG00000064308	2410137M14Rik							ENSMUSG00000025194	Abcc2
						ENSMUSG00000099871	Gm21742							ENSMUSG00000024743	Syt7
						ENSMUSG00000056673	Kdm5d							ENSMUSG00000118310	Gm50268
						ENSMUSG00002076630	Gm54372							ENSMUSG00000037071	Scd1
						ENSMUSG00000041923	Nol4							ENSMUSG00000118204	4930414N06Rik
						ENSMUSG00000117650	4933435E02Rik							ENSMUSG00000024678	Ms4a4d
						ENSMUSG00000118246	Gm6052							ENSMUSG00000046805	Mpeg1
						ENSMUSG00000051678	Pcdhb6							ENSMUSG00000071633	Gm4952
						ENSMUSG00000059455	Plac8l1							ENSMUSG00000079415	Cntf
						ENSMUSG00000117588	Gm49974							ENSMUSG00000038843	Gcnt1
						ENSMUSG00000024552	Slc14a2							ENSMUSG00000080783	Gm8250
						ENSMUSG00000055795	Gm5160							ENSMUSG00000053279	Aldh1a1
						ENSMUSG00000077593	Gm26014							ENSMUSG00000098730	Mir6407
						ENSMUSG00000091019	Gm7502							ENSMUSG00000071497	Nutf2-ps1
						ENSMUSG00000118287	Gm50300							ENSMUSG00000118159	Gm50402
						ENSMUSG00000048138	Dmrt2							ENSMUSG00000033717	Adra2a
						ENSMUSG00000117951	Gm50357							ENSMUSG00000038155	Gstp2
						ENSMUSG00000118048	Gm50257							ENSMUSG00000092274	Neat1
						ENSMUSG00000009378	Slc16a12							ENSMUSG00000083458	Gm5510
						ENSMUSG00000117945	Gm50116							ENSMUSG00000050623	Catsperz
						ENSMUSG00000114859	Gm47735							ENSMUSG00000102605	Gm37264
						ENSMUSG00000099261	Mir6984							ENSMUSG00000104391	Gm37960
						ENSMUSG00000025002	Cyp2c55							ENSMUSG00000015962	1700016C15Rik
						ENSMUSG00000047509	Gm6776							ENSMUSG00000101567	Txn-ps1
						ENSMUSG00000118236	Gm34922							ENSMUSG00000101337	Dnah7c
						ENSMUSG00000063683	Glyat							ENSMUSG00000102639	Gm38223
						ENSMUSG00000079258	Calhm1							ENSMUSG00000101731	3830432H09Rik
						ENSMUSG00000118086	Gm52981							ENSMUSG00000025930	Msc
						ENSMUSG00000064344	mt-Tm							ENSMUSG00000043629	1700019D03Rik
														ENSMUSG00000026725	Tnn
														ENSMUSG00000089822	Gm15759
														ENSMUSG00000103669	2900042K21Rik
														ENSMUSG00000100318	Gm18799
														ENSMUSG00000089808	Gm7241
														ENSMUSG00000091017	Garin4
														ENSMUSG00000083277	Gm15376
														ENSMUSG00000046337	Fam178b
														ENSMUSG00000025946	Pth2r
														ENSMUSG00000064389	Gm26446
														ENSMUSG00000104266	Gm37748
														ENSMUSG00000102365	Gm37045
														ENSMUSG00000104900	4930596I21Rik
														ENSMUSG00000081248	Gm13787
														ENSMUSG00000056436	Cyct
														ENSMUSG00000027202	Slc12a1
														ENSMUSG00000027368	Dusp2
														ENSMUSG00000070866	Zfp804a
														ENSMUSG00000083424	Rpl35a-ps4
														ENSMUSG00000063751	Platr8
														ENSMUSG00000086186	Ccdc34os
														ENSMUSG00000083688	Gm13743
														ENSMUSG00000099470	Gm29340
														ENSMUSG00000026894	Morn5
														ENSMUSG00000087887	Gm23598
														ENSMUSG00000107833	Gm18791
														ENSMUSG00000080582	Gm24907
														ENSMUSG00000083210	Gm14869
														ENSMUSG00000080829	Gm8545
														ENSMUSG00000041633	Kctd12b
														ENSMUSG00000102207	Gm10344
														ENSMUSG00000081845	Prkaca-ps1
														ENSMUSG00000059493	Nhs
														ENSMUSG00000083912	Gm5391
														ENSMUSG00000082262	Gm14730
														ENSMUSG00000087232	Gm14764
														ENSMUSG00000025058	Tasl
														ENSMUSG00000082776	Gm7061
														ENSMUSG00000083603	Gm14810
														ENSMUSG00000031304	Il2rg
														ENSMUSG00000044667	Plppr4
														ENSMUSG00000086392	Mccc1os
														ENSMUSG00000085625	Gm8813
														ENSMUSG00000086708	Gm15577
														ENSMUSG00000105803	Gm43526
														ENSMUSG00000106062	Gm43820
														ENSMUSG00000040016	Ptger3
														ENSMUSG00000064927	Gm22043
														ENSMUSG00000098515	Gm27195
														ENSMUSG00000105011	Gm43210
														ENSMUSG00000057123	Gja5
														ENSMUSG00000105397	Gm43471
														ENSMUSG00000104938	Gm42840
														ENSMUSG00000104514	Gm37164
														ENSMUSG00000069008	Gm5537
														ENSMUSG00000027559	Car3
														ENSMUSG00000105053	Gm43064
														ENSMUSG00000063887	Nlgn1
														ENSMUSG00000105925	Gm43846
														ENSMUSG00000001020	S100a4
														ENSMUSG00000028612	Lrp8os1
														ENSMUSG00000059816	Shisal2a
														ENSMUSG00000028370	Pappa
														ENSMUSG00000059343	Aldoart1
														ENSMUSG00000080793	Cbx3-ps3
														ENSMUSG00000085931	Gm12648
														ENSMUSG00000085749	Gm12843
														ENSMUSG00000028644	Ermap
														ENSMUSG00000028528	Dnajc6
														ENSMUSG00000028524	Sgip1
														ENSMUSG00000082498	Gm12937
														ENSMUSG00000070618	Pramel20
														ENSMUSG00000073846	Gm12526
														ENSMUSG00000084201	Gm11926
														ENSMUSG00000038578	Susd1
														ENSMUSG00000054679	Srsf12
														ENSMUSG00000081206	Gm11935
														ENSMUSG00000084148	Gm12380
														ENSMUSG00000083725	Gm11865
														ENSMUSG00000039611	Pgap4
														ENSMUSG00000106198	None
														ENSMUSG00000105430	Gm43301
														ENSMUSG00000105062	Gm43113
														ENSMUSG00000104662	Gm43267
														ENSMUSG00000106396	Gm42902
														ENSMUSG00000070419	Cyp3a57
														ENSMUSG00000106664	Gm17936
														ENSMUSG00000106820	D5Ertd605e
														ENSMUSG00000091450	Vmn2r11
														ENSMUSG00000052848	C130026L21Rik
														ENSMUSG00000105706	Gm42855
														ENSMUSG00000037605	Adgrl3
														ENSMUSG00000106576	Gm4866
														ENSMUSG00000106191	4930557B06Rik
														ENSMUSG00000106015	Gm42980
														ENSMUSG00000104920	Gm43215
														ENSMUSG00000104781	Gm43303
														ENSMUSG00000082610	Gm13829
														ENSMUSG00000092309	4930518C09Rik
														ENSMUSG00000096726	Gm5558
														ENSMUSG00000087552	Gm15819
														ENSMUSG00000107346	Gm43225
														ENSMUSG00000087258	Gm15461
														ENSMUSG00000105801	C430019N01Rik
														ENSMUSG00000106518	Gm42759
														ENSMUSG00000104985	Gm42917
														ENSMUSG00000099063	Mir7031
														ENSMUSG00000068263	Efcc1
														ENSMUSG00000107861	Gm44253
														ENSMUSG00000107552	Gm44096
														ENSMUSG00000072677	Sox5it
														ENSMUSG00000085238	4930479D17Rik
														ENSMUSG00000107894	Gm10388
														ENSMUSG00000107427	Gm43948
														ENSMUSG00000108294	Gm44429
														ENSMUSG00000108231	Gm4045
														ENSMUSG00000085847	Gm14540
														ENSMUSG00000048108	Tmem72
														ENSMUSG00000082118	Gm13862
														ENSMUSG00000082446	Gm13863
														ENSMUSG00000118520	Gm18223
														ENSMUSG00000084454	Gm24592
														ENSMUSG00000097011	Gm4651
														ENSMUSG00000068327	Tlx2
														ENSMUSG00000002588	Pon1
														ENSMUSG00000090063	Dlx6os1
														ENSMUSG00000094462	None
														ENSMUSG00000109427	Gm45845
														ENSMUSG00000097017	Gm26707
														ENSMUSG00000030713	Klk7
														ENSMUSG00000083622	Gm15570
														ENSMUSG00000100094	1810008I18Rik
														ENSMUSG00000058966	Tlcd3b
														ENSMUSG00000039391	Ccdc81
														ENSMUSG00000109361	Gm44946
														ENSMUSG00000040987	Mill2
														ENSMUSG00000109455	Gm44710
														ENSMUSG00000030790	Adm
														ENSMUSG00000011263	Exoc3l2
														ENSMUSG00000109268	9530078K11Rik
														ENSMUSG00000109136	Gm45114
														ENSMUSG00000082954	Gm15504
														ENSMUSG00000051727	Kctd14
														ENSMUSG00000035177	Nlrp2
														ENSMUSG00000109492	Gm33882
														ENSMUSG00000108850	Gm44914
														ENSMUSG00000108985	A930030B08Rik
														ENSMUSG00000092312	Zfp419
														ENSMUSG00000040136	Abcc8
														ENSMUSG00000110124	Gm4247
														ENSMUSG00000074115	Saa1
														ENSMUSG00000030653	Gm45837
														ENSMUSG00000108935	4930588G17Rik
														ENSMUSG00000109202	Gm21037
														ENSMUSG00000060402	Chst8
														ENSMUSG00000082561	Gm15580
														ENSMUSG00000020080	Hkdc1
														ENSMUSG00000111211	Gm48233
														ENSMUSG00000085799	Gm6963
														ENSMUSG00000076448	Mir763
														ENSMUSG00000052302	Tbc1d30
														ENSMUSG00000111759	Gm4800
														ENSMUSG00000015890	Amdhd1
														ENSMUSG00000100550	2310039L15Rik
														ENSMUSG00000092867	Mir3058
														ENSMUSG00000089313	Gm23182
														ENSMUSG00000110391	Gm7269
														ENSMUSG00000112057	Gm21321
														ENSMUSG00000060487	Samd5
														ENSMUSG00000039891	Txlnb
														ENSMUSG00000112397	Gm10824
														ENSMUSG00000112471	Gm5779
														ENSMUSG00000089124	Gm26402
														ENSMUSG00000020229	Slc5a4a
														ENSMUSG00000112311	Gm8153
														ENSMUSG00000090200	1700025N21Rik
														ENSMUSG00000097491	Gm2366
														ENSMUSG00000094421	Gm20778
														ENSMUSG00000031837	Necab2
														ENSMUSG00000102665	Gm38379
														ENSMUSG00000087266	Gm15991
														ENSMUSG00000109061	Gm49320
														ENSMUSG00000109241	Gm7434
														ENSMUSG00000097262	4933416M07Rik
														ENSMUSG00000083588	Gm8051
														ENSMUSG00000052616	Terb1
														ENSMUSG00000064624	Gm22305
														ENSMUSG00000081238	Gm15836
														ENSMUSG00000022097	Sftpc
														ENSMUSG00000090799	Klhl33
														ENSMUSG00000115183	Gm49203
														ENSMUSG00000115778	Gm10876
														ENSMUSG00000089870	Gm15562
														ENSMUSG00000114243	Gm48163
														ENSMUSG00000094132	Gm3264
														ENSMUSG00000032066	Bco2
														ENSMUSG00000032033	Barx2
														ENSMUSG00000010066	Cacna2d2
														ENSMUSG00000034837	Gnat1
														ENSMUSG00000087047	1700110K17Rik
														ENSMUSG00000037206	Islr
														ENSMUSG00000099147	Mir7081
														ENSMUSG00000101502	Rpl7a-ps10
														ENSMUSG00000045087	S1pr5
														ENSMUSG00000049555	Tmie
														ENSMUSG00000074232	Gm10647
														ENSMUSG00000079243	Xirp1
														ENSMUSG00000023473	Celsr3
														ENSMUSG00000084146	Gm12104
														ENSMUSG00000086163	Gm14206
[truncated: 97 more rows]
