# Supplementary material for: The Potential Mechanisms Involved in the Disruption of Spermatogenesis in Mice by Nanoplastics and Microplastics
Source: Biomedicines. 2024 Aug 1;12(8):1714. doi: 10.3390/biomedicines12081714 (PMC11351746; doi:10.3390/biomedicines12081714)
Supplement: Supplementary file 1 [file biomedicines-12-01714-s001.zip › Supplementary Table S2.xlsx]

## Sheet: Sheet1
NPs										MPs
ONTOLOGY	ID	Description	GeneRatio	BgRatio	pvalue	p.adjust	qvalue	geneID	Count	ONTOLOGY	ID	Description	GeneRatio	BgRatio	pvalue	p.adjust	qvalue	geneID	Count
BP	GO:0006820	anion transport	38/938	500/28943	1.29117e-06	0.00581544	0.0054039	Kcnj10/Clca2/Clcnkb/Cd36/Snca/Ros1/Slc4a1/Slc36a2/Ace/Grik1/Slc25a41/Ptgs2/Slco4a1/Pla2r1/Gabra3/P2ry4/Slc39a8/Slc10a6/Ceacam1/Folr1/Ano9/Slc16a7/Slc6a15/Enpp1/Slc1a6/Map2k6/Abcc3/Sfrp4/Atp8b1/Slc25a2/Arg2/Adora1/Cln3/P2ry6/Slc5a8/Mip/Slc10a1/Slc16a8	38	BP	GO:0030198	extracellular matrix organization	34/794	322/28943	2.35161e-11	4.12077e-08	3.64015e-08	Col9a3/Col14a1/Col17a1/Bmp2/Matn3/Sulf1/Lamb3/Serpinb5/Rxfp1/Slc39a8/Col11a1/Col1a2/Adamts14/Crispld2/Adamts7/Col5a3/Adtrp/Lama1/Hmcn1/Slc2a10/Col16a1/Col8a2/Il6/Ltbp4/Lama2/Rgcc/Mmp3/Ramp2/Col22a1/Myh11/Colq/Carmil2/Foxc2/Ihh	34
BP	GO:0010876	lipid localization	33/938	470/28943	3.17661e-05	0.0148685	0.0138163	Ren1/Crp/Fabp4/Cd36/Slc4a1/Ace/Apoh/Spns3/Bmp6/Gulp1/Ptgs2/Pla2r1/Slc10a6/Ceacam1/Ano9/Enpp1/Atp8b3/Xkr5/Stra6/Rbp1/Map2k6/Abcc3/Inhba/Cpt1b/Gramd1c/Abca17/Atp8b1/Cln3/Pla2g4c/Slc5a8/Mip/Slc10a1/Tmem30c	33	BP	GO:0043062	extracellular structure organization	34/794	323/28943	2.56102e-11	4.12077e-08	3.64015e-08	Col9a3/Col14a1/Col17a1/Bmp2/Matn3/Sulf1/Lamb3/Serpinb5/Rxfp1/Slc39a8/Col11a1/Col1a2/Adamts14/Crispld2/Adamts7/Col5a3/Adtrp/Lama1/Hmcn1/Slc2a10/Col16a1/Col8a2/Il6/Ltbp4/Lama2/Rgcc/Mmp3/Ramp2/Col22a1/Myh11/Colq/Carmil2/Foxc2/Ihh	34
BP	GO:0070661	leukocyte proliferation	30/938	384/28943	9.70083e-06	0.00904002	0.00840028	Crp/Btk/Lef1/Ifne/Tarm1/Lgals7/Slc4a1/Il5/Cd180/Slc39a10/Igfbp2/Vcam1/Tnfrsf9/Ceacam1/Siglecg/Cd79a/Lrrc32/Vsir/Clu/Btn2a2/Fkbp1b/Csf2rb/H2-Aa/Aif1/Csf1r/Il33/Arg2/Cr2/Gm13283/Cfb	30	BP	GO:0045229	external encapsulating structure organization	34/794	324/28943	2.78807e-11	4.12077e-08	3.64015e-08	Col9a3/Col14a1/Col17a1/Bmp2/Matn3/Sulf1/Lamb3/Serpinb5/Rxfp1/Slc39a8/Col11a1/Col1a2/Adamts14/Crispld2/Adamts7/Col5a3/Adtrp/Lama1/Hmcn1/Slc2a10/Col16a1/Col8a2/Il6/Ltbp4/Lama2/Rgcc/Mmp3/Ramp2/Col22a1/Myh11/Colq/Carmil2/Foxc2/Ihh	34
BP	GO:0006869	lipid transport	30/938	419/28943	5.01616e-05	0.0177262	0.0164718	Ren1/Fabp4/Cd36/Slc4a1/Ace/Apoh/Spns3/Bmp6/Gulp1/Ptgs2/Pla2r1/Slc10a6/Ceacam1/Ano9/Atp8b3/Xkr5/Stra6/Rbp1/Map2k6/Abcc3/Inhba/Cpt1b/Gramd1c/Abca17/Atp8b1/Cln3/Slc5a8/Mip/Slc10a1/Tmem30c	30	BP	GO:0006820	anion transport	32/794	500/28943	9.99786e-06	0.0088661	0.007832	Cln3/P2ry6/Mip/Slc10a1/Slc16a8/Kcnj10/Clca2/Clcnkb/Cd36/Snca/Ros1/Grik1/Ptgs2/Slco4a1/P2ry4/Slc39a8/Slc10a6/Ano9/Slc16a7/Slc6a15/Enpp1/Slc1a6/Map2k6/Sfrp4/Slc2a10/Glrb/Slco2a1/Slc1a3/Best1/Tnfrsf11a/Slc4a10/Slc5a5	32
BP	GO:0022407	regulation of cell-cell adhesion	30/938	497/28943	0.000917769	0.080364	0.0746768	Bmp2/Lef1/Cxcl13/Dtx1/Tarm1/Lgals7/Nlrp3/Slc4a1/Bmp6/Muc4/Kif26b/Igfbp2/Vcam1/Ceacam1/Lrrc32/Vsir/Cdh1/Skap1/Adtrp/Btn2a2/Ccl28/H2-DMa/H2-Ab1/H2-Aa/Aif1/Emilin2/Prkg1/Arg2/Mdga1/Fut7	30	BP	GO:0030003	cellular cation homeostasis	25/794	498/28943	0.00300337	0.117777	0.10404	Atp4b/Cln3/P2ry6/Snca/Bmp6/Slc39a10/Efhc1/Atp2b4/Slc24a5/Gm6377/P2ry4/Slc39a8/Tfr2/Kel/Slc40a1/Atp2b3/Tmem175/Ednra/Slc8a3/Slc1a3/Tmprss6/Atp4a/Slc30a1/Slc4a10/F2	25
BP	GO:0015711	organic anion transport	29/938	356/28943	6.12616e-06	0.00904002	0.00840028	Kcnj10/Cd36/Snca/Slc4a1/Slc36a2/Ace/Grik1/Slc25a41/Ptgs2/Slco4a1/Pla2r1/Slc39a8/Slc10a6/Ceacam1/Folr1/Slc16a7/Slc6a15/Slc1a6/Map2k6/Abcc3/Atp8b1/Slc25a2/Arg2/Adora1/Cln3/Slc5a8/Mip/Slc10a1/Slc16a8	29	BP	GO:0022407	regulation of cell-cell adhesion	24/794	497/28943	0.00577734	0.138785	0.122598	Mdga1/Bmp2/Lgals7/Bmp6/Vcam1/Lrrc32/Cdh1/Adtrp/Btn2a2/Ccl28/H2-Ab1/H2-Aa/Aif1/Emilin2/Il6/Rnase10/Rgcc/Btn1a1/Cd160/Carmil2/Foxj1/Efnb3/Ihh/Nodal	24
BP	GO:0015849	organic acid transport	27/938	322/28943	7.49719e-06	0.00904002	0.00840028	Kcnj10/Fabp4/Cd36/Snca/Slc36a2/Ace/Slc7a4/Grik1/Pla2r1/Slc10a6/Ceacam1/Folr1/Slc16a7/Slc6a15/Slc1a6/Rbp1/Map2k6/Abcc3/Cpt1b/Atp8b1/Slc25a2/Arg2/Adora1/Cln3/Slc5a8/Mip/Slc10a1	27	BP	GO:0019216	regulation of lipid metabolic process	23/794	388/28943	0.00050655	0.06986	0.0617119	Tm6sf2/Angptl4/Bmp2/Cd36/Snca/Apoh/Bmp6/Fmo4/Ptgs2/Ppargc1a/Mlxipl/Rdh1/Ephx2/Nr1d1/Esr1/Sorl1/Sphk1/Agtr1a/Fgf1/Hrh1/F2/Gfi1/Plin5	23
BP	GO:0032943	mononuclear cell proliferation	27/938	351/28943	3.48281e-05	0.0148685	0.0138163	Crp/Btk/Lef1/Ifne/Tarm1/Lgals7/Slc4a1/Il5/Cd180/Slc39a10/Igfbp2/Vcam1/Tnfrsf9/Ceacam1/Siglecg/Cd79a/Lrrc32/Vsir/Btn2a2/Fkbp1b/H2-Aa/Aif1/Csf1r/Arg2/Cr2/Gm13283/Cfb	27	BP	GO:0034329	cell junction assembly	23/794	445/28943	0.00302808	0.117777	0.10404	Mdga1/Cldn7/Col17a1/Snca/Lrp4/Arhgef9/Kdr/Cdh1/Gpm6a/Cntnap1/Enpp2/BC024139/Cldn1/Dnm3/Srpx2/Col16a1/Limch1/Clstn3/Ramp2/Pecam1/Colq/Nptx1/Gpbar1	23
BP	GO:0001655	urogenital system development	27/938	391/28943	0.000210609	0.055799	0.0518503	Ren1/Bmp2/Enpep/Lin28a/Pdgfd/Hnf1b/Ace/Bmp6/Dact2/Kif26b/Col4a3/Sulf1/Serpinb5/Wnt6/Lama5/Lrp4/Dchs2/Cyp7b1/Tnc/Fras1/Enpp1/Stra6/Pdgfb/Robo1/Notch3/Arg2/Wnt11	27	BP	GO:0042391	regulation of membrane potential	23/794	469/28943	0.00568258	0.138785	0.122598	Chrne/Cln3/Kcnk7/Kcnj10/Cd36/Snca/Grik1/Slc39a8/Kdr/Slc1a6/Cntnap1/Popdc2/Kcne4/Scn2a/Glrb/Il6/Kcnmb4/Chrna5/Slc8a3/Piezo2/Gpr35/Npff/Ehd3	23
BP	GO:0030198	extracellular matrix organization	26/938	322/28943	2.12146e-05	0.0132852	0.0123451	Elf3/Bmp2/Col6a6/Matn3/Hpse2/Col4a3/Sulf1/Lamb3/Serpinb5/Rxfp1/Slc39a8/Col11a1/Col1a2/Adamts14/Crispld2/Adamts7/Col5a3/Mmp13/Col1a1/Adtrp/Lama1/Col9a3/Ntng2/Tgfbi/Col14a1/Col17a1	26	BP	GO:0010876	lipid localization	23/794	470/28943	0.00582551	0.138785	0.122598	Cln3/Pla2g4c/Mip/Slc10a1/Tmem30c/Cd36/Apoh/Bmp6/Ptgs2/Slc10a6/Ano9/Enpp1/Atp8b3/Xkr5/Stra6/Rbp1/Map2k6/Slco2a1/Acsl6/Agtr1a/Tnfrsf11a/Yjefn3/Plin5	23
BP	GO:0043062	extracellular structure organization	26/938	323/28943	2.23772e-05	0.0132852	0.0123451	Elf3/Bmp2/Col6a6/Matn3/Hpse2/Col4a3/Sulf1/Lamb3/Serpinb5/Rxfp1/Slc39a8/Col11a1/Col1a2/Adamts14/Crispld2/Adamts7/Col5a3/Mmp13/Col1a1/Adtrp/Lama1/Col9a3/Ntng2/Tgfbi/Col14a1/Col17a1	26	BP	GO:0006066	alcohol metabolic process	22/794	359/28943	0.000426005	0.0663513	0.0586125	Miox/P2ry6/Bmp2/Snca/Bmp6/Cyp7b1/Mogat2/Rdh1/Enpp1/Ephx2/Cyp11a1/Rbp1/Cyp2d22/Asah2/Acpp/Sphk1/Inpp5j/Fgf1/Pcbd1/Hsd11b2/Hmgcs2/Gfi1	22
BP	GO:0045229	external encapsulating structure organization	26/938	324/28943	2.35972e-05	0.0132852	0.0123451	Elf3/Bmp2/Col6a6/Matn3/Hpse2/Col4a3/Sulf1/Lamb3/Serpinb5/Rxfp1/Slc39a8/Col11a1/Col1a2/Adamts14/Crispld2/Adamts7/Col5a3/Mmp13/Col1a1/Adtrp/Lama1/Col9a3/Ntng2/Tgfbi/Col14a1/Col17a1	26	BP	GO:0001655	urogenital system development	22/794	391/28943	0.00130385	0.0998948	0.0882436	Bmp2/Bmp6/Sulf1/Serpinb5/Wnt6/Lrp4/Dchs2/Cyp7b1/Tnc/Enpp1/Stra6/Robo1/Notch3/Pax8/Smad9/Esr1/Ednra/Hs3st3b1/Agtr1a/Fgf1/Amh/Foxc2	22
BP	GO:0007159	leukocyte cell-cell adhesion	26/938	411/28943	0.00100894	0.080364	0.0746768	Lef1/Dtx1/Tarm1/Lgals7/Nlrp3/Slc4a1/Igfbp2/Vcam1/Slc39a8/Podxl2/Ceacam1/Lrrc32/Vsir/Nt5e/Skap1/Adtrp/Btn2a2/Ccl28/Jam2/H2-DMa/H2-Ab1/H2-Aa/Aif1/Selplg/Arg2/Fut7	26	BP	GO:0006875	cellular metal ion homeostasis	22/794	425/28943	0.00361762	0.125128	0.110534	Atp4b/Cln3/P2ry6/Snca/Bmp6/Slc39a10/Efhc1/Atp2b4/Slc24a5/P2ry4/Slc39a8/Tfr2/Kel/Slc40a1/Atp2b3/Ednra/Slc8a3/Slc1a3/Tmprss6/Atp4a/Slc30a1/F2	22
BP	GO:0046942	carboxylic acid transport	25/938	290/28943	1.00355e-05	0.00904002	0.00840028	Kcnj10/Cd36/Snca/Slc36a2/Ace/Grik1/Ptgs2/Pla2r1/Slc10a6/Ceacam1/Folr1/Slc16a7/Slc6a15/Slc1a6/Map2k6/Abcc3/Atp8b1/Slc25a2/Arg2/Adora1/Cln3/Slc5a8/Mip/Slc10a1/Slc16a8	25	BP	GO:0048732	gland development	22/794	483/28943	0.0149235	0.199548	0.176274	Bmp2/Vwf/Sulf1/Irf6/Serpinb5/Frzb/Rxfp1/Cyp7b1/Tnc/Cdh1/Stra6/Robo1/Lama1/Pax8/Hgf/Il6/Esr1/Ednra/Fgf1/Tnfrsf11a/Carmil2/Nodal	22
BP	GO:0007162	negative regulation of cell adhesion	25/938	313/28943	3.63131e-05	0.0148685	0.0138163	Bmp2/Plxnb3/Lef1/Dtx1/Tarm1/Lgals7/Bmp6/Muc4/Dact2/Tnc/Acer2/Ceacam1/Lrrc32/Vsir/Cdh1/Col1a1/Adtrp/Btn2a2/Ccl28/Enpp2/Jam2/H2-Aa/Prkg1/Arg2/Cldn7	25	BP	GO:0001763	morphogenesis of a branching structure	21/794	249/28943	5.97921e-06	0.00662796	0.00585491	Bmp2/Ermn/Sulf1/Wnt6/Tnc/Kdr/Cdh1/Cpe/Lama1/Pax8/Dll4/Hgf/Il6/Esr1/Ednra/Tbx20/Hs3st3b1/Agtr1a/Fgf1/Foxc2/Ihh	21
BP	GO:0046651	lymphocyte proliferation	25/938	344/28943	0.000163863	0.0492026	0.0457206	Btk/Lef1/Ifne/Tarm1/Lgals7/Slc4a1/Il5/Cd180/Slc39a10/Igfbp2/Vcam1/Tnfrsf9/Ceacam1/Siglecg/Cd79a/Lrrc32/Vsir/Btn2a2/Fkbp1b/H2-Aa/Aif1/Arg2/Cr2/Gm13283/Cfb	25	BP	GO:0015711	organic anion transport	21/794	356/28943	0.000926344	0.0933502	0.0824623	Cln3/Mip/Slc10a1/Slc16a8/Kcnj10/Cd36/Snca/Grik1/Ptgs2/Slco4a1/Slc39a8/Slc10a6/Slc16a7/Slc6a15/Slc1a6/Map2k6/Slc2a10/Slco2a1/Slc1a3/Tnfrsf11a/Slc4a10	21
BP	GO:0042391	regulation of membrane potential	25/938	469/28943	0.011	0.238192	0.221336	Kcnj10/Rgs7/Cd36/Snca/Cacna1d/Xirp1/Kcnj2/Grik1/Gabra3/Slc39a8/Kdr/Pclo/Stx1b/Kcnc2/Slc1a6/Cntnap1/Fkbp1b/Popdc2/Rapgef4/Cldn19/Chrne/Scn8a/Adora1/Cln3/Kcnk7	25	BP	GO:0062012	regulation of small molecule metabolic process	21/794	368/28943	0.001398	0.0998948	0.0882436	Cln3/P2ry6/Bmp2/Cd36/Snca/Bmp6/Esrrb/Fmo4/Atp2b4/Ptgs2/Ppargc1a/Mlxipl/Rdh1/Ephx2/Nr1d1/Hsd11b1/Il6/Fgf1/Cbfa2t3/Gfi1/Plin5	21
BP	GO:0001822	kidney development	24/938	334/28943	0.000259462	0.0649232	0.0603287	Ren1/Bmp2/Enpep/Lin28a/Pdgfd/Hnf1b/Ace/Bmp6/Dact2/Kif26b/Col4a3/Sulf1/Wnt6/Lama5/Lrp4/Dchs2/Fras1/Enpp1/Stra6/Pdgfb/Robo1/Notch3/Arg2/Wnt11	24	BP	GO:0061448	connective tissue development	20/794	302/28943	0.000285579	0.0575572	0.050844	Bmp2/Bmp6/Matn3/Sulf1/Nppc/Prrx2/Frzb/Rxfp1/Col11a1/Bmp8b/Ppargc1a/Chrdl2/Enpp1/Adamts7/Mboat2/Smad9/Sorl1/Scube2/Foxc2/Ihh	20
BP	GO:0072001	renal system development	24/938	348/28943	0.000470486	0.0775806	0.0720904	Ren1/Bmp2/Enpep/Lin28a/Pdgfd/Hnf1b/Ace/Bmp6/Dact2/Kif26b/Col4a3/Sulf1/Wnt6/Lama5/Lrp4/Dchs2/Fras1/Enpp1/Stra6/Pdgfb/Robo1/Notch3/Arg2/Wnt11	24	BP	GO:0030336	negative regulation of cell migration	20/794	312/28943	0.000433962	0.0663513	0.0586125	Apoh/Sulf1/Atp2b4/Ppargc1a/Arhgdib/Srgap3/Cdh1/Adtrp/Ccl28/Robo1/Aif1/Emilin2/Angpt4/Sema6d/Dll4/Limch1/Rgcc/Mmrn2/Nodal/Gpr18	20
BP	GO:0062012	regulation of small molecule metabolic process	24/938	368/28943	0.00102611	0.080364	0.0746768	Bmp2/Cd36/Snca/Slc4a1/Bmp6/Esrrb/Entpd1/Fmo4/Fmo1/Atp2b4/Ptgs2/Fmo5/Nos3/Ppargc1a/Mlxipl/Ceacam1/Dkkl1/Rdh1/Ephx2/Nr1d1/Zfp692/Cln3/P2ry6/Gpd1	24	BP	GO:2000146	negative regulation of cell motility	20/794	325/28943	0.000723985	0.0823116	0.0727112	Apoh/Sulf1/Atp2b4/Ppargc1a/Arhgdib/Srgap3/Cdh1/Adtrp/Ccl28/Robo1/Aif1/Emilin2/Angpt4/Sema6d/Dll4/Limch1/Rgcc/Mmrn2/Nodal/Gpr18	20
BP	GO:0048732	gland development	24/938	483/28943	0.0264971	0.352044	0.32713	Elf3/Wnt10a/Bmp2/Lef1/Vwf/Aldh1a3/Hnf1b/Gdf7/Sulf1/Irf6/Serpinb5/Lama5/Frzb/Rxfp1/Cyp7b1/Tnc/Ceacam1/Cdh1/Atp7b/Stra6/Pdgfb/Robo1/Lama1/Ugt1a6b	24	BP	GO:0008202	steroid metabolic process	20/794	354/28943	0.00201704	0.105659	0.0933354	Cyp3a13/Bmp2/Bmp6/Cyp7b1/Ppargc1a/Rdh1/Enpp1/Ephx2/Cyp11a1/Nr1d1/Cyp2d22/Hsd11b1/Esr1/Agtr1a/Fgf1/Hrh1/Hsd11b2/Gm12248/Hmgcs2/Gfi1	20
BP	GO:0030003	cellular cation homeostasis	24/938	498/28943	0.0359269	0.388978	0.361451	Snca/Slc4a1/Bmp6/Slc39a10/Efhc1/Atp2b4/Cybrd1/Slc24a5/Gm6377/P2ry4/Slc39a8/Gstm7/Tfr2/Kel/Cemip/Atp7b/Cdh5/Fkbp1b/S100b/Atp4b/Atp13a4/Lime1/Cln3/P2ry6	24	BP	GO:0072507	divalent inorganic cation homeostasis	20/794	359/28943	0.00237138	0.105659	0.0933354	Cln3/P2ry6/Snca/Slc39a10/Efhc1/Atp2b4/Slc24a5/P2ry4/Slc39a8/Alpl/Kdr/Kel/Enpp1/Atp2b3/Ednra/Cib2/Tmc8/Slc8a3/Slc30a1/F2	20
BP	GO:0040013	negative regulation of locomotion	23/938	360/28943	0.00168752	0.104118	0.0967496	Plxnb3/Cxcl13/Abcc8/Apoh/Bmerb1/Sulf1/Atp2b4/Ppargc1a/Arhgdib/Srgap3/Cdh1/Sema3b/Adtrp/Ccl28/Pdgfb/Robo1/Aif1/Emilin2/Il33/Prkg1/Cldn19/Adora1/Wnt11	23	BP	GO:0040013	negative regulation of locomotion	20/794	360/28943	0.0024482	0.107478	0.0949427	Apoh/Sulf1/Atp2b4/Ppargc1a/Arhgdib/Srgap3/Cdh1/Adtrp/Ccl28/Robo1/Aif1/Emilin2/Angpt4/Sema6d/Dll4/Limch1/Rgcc/Mmrn2/Nodal/Gpr18	20
BP	GO:0042060	wound healing	23/938	380/28943	0.00332661	0.156061	0.145017	Crp/Cd36/Vwf/Abcc8/Klkb1/Slc4a1/Apoh/Treml1/Entpd1/Prss56/Serping1/Kdr/Ceacam1/Insl3/Col1a1/Adtrp/Pdgfb/BC024139/Cldn1/Emilin2/Prkg1/Cldn19/Evpl	23	BP	GO:0006869	lipid transport	20/794	419/28943	0.012451	0.185261	0.163653	Cln3/Mip/Slc10a1/Tmem30c/Cd36/Apoh/Bmp6/Ptgs2/Slc10a6/Ano9/Atp8b3/Xkr5/Stra6/Rbp1/Map2k6/Slco2a1/Acsl6/Agtr1a/Tnfrsf11a/Yjefn3	20
BP	GO:0050900	leukocyte migration	23/938	385/28943	0.00390002	0.164165	0.152548	Cxcl13/Hsd3b7/Pdgfd/Prss56/Vcam1/Cyp7b1/Artn/Cxcl3/Podxl2/Enpp1/Prtn3/Ccl9/Adtrp/Ccl28/Pdgfb/Jam2/Aif1/Csf1r/Il33/Selplg/Adora1/Fut7/Ccl4	23	BP	GO:0048608	reproductive structure development	19/794	324/28943	0.00169741	0.105659	0.0933354	Col9a3/Msh4/Adam1a/Lhb/Bmp6/Sulf1/Serpinb5/Cyp7b1/Tnc/Kdr/Cdh1/Insl3/Stra6/Esr1/Rnase10/Klhl10/Adam39/Vgf/Amh	19
BP	GO:0034329	cell junction assembly	23/938	445/28943	0.0197726	0.318056	0.295548	Nfasc/Snca/Ace/Cldn9/Lrp4/Arhgef9/Kdr/Pclo/Cdh1/Gpm6a/Cdh5/Cntnap1/Enpp2/Pdgfb/BC024139/Epha3/Cldn1/Cldn19/Mdga1/Ntng2/Wnt11/Cldn7/Col17a1	23	BP	GO:0061458	reproductive system development	19/794	328/28943	0.00195022	0.105659	0.0933354	Col9a3/Msh4/Adam1a/Lhb/Bmp6/Sulf1/Serpinb5/Cyp7b1/Tnc/Kdr/Cdh1/Insl3/Stra6/Esr1/Rnase10/Klhl10/Adam39/Vgf/Amh	19
BP	GO:0030336	negative regulation of cell migration	22/938	312/28943	0.000592496	0.0775806	0.0720904	Plxnb3/Cxcl13/Abcc8/Apoh/Bmerb1/Sulf1/Atp2b4/Ppargc1a/Arhgdib/Srgap3/Cdh1/Adtrp/Ccl28/Pdgfb/Robo1/Aif1/Emilin2/Il33/Prkg1/Cldn19/Adora1/Wnt11	22	BP	GO:0021700	developmental maturation	19/794	355/28943	0.00462611	0.130259	0.115067	Tcp11/Lyl1/Baiap3/Bmp2/Sez6l/Nppc/Ptgs2/Grb14/Kdr/Enpp1/Insl3/Adamts7/Tdrd1/Chrdl1/Ednra/Arhgef15/Klf2/Catsperd/Ihh	19
BP	GO:2000146	negative regulation of cell motility	22/938	325/28943	0.00101288	0.080364	0.0746768	Plxnb3/Cxcl13/Abcc8/Apoh/Bmerb1/Sulf1/Atp2b4/Ppargc1a/Arhgdib/Srgap3/Cdh1/Adtrp/Ccl28/Pdgfb/Robo1/Aif1/Emilin2/Il33/Prkg1/Cldn19/Adora1/Wnt11	22	BP	GO:0070661	leukocyte proliferation	19/794	384/28943	0.0103122	0.173629	0.153378	Lgals7/Slc39a10/Vcam1/Siglecg/Lrrc32/Btn2a2/Csf2rb/H2-Aa/Aif1/Csf1r/Il6/Il27/Btn1a1/Bst1/Sh2d2a/Itgad/Carmil2/Foxj1/Ihh	19
BP	GO:0072507	divalent inorganic cation homeostasis	22/938	359/28943	0.00348074	0.156061	0.145017	Snca/Slc39a10/Efhc1/Atp2b4/Slc24a5/P2ry4/Slc39a8/Gstm7/Alpl/Kdr/Kel/Cemip/Enpp1/Atp7b/Cdh5/Nt5e/Fkbp1b/S100b/Atp13a4/Lime1/Cln3/P2ry6	22	BP	GO:1901617	organic hydroxy compound biosynthetic process	18/794	234/28943	9.00935e-05	0.040845	0.036081	P2ry6/Bmp2/Snca/Bmp6/Slc24a5/Cyp7b1/Nr1d1/Cyp2d22/Asah2/Ldhb/Sphk1/Agtr1a/Fgf1/Pcbd1/Gm12248/Hmgcs2/Gfi1/Mc1r	18
BP	GO:0006875	cellular metal ion homeostasis	22/938	425/28943	0.0219348	0.326036	0.302963	Snca/Bmp6/Slc39a10/Efhc1/Atp2b4/Cybrd1/Slc24a5/P2ry4/Slc39a8/Gstm7/Tfr2/Kel/Cemip/Atp7b/Cdh5/Fkbp1b/S100b/Atp4b/Atp13a4/Lime1/Cln3/P2ry6	22	BP	GO:0098657	import into cell	18/794	250/28943	0.000206351	0.0508312	0.0449026	Atp4b/Kcnj10/Cd36/Snca/Slc39a10/Slc39a8/Tfr2/Slc1a6/Stra6/Slc2a10/Slc18a1/Acsl6/Agtr1a/Slc8a3/Slc1a3/Atp4a/Slc30a1/Kcnj14	18
BP	GO:0070663	regulation of leukocyte proliferation	21/938	280/28943	0.000349135	0.0714775	0.0664192	Crp/Btk/Tarm1/Lgals7/Slc4a1/Il5/Slc39a10/Igfbp2/Vcam1/Tnfrsf9/Ceacam1/Siglecg/Lrrc32/Vsir/Btn2a2/Csf2rb/H2-Aa/Aif1/Csf1r/Il33/Arg2	21	BP	GO:0060348	bone development	18/794	259/28943	0.00031752	0.0612123	0.0540728	Bmp2/Bglap2/Bmp6/Sulf1/Nppc/Pappa2/Alpl/Kdr/Enpp1/Adamts7/Map2k6/Sfrp4/Smad9/Sparc/Scube2/Notum/Bglap/Ihh	18
BP	GO:0061448	connective tissue development	21/938	302/28943	0.00093165	0.080364	0.0746768	Bmp2/Pdgfd/Bmp6/Gdf7/Matn3/Sulf1/Nppc/Prrx2/Frzb/Rxfp1/Col11a1/Bmp8b/Ppargc1a/Chrdl2/Enpp1/Adamts7/Mmp13/Col1a1/Mboat2/Pdgfb/Cr2	21	BP	GO:0032943	mononuclear cell proliferation	18/794	351/28943	0.00875426	0.164319	0.145154	Lgals7/Slc39a10/Vcam1/Siglecg/Lrrc32/Btn2a2/H2-Aa/Aif1/Csf1r/Il6/Il27/Btn1a1/Bst1/Sh2d2a/Itgad/Carmil2/Foxj1/Ihh	18
BP	GO:0006066	alcohol metabolic process	21/938	359/28943	0.007119	0.197554	0.183574	Bmp2/Snca/Hsd3b7/Bmp6/Fmo5/Cyp7b1/Acer2/Mogat2/Saa1/Rdh1/Enpp1/Ephx2/Cyp11a1/Rbp1/Akr1c14/Cyp2d22/Asah2/Aldh1a1/Miox/P2ry6/Gpd1	21	BP	GO:0042060	wound healing	18/794	380/28943	0.0183443	0.219712	0.194086	Evpl/Cd36/Vwf/Apoh/Kdr/Insl3/Adtrp/BC024139/Cldn1/Emilin2/Il6/Pecam1/F13a1/Fgf1/F5/Carmil2/Foxc2/F2	18
BP	GO:1904062	regulation of cation transmembrane transport	21/938	414/28943	0.0299173	0.367282	0.34129	Rgs7/Snca/Abcc8/Cacna1d/Slc36a2/Kcnj2/Rasgrf2/Atp2b4/Gstm7/Ppargc1a/Kel/Cemip/Kcnc2/Tspan13/Fkbp1b/Atp4b/Arg2/Lime1/P2ry6/Arc/Cabp4	21	BP	GO:0007159	leukocyte cell-cell adhesion	18/794	411/28943	0.0359774	0.276471	0.244225	Lgals7/Vcam1/Slc39a8/Lrrc32/Adtrp/Btn2a2/Ccl28/H2-Ab1/H2-Aa/Aif1/Il6/Pecam1/Btn1a1/Cd160/Carmil2/Foxj1/Efnb3/Ihh	18
BP	GO:0048608	reproductive structure development	20/938	324/28943	0.00478628	0.171091	0.158983	Ren1/Hnf1b/Bmp6/Gdf7/Sulf1/Serpinb5/Cyp7b1/Tnc/Kdr/Nos3/Adam1b/Cdh1/Insl3/Stra6/Inhba/Col9a3/Msh4/Adam1a/Lhb/Hyal3	20	BP	GO:1904062	regulation of cation transmembrane transport	18/794	414/28943	0.0381822	0.28205	0.249153	Atp4b/P2ry6/Cabp4/Snca/Atp2b4/Ppargc1a/Kel/Kcne4/Ednra/Fgf11/Agtr1a/Atp4a/Slc30a1/Gpr35/Lrrc55/Galr2/Ehd3/F2	18
BP	GO:0055074	calcium ion homeostasis	20/938	324/28943	0.00478628	0.171091	0.158983	Snca/Efhc1/Atp2b4/Slc24a5/P2ry4/Gstm7/Alpl/Kdr/Kel/Cemip/Enpp1/Atp7b/Cdh5/Nt5e/Fkbp1b/S100b/Atp13a4/Lime1/Cln3/P2ry6	20	BP	GO:0007188	adenylate cyclase-modulating G protein-coupled receptor signaling pathway	17/794	231/28943	0.000237095	0.0553306	0.0488771	Tcp11/Gnao1/Mrap2/Ramp1/Atp2b4/Ptgfr/Rxfp1/Adgrg5/Insl3/Glp2r/Ednra/Ramp2/Mrap/Ptgdr2/Galr2/Mc1r/Chrm1	17
BP	GO:0061458	reproductive system development	20/938	328/28943	0.00546838	0.178595	0.165957	Ren1/Hnf1b/Bmp6/Gdf7/Sulf1/Serpinb5/Cyp7b1/Tnc/Kdr/Nos3/Adam1b/Cdh1/Insl3/Stra6/Inhba/Col9a3/Msh4/Adam1a/Lhb/Hyal3	20	BP	GO:0070663	regulation of leukocyte proliferation	17/794	280/28943	0.00202254	0.105659	0.0933354	Lgals7/Slc39a10/Vcam1/Siglecg/Lrrc32/Btn2a2/Csf2rb/H2-Aa/Aif1/Csf1r/Il6/Il27/Btn1a1/Bst1/Carmil2/Foxj1/Ihh	17
BP	GO:0021700	developmental maturation	20/938	355/28943	0.0124466	0.246438	0.228998	Nfasc/Ren1/Bmp2/Btk/Sez6l/Nppc/Ptgs2/Grb14/Kdr/Enpp1/Cdh5/Insl3/Adamts7/Pld6/Septin4/Pdgfb/Tdrd1/Tcp11/Lyl1/Baiap3	20	BP	GO:0046942	carboxylic acid transport	17/794	290/28943	0.00290786	0.11637	0.102797	Cln3/Mip/Slc10a1/Slc16a8/Kcnj10/Cd36/Snca/Grik1/Ptgs2/Slc10a6/Slc16a7/Slc6a15/Slc1a6/Map2k6/Slco2a1/Slc1a3/Tnfrsf11a	17
BP	GO:0019216	regulation of lipid metabolic process	20/938	388/28943	0.0289975	0.364408	0.338619	Bmp2/Cd36/Snca/Apoh/Bmp6/Fmo4/Fmo1/Ptgs2/Fmo5/Ppargc1a/Mlxipl/Ceacam1/Dkkl1/Rdh1/Ephx2/Nr1d1/Pdgfb/Adora1/Tm6sf2/Angptl4	20	BP	GO:0060326	cell chemotaxis	17/794	314/28943	0.0063961	0.143961	0.12717	Vcam1/Cyp7b1/Kdr/Ccl9/Ccl28/Enpp2/Aif1/Csf1r/Hgf/Ednra/Agtr1a/Pla2g7/Fgf1/Bst1/Gpr35/Hrh1/Gpr18	17
BP	GO:0032944	regulation of mononuclear cell proliferation	19/938	258/28943	0.000814217	0.080364	0.0746768	Crp/Btk/Tarm1/Lgals7/Slc4a1/Il5/Slc39a10/Igfbp2/Vcam1/Tnfrsf9/Ceacam1/Siglecg/Lrrc32/Vsir/Btn2a2/H2-Aa/Aif1/Csf1r/Arg2	19	BP	GO:0015849	organic acid transport	17/794	322/28943	0.00812405	0.160813	0.142056	Cln3/Mip/Slc10a1/Kcnj10/Cd36/Snca/Grik1/Slc10a6/Slc16a7/Slc6a15/Slc1a6/Rbp1/Map2k6/Acsl6/Slc7a15/Slc1a3/Tnfrsf11a	17
BP	GO:0010001	glial cell differentiation	19/938	261/28943	0.000934278	0.080364	0.0746768	Kcnj10/Bmp2/Lef1/Lin28a/Fgf5/Dtx1/Prdm8/Enpp1/Clu/Nr1d1/Cntnap1/Enpp2/Pdgfb/Csf1r/Il33/Dner/Adam22/Atf5/Tppp	19	BP	GO:0055074	calcium ion homeostasis	17/794	324/28943	0.00860986	0.164319	0.145154	Cln3/P2ry6/Snca/Efhc1/Atp2b4/Slc24a5/P2ry4/Alpl/Kdr/Kel/Enpp1/Atp2b3/Ednra/Cib2/Slc8a3/Slc30a1/F2	17
BP	GO:0018108	peptidyl-tyrosine phosphorylation	19/938	320/28943	0.00872808	0.215996	0.20071	Btk/Cd36/Ros1/Pdgfd/Il5/Ace/Bmp6/Lrp4/Kdr/Nox4/Csf3/Vps25/Enpp2/Pdgfb/Epha3/Csf1r/Zfyve28/Adora1/Fes	19	BP	GO:0070372	regulation of ERK1 and ERK2 cascade	17/794	326/28943	0.00911866	0.167075	0.147588	Card9/P2ry6/Bmp2/Cd36/Ros1/Kdr/Ndrg2/Ccl9/Btn2a2/Csf1r/Il6/Esr1/Ednra/Fgf1/Tnfrsf11a/Gpbar1/Nodal	17
BP	GO:0018212	peptidyl-tyrosine modification	19/938	322/28943	0.0092895	0.221246	0.205589	Btk/Cd36/Ros1/Pdgfd/Il5/Ace/Bmp6/Lrp4/Kdr/Nox4/Csf3/Vps25/Enpp2/Pdgfb/Epha3/Csf1r/Zfyve28/Adora1/Fes	19	BP	GO:0001822	kidney development	17/794	334/28943	0.0113988	0.179359	0.158439	Bmp2/Bmp6/Sulf1/Wnt6/Lrp4/Dchs2/Enpp1/Stra6/Robo1/Notch3/Pax8/Smad9/Ednra/Hs3st3b1/Agtr1a/Fgf1/Foxc2	17
BP	GO:0071695	anatomical structure maturation	18/938	299/28943	0.00919467	0.221246	0.205589	Nfasc/Ren1/Bmp2/Btk/Nppc/Ptgs2/Grb14/Kdr/Enpp1/Cdh5/Insl3/Adamts7/Pld6/Septin4/Pdgfb/Tdrd1/Tcp11/Lyl1	18	BP	GO:0046651	lymphocyte proliferation	17/794	344/28943	0.0148579	0.199548	0.176274	Lgals7/Slc39a10/Vcam1/Siglecg/Lrrc32/Btn2a2/H2-Aa/Aif1/Il6/Il27/Btn1a1/Bst1/Sh2d2a/Itgad/Carmil2/Foxj1/Ihh	17
BP	GO:0019932	second-messenger-mediated signaling	18/938	309/28943	0.0125745	0.247317	0.229815	Cd36/Cacna1d/Treml1/Nppc/Atp2b4/Nron/Ptgfr/Vcam1/Kdr/Nos3/Siglecg/Kcnc2/Insl3/Gucy1a2/Fkbp1b/Rcan2/Prkg1/Gnai1	18	BP	GO:0072001	renal system development	17/794	348/28943	0.0164512	0.207388	0.183199	Bmp2/Bmp6/Sulf1/Wnt6/Lrp4/Dchs2/Enpp1/Stra6/Robo1/Notch3/Pax8/Smad9/Ednra/Hs3st3b1/Agtr1a/Fgf1/Foxc2	17
BP	GO:0072503	cellular divalent inorganic cation homeostasis	18/938	320/28943	0.0173521	0.291854	0.2712	Snca/Slc39a10/Efhc1/Atp2b4/Slc24a5/P2ry4/Slc39a8/Gstm7/Kel/Cemip/Atp7b/Cdh5/Fkbp1b/S100b/Atp13a4/Lime1/Cln3/P2ry6	18	BP	GO:0070371	ERK1 and ERK2 cascade	17/794	350/28943	0.0172959	0.212438	0.18766	Card9/P2ry6/Bmp2/Cd36/Ros1/Kdr/Ndrg2/Ccl9/Btn2a2/Csf1r/Il6/Esr1/Ednra/Fgf1/Tnfrsf11a/Gpbar1/Nodal	17
BP	GO:0070372	regulation of ERK1 and ERK2 cascade	18/938	326/28943	0.0204936	0.320694	0.297999	Bmp2/Cd36/Ros1/Pdgfd/Alkal2/Kdr/Ceacam1/Nox4/Ndrg2/Cryba1/Ccl9/Btn2a2/Arhgap8/Pdgfb/Csf1r/Card9/P2ry6/Ccl4	18	BP	GO:0050900	leukocyte migration	17/794	385/28943	0.0381447	0.28205	0.249153	Vcam1/Cyp7b1/Enpp1/Prtn3/Ccl9/Adtrp/Ccl28/Aif1/Csf1r/Ednra/Pecam1/Pla2g7/Bst1/Gpr35/Hrh1/Foxj1/Gpr18	17
BP	GO:0070371	ERK1 and ERK2 cascade	18/938	350/28943	0.0375647	0.390682	0.363034	Bmp2/Cd36/Ros1/Pdgfd/Alkal2/Kdr/Ceacam1/Nox4/Ndrg2/Cryba1/Ccl9/Btn2a2/Arhgap8/Pdgfb/Csf1r/Card9/P2ry6/Ccl4	18	BP	GO:0071772	response to BMP	16/794	187/28943	6.28494e-05	0.0348343	0.0307714	Bmp2/Bmp6/Sulf1/Bmp8b/Kdr/Kcp/Chrdl2/Adamts7/Sfrp4/Chrdl1/Smad9/Sorl1/Tbx20/Tmprss6/Bglap/Nodal	16
BP	GO:0008202	steroid metabolic process	18/938	354/28943	0.0412	0.398382	0.37019	Bmp2/Hsd3b7/Bmp6/Fmo5/Cyp7b1/Ppargc1a/Dkkl1/Saa1/Rdh1/Enpp1/Ephx2/Cyp11a1/Nr1d1/Akr1c14/Cyp2d22/Atp8b1/Cyp3a13/Cyb5r2	18	BP	GO:0071773	cellular response to BMP stimulus	16/794	187/28943	6.28494e-05	0.0348343	0.0307714	Bmp2/Bmp6/Sulf1/Bmp8b/Kdr/Kcp/Chrdl2/Adamts7/Sfrp4/Chrdl1/Smad9/Sorl1/Tbx20/Tmprss6/Bglap/Nodal	16
BP	GO:0022408	negative regulation of cell-cell adhesion	17/938	209/28943	0.000496984	0.0775806	0.0720904	Bmp2/Lef1/Dtx1/Tarm1/Lgals7/Bmp6/Muc4/Ceacam1/Lrrc32/Vsir/Cdh1/Adtrp/Btn2a2/Ccl28/H2-Aa/Prkg1/Arg2	17	BP	GO:0051216	cartilage development	16/794	216/28943	0.00033255	0.0614386	0.0542727	Bmp2/Bmp6/Matn3/Sulf1/Nppc/Prrx2/Frzb/Col11a1/Bmp8b/Chrdl2/Enpp1/Adamts7/Mboat2/Smad9/Scube2/Ihh	16
BP	GO:0045216	cell-cell junction organization	17/938	219/28943	0.000841595	0.080364	0.0746768	Nfasc/Xirp2/Abcc8/Ace/Bmp6/Cldn9/Ceacam1/Prtn3/Cdh1/Cdh5/Cntnap1/Cldn1/Csf1r/Mpz/Cldn19/Wnt11/Cldn7	17	BP	GO:0042445	hormone metabolic process	16/794	239/28943	0.000995833	0.0981228	0.0866783	Bmp2/Bmp6/Slco4a1/Ppargc1a/Rdh1/Enpp1/Cpe/Cyp11a1/Rbp1/Cyp2d22/Hsd11b1/Duoxa1/Pax8/Esr1/Slc5a5/Gfi1	16
BP	GO:0007188	adenylate cyclase-modulating G protein-coupled receptor signaling pathway	17/938	231/28943	0.00150687	0.0965934	0.0897577	Ramp1/Cacna1d/Gpr65/Atp2b4/Ptgfr/Rxfp1/Cort/Adgrg5/Insl3/Glp2r/Sstr2/Rapgef4/Gnai1/Tcp11/Adora1/Gnao1/Mrap2	17	BP	GO:0042180	cellular ketone metabolic process	16/794	241/28943	0.00108689	0.0998948	0.0882436	Cln3/Bmp2/Snca/Bmp6/Fmo4/Atp2b4/Ptgs2/Ppargc1a/Mlxipl/Rdh1/Cyp11a1/Nr1d1/Tdo2/Ido2/Hsd11b2/Plin5	16
BP	GO:0042180	cellular ketone metabolic process	17/938	241/28943	0.00235861	0.129551	0.120383	Bmp2/Snca/Bmp6/Fmo4/Fmo1/Atp2b4/Ptgs2/Ppargc1a/Mlxipl/Ceacam1/Dkkl1/Rdh1/Cyp11a1/Nr1d1/Akr1c14/Cln3/Gpd1	17	BP	GO:0032944	regulation of mononuclear cell proliferation	16/794	258/28943	0.00218619	0.105659	0.0933354	Lgals7/Slc39a10/Vcam1/Siglecg/Lrrc32/Btn2a2/H2-Aa/Aif1/Csf1r/Il6/Il27/Btn1a1/Bst1/Carmil2/Foxj1/Ihh	16
BP	GO:0050670	regulation of lymphocyte proliferation	17/938	253/28943	0.00387762	0.164165	0.152548	Btk/Tarm1/Lgals7/Slc4a1/Il5/Slc39a10/Igfbp2/Vcam1/Tnfrsf9/Ceacam1/Siglecg/Lrrc32/Vsir/Btn2a2/H2-Aa/Aif1/Arg2	17	BP	GO:0090092	regulation of transmembrane receptor protein serine/threonine kinase signaling pathway	16/794	273/28943	0.00381144	0.125128	0.110534	Bmp2/Bmp6/Sulf1/Bmp8b/Kdr/Kcp/Chrdl2/Sfrp4/Slc2a10/Chrdl1/Sorl1/Tbx20/Tmprss6/Inhbe/Nodal/Wfikkn2	16
BP	GO:0060326	cell chemotaxis	17/938	314/28943	0.0280753	0.364408	0.338619	Plxnb3/Lef1/Cxcl13/Hsd3b7/Pdgfd/Prss56/Vcam1/Cyp7b1/Kdr/Cxcl3/Ccl9/Ccl28/Enpp2/Pdgfb/Aif1/Csf1r/Ccl4	17	BP	GO:0001818	negative regulation of cytokine production	16/794	297/28943	0.00837374	0.162136	0.143225	Lgals7/Oas1e/Lrrc32/Ndrg2/Btn2a2/Slc2a10/Pglyrp3/Hgf/Il6/Rgcc/Btn1a1/Klf2/Foxj1/F2/Mc1r/Gpr18	16
BP	GO:0051216	cartilage development	16/938	216/28943	0.00191394	0.111953	0.10403	Bmp2/Bmp6/Matn3/Sulf1/Nppc/Prrx2/Frzb/Col11a1/Bmp8b/Chrdl2/Enpp1/Adamts7/Mmp13/Col1a1/Mboat2/Cr2	16	BP	GO:0048511	rhythmic process	16/794	306/28943	0.0109298	0.175155	0.154726	Prokr2/Atf5/Dpyd/Cyp7b1/Per3/Ppargc1a/Nr1d1/Naglu/Enpp2/Grin3a/Il6/Esr1/Tnfrsf11a/Nr0b2/Hrh1/Amh	16
BP	GO:0006813	potassium ion transport	16/938	244/28943	0.00627491	0.187149	0.173905	Kcnj10/Rgs7/Cckar/Abcc8/Cacna1d/Kcnj2/Kcnj15/Kcng3/Kcng2/Slc24a5/Nos3/Kel/Kcnc2/Atp4b/Adora1/Kcnk7	16	BP	GO:0007162	negative regulation of cell adhesion	16/794	313/28943	0.0133143	0.192829	0.170339	Cldn7/Bmp2/Lgals7/Bmp6/Tnc/Lrrc32/Cdh1/Adtrp/Btn2a2/Ccl28/Enpp2/H2-Aa/Rgcc/Btn1a1/Foxj1/Ihh	16
BP	GO:0098657	import into cell	16/938	250/28943	0.00784925	0.206743	0.192112	Kcnj10/Cd36/Snca/Cacna1d/Slc36a2/Kcnj2/Kcnj15/Slc39a10/Cacna1b/Slc39a8/Tfr2/Folr1/Slc1a6/Stra6/Atp4b/Arg2	16	BP	GO:0018108	peptidyl-tyrosine phosphorylation	16/794	320/28943	0.0160871	0.207388	0.183199	Fes/Cd36/Ros1/Bmp6/Lrp4/Kdr/Csf3/Enpp2/Csf1r/Angpt4/Hgf/Il6/Pecam1/Agtr1a/Bst1/Dok7	16
BP	GO:0001894	tissue homeostasis	16/938	286/28943	0.02498	0.347252	0.322678	Abcc8/Cd7/Esrrb/Muc13/Muc4/Ptgs2/Slc39a8/Kdr/Nos3/Oas1e/Ceacam1/Nox4/Enpp1/Csf1r/Aldh1a1/Col14a1	16	BP	GO:0018212	peptidyl-tyrosine modification	16/794	322/28943	0.016956	0.210596	0.186033	Fes/Cd36/Ros1/Bmp6/Lrp4/Kdr/Csf3/Enpp2/Csf1r/Angpt4/Hgf/Il6/Pecam1/Agtr1a/Bst1/Dok7	16
BP	GO:0001818	negative regulation of cytokine production	16/938	297/28943	0.033675	0.375225	0.348672	Btk/Lef1/Lgals7/Nlrp3/Oas1e/Ceacam1/Lrrc32/Sigirr/Vsir/Nmbr/Ndrg2/Cryba1/Btn2a2/Il33/Arg2/Wnt11	16	BP	GO:0050670	regulation of lymphocyte proliferation	15/794	253/28943	0.00449264	0.130259	0.115067	Lgals7/Slc39a10/Vcam1/Siglecg/Lrrc32/Btn2a2/H2-Aa/Aif1/Il6/Il27/Btn1a1/Bst1/Carmil2/Foxj1/Ihh	15
BP	GO:0048511	rhythmic process	16/938	306/28943	0.0422906	0.402299	0.373829	Hnf1b/Dpyd/Cyp7b1/Cort/Per3/Nos3/Ppargc1a/Dbp/Zpbp2/Nr1d1/Naglu/Inhba/Enpp2/Prokr2/Adora1/Atf5	16	BP	GO:0001894	tissue homeostasis	15/794	286/28943	0.0131112	0.191551	0.169209	Col14a1/Esrrb/Ptgs2/Slc39a8/Kdr/Oas1e/Enpp1/Csf1r/Fcgr4/Il6/Rcn3/Cib2/Klhl10/Tnfrsf11a/Ihh	15
BP	GO:1901136	carbohydrate derivative catabolic process	15/938	156/28943	0.00017623	0.0496088	0.0460981	Aicda/Nt5c1b/Entpd1/Upp2/Dpyd/Ovgp1/Cemip/Entpd4b/Nt5e/Naglu/Aldh1a1/Gda/Npl/Hyal3/Gpd1	15	BP	GO:0071695	anatomical structure maturation	15/794	299/28943	0.0188434	0.219712	0.194086	Tcp11/Lyl1/Bmp2/Nppc/Ptgs2/Grb14/Kdr/Enpp1/Insl3/Adamts7/Tdrd1/Ednra/Klf2/Catsperd/Ihh	15
BP	GO:0120254	olefinic compound metabolic process	15/938	166/28943	0.000346834	0.0714775	0.0664192	Bmp2/Aldh1a3/Alox12b/Bmp6/Ptgs2/Gstm7/Ppargc1a/Dkkl1/Rdh1/Ephx2/Cyp11a1/Rbp1/Akr1c14/Cyp2d22/Aldh1a1	15	BP	GO:0019932	second-messenger-mediated signaling	15/794	309/28943	0.0244198	0.248913	0.219881	Cd36/Nppc/Atp2b4/Ptgfr/Vcam1/Kdr/Siglecg/Insl3/Gucy1a2/Rcan2/Sphk1/Agtr1a/Ptgdr2/Bst1/Pde9a	15
BP	GO:0098742	cell-cell adhesion via plasma-membrane adhesion molecules	15/938	217/28943	0.00497873	0.171651	0.159504	Bmp2/Plxnb3/Lgals7/Colec10/Dsc3/Vcam1/Ceacam1/Cdh1/Cdh5/Epha3/Robo1/Cldn1/Mpz/Mdga1/Ntng2	15	BP	GO:0072503	cellular divalent inorganic cation homeostasis	15/794	320/28943	0.031888	0.270531	0.238978	Cln3/P2ry6/Snca/Slc39a10/Efhc1/Atp2b4/Slc24a5/P2ry4/Slc39a8/Kel/Atp2b3/Ednra/Slc8a3/Slc30a1/F2	15
BP	GO:0008217	regulation of blood pressure	15/938	226/28943	0.00716996	0.197554	0.183574	Ren1/Enpep/Cd36/Trhde/Myh6/Ace/Ptgs2/Cacna1b/Kdr/Nos3/Col1a2/Anpep/Ephx2/Pdgfb/Adora1	15	BP	GO:0030509	BMP signaling pathway	14/794	176/28943	0.00037629	0.0663513	0.0586125	Bmp2/Bmp6/Sulf1/Bmp8b/Kdr/Kcp/Chrdl2/Sfrp4/Chrdl1/Smad9/Sorl1/Tbx20/Tmprss6/Nodal	14
BP	GO:0042445	hormone metabolic process	15/938	239/28943	0.0116284	0.241355	0.224275	Ren1/Bmp2/Aldh1a3/Ace/Bmp6/Slco4a1/Ppargc1a/Rdh1/Enpp1/Cpe/Cyp11a1/Rbp1/Akr1c14/Cyp2d22/Aldh1a1	15	BP	GO:0098739	import across plasma membrane	14/794	198/28943	0.0012008	0.0998948	0.0882436	Atp4b/Kcnj10/Cd36/Slc39a10/Slc39a8/Slc1a6/Slc2a10/Acsl6/Agtr1a/Slc8a3/Slc1a3/Atp4a/Slc30a1/Kcnj14	14
BP	GO:0060348	bone development	15/938	259/28943	0.0224071	0.326036	0.302963	Bmp2/Bglap2/Bmp6/Sulf1/Nppc/Pappa2/Alpl/Kdr/Enpp1/Adamts7/Mmp13/Map2k6/Col1a1/Sfrp4/Cr2	15	BP	GO:2000241	regulation of reproductive process	14/794	225/28943	0.00389438	0.125128	0.110534	Tcp11/Sulf1/Nppc/Grb14/Ovgp1/Zan/Arhgdib/Insl3/Esr1/Rnase10/Ptgdr2/Amh/Npm2/Nodal	14
BP	GO:0090092	regulation of transmembrane receptor protein serine/threonine kinase signaling pathway	15/938	273/28943	0.0335535	0.375225	0.348672	Bmp2/Bmp6/Gdf7/Dact2/Sulf1/Bmp8b/Kdr/Kcp/Chrdl2/Folr1/Vsir/Cdh5/Sfrp4/Inhba/Nrep	15	BP	GO:0070374	positive regulation of ERK1 and ERK2 cascade	14/794	227/28943	0.00421056	0.130259	0.115067	Card9/P2ry6/Bmp2/Cd36/Kdr/Ccl9/Csf1r/Il6/Esr1/Ednra/Fgf1/Tnfrsf11a/Gpbar1/Nodal	14
BP	GO:0015718	monocarboxylic acid transport	14/938	124/28943	5.11636e-05	0.0177262	0.0164718	Cd36/Ace/Ptgs2/Pla2r1/Slc10a6/Ceacam1/Slc16a7/Map2k6/Abcc3/Atp8b1/Slc5a8/Mip/Slc10a1/Slc16a8	14	BP	GO:0042098	T cell proliferation	14/794	237/28943	0.00611851	0.141299	0.124819	Lgals7/Vcam1/Lrrc32/Btn2a2/H2-Aa/Aif1/Il6/Il27/Btn1a1/Sh2d2a/Itgad/Carmil2/Foxj1/Ihh	14
BP	GO:0010565	regulation of cellular ketone metabolic process	14/938	156/28943	0.000577787	0.0775806	0.0720904	Bmp2/Snca/Bmp6/Fmo4/Fmo1/Atp2b4/Ptgs2/Ppargc1a/Mlxipl/Ceacam1/Dkkl1/Rdh1/Nr1d1/Cln3	14	BP	GO:0006813	potassium ion transport	14/794	244/28943	0.00782554	0.156299	0.138069	Atp4b/Kcnk7/Kcnj10/Slc24a5/Kel/Kcne4/Kcnq4/Tmem175/Kcnmb4/Slc1a3/Atp4a/Lrrc55/Kcnj14/Galr2	14
BP	GO:0110148	biomineralization	14/938	188/28943	0.00340013	0.156061	0.145017	Bmp2/Bglap2/Bmp6/Ptgs2/Wnt6/Alpl/Nos3/Col1a2/Enpp1/Nt5e/Mmp13/Col1a1/Adora1/Wnt11	14	BP	GO:0045834	positive regulation of lipid metabolic process	13/794	188/28943	0.00215585	0.105659	0.0933354	Angptl4/Cd36/Apoh/Bmp6/Ptgs2/Ppargc1a/Mlxipl/Rdh1/Nr1d1/Agtr1a/Fgf1/F2/Plin5	13
BP	GO:0042098	T cell proliferation	14/938	237/28943	0.0230794	0.329909	0.306562	Tarm1/Lgals7/Slc4a1/Igfbp2/Vcam1/Tnfrsf9/Ceacam1/Lrrc32/Vsir/Btn2a2/Fkbp1b/H2-Aa/Aif1/Arg2	14	BP	GO:0048659	smooth muscle cell proliferation	13/794	192/28943	0.00259093	0.110463	0.0975795	P2ry6/Bmp2/Ptgs2/Ppargc1a/Enpp1/Ndrg2/Aif1/Notch3/Il6/Esr1/Ednra/Agtr1a/Mir145a	13
BP	GO:0001763	morphogenesis of a branching structure	14/938	249/28943	0.0331818	0.375225	0.348672	Bmp2/Ermn/Lef1/Hnf1b/Gdf7/Sulf1/Wnt6/Lama5/Tnc/Kdr/Cdh1/Cpe/Pdgfb/Lama1	14	BP	GO:0022408	negative regulation of cell-cell adhesion	13/794	209/28943	0.00531229	0.134598	0.1189	Bmp2/Lgals7/Bmp6/Lrrc32/Cdh1/Adtrp/Btn2a2/Ccl28/H2-Aa/Rgcc/Btn1a1/Foxj1/Ihh	13
BP	GO:0061041	regulation of wound healing	13/938	137/28943	0.000529318	0.0775806	0.0720904	Cd36/Abcc8/Klkb1/Apoh/Serping1/Ceacam1/Insl3/Adtrp/Pdgfb/Cldn1/Emilin2/Prkg1/Cldn19	13	BP	GO:0010001	glial cell differentiation	13/794	261/28943	0.0288868	0.270531	0.238978	Atf5/Tppp/Kcnj10/Bmp2/Fgf5/Enpp1/Nr1d1/Cntnap1/Enpp2/Csf1r/Slc8a3/Cspg5/F2	13
BP	GO:0022612	gland morphogenesis	13/938	157/28943	0.00186546	0.110553	0.102729	Elf3/Gdf7/Sulf1/Serpinb5/Lama5/Rxfp1/Cyp7b1/Tnc/Ceacam1/Cdh1/Pdgfb/Robo1/Lama1	13	BP	GO:0043534	blood vessel endothelial cell migration	12/794	122/28943	0.000137913	0.0499418	0.0441169	Cln3/Atp2b4/Ptgs2/Kdr/Adtrp/Robo1/Angpt4/Dll4/Srpx2/Rgcc/Foxc2/Mmrn2	12
BP	GO:0043271	negative regulation of ion transport	13/938	187/28943	0.00819161	0.207275	0.192607	Snca/Ace/Entpd1/Ptgs2/Pla2r1/Gstm7/Nos3/Kel/Ano9/Sfrp4/Fkbp1b/Adora1/Gnao1	13	BP	GO:0015698	inorganic anion transport	12/794	152/28943	0.00102781	0.0989513	0.0874101	P2ry6/Clca2/Clcnkb/Ros1/P2ry4/Ano9/Enpp1/Sfrp4/Glrb/Slc1a3/Best1/Slc5a5	12
BP	GO:0071772	response to BMP	13/938	187/28943	0.00819161	0.207275	0.192607	Bmp2/Lef1/Bmp6/Gdf7/Sulf1/Bmp8b/Kdr/Kcp/Chrdl2/Vsir/Cdh5/Adamts7/Sfrp4	13	BP	GO:0046434	organophosphate catabolic process	12/794	154/28943	0.00115128	0.0998948	0.0882436	Pla2g4c/Dpyd/Enpp1/Enpp2/Gda/Pla2g4e/Nudt16/Inpp5j/Pla2g7/Pde9a/Ncf2/Tymp	12
BP	GO:0071773	cellular response to BMP stimulus	13/938	187/28943	0.00819161	0.207275	0.192607	Bmp2/Lef1/Bmp6/Gdf7/Sulf1/Bmp8b/Kdr/Kcp/Chrdl2/Vsir/Cdh5/Adamts7/Sfrp4	13	BP	GO:0010565	regulation of cellular ketone metabolic process	12/794	156/28943	0.00128679	0.0998948	0.0882436	Cln3/Bmp2/Snca/Bmp6/Fmo4/Atp2b4/Ptgs2/Ppargc1a/Mlxipl/Rdh1/Nr1d1/Plin5	12
BP	GO:0048659	smooth muscle cell proliferation	13/938	192/28943	0.0100944	0.228658	0.212476	Bmp2/Pdgfd/Ptgs2/Nos3/Ppargc1a/Enpp1/Ndrg2/Cnn1/Pdgfb/Aif1/Notch3/Prkg1/P2ry6	13	BP	GO:0022612	gland morphogenesis	12/794	157/28943	0.00135934	0.0998948	0.0882436	Sulf1/Serpinb5/Rxfp1/Cyp7b1/Tnc/Cdh1/Robo1/Lama1/Hgf/Il6/Esr1/Fgf1	12
BP	GO:0042129	regulation of T cell proliferation	13/938	196/28943	0.0118512	0.242902	0.225712	Tarm1/Lgals7/Slc4a1/Igfbp2/Vcam1/Tnfrsf9/Ceacam1/Lrrc32/Vsir/Btn2a2/H2-Aa/Aif1/Arg2	13	BP	GO:0007601	visual perception	12/794	161/28943	0.00168419	0.105659	0.0933354	Grk1/Ngb/Rrh/Opn1sw/Mip/Cabp4/Kcnj10/Col11a1/Dll4/Glrb/Best1/Slc4a10	12
BP	GO:0098739	import across plasma membrane	13/938	198/28943	0.0128139	0.250762	0.233016	Kcnj10/Cd36/Cacna1d/Slc36a2/Kcnj2/Kcnj15/Slc39a10/Cacna1b/Slc39a8/Folr1/Slc1a6/Atp4b/Arg2	13	BP	GO:0050953	sensory perception of light stimulus	12/794	165/28943	0.00207033	0.105659	0.0933354	Grk1/Ngb/Rrh/Opn1sw/Mip/Cabp4/Kcnj10/Col11a1/Dll4/Glrb/Best1/Slc4a10	12
BP	GO:0072330	monocarboxylic acid biosynthetic process	13/938	209/28943	0.0192256	0.311889	0.289818	Aldh1a3/Alox12b/Ptgs2/Cyp7b1/Gstm7/Mlxipl/Ceacam1/Rdh1/Rbp1/Nr1d1/Asah2/Aldh1a1/Elovl3	13	BP	GO:1990845	adaptive thermogenesis	12/794	165/28943	0.00207033	0.105659	0.0933354	Elovl3/Cd36/Alpl/Bmp8b/Ppargc1a/Nr1d1/Map2k6/Acot11/Sorl1/Nova1/Plcl1/Foxc2	12
BP	GO:0003341	cilium movement	13/938	218/28943	0.0260597	0.350268	0.325481	Adam3/Cfap97d1/Dnah5/Odad2/Atp2b4/Nsun7/Ccdc63/Septin4/Ddx4/Kif27/Ak7/Rsph4a/Cfap52	13	BP	GO:0062013	positive regulation of small molecule metabolic process	12/794	172/28943	0.00291886	0.11637	0.102797	P2ry6/Cd36/Snca/Bmp6/Esrrb/Ptgs2/Ppargc1a/Mlxipl/Rdh1/Nr1d1/Fgf1/Plin5	12
BP	GO:0007623	circadian rhythm	13/938	222/28943	0.0296116	0.367282	0.34129	Hnf1b/Dpyd/Cyp7b1/Cort/Per3/Ppargc1a/Dbp/Zpbp2/Nr1d1/Naglu/Prokr2/Adora1/Atf5	13	BP	GO:0001659	temperature homeostasis	12/794	189/28943	0.00618051	0.141824	0.125283	Elovl3/Cd36/Ptgs2/Alpl/Ppargc1a/Nr1d1/Map2k6/Acot11/Nova1/Tnfrsf11a/Plcl1/Foxc2	12
BP	GO:2000241	regulation of reproductive process	13/938	225/28943	0.0324975	0.375225	0.348672	Mos/Ooep/Sulf1/Nppc/Grb14/Ovgp1/Zan/Arhgdib/Insl3/Inhba/Tcp11/Spink13/Hyal3	13	BP	GO:0042129	regulation of T cell proliferation	12/794	196/28943	0.0081635	0.160875	0.142112	Lgals7/Vcam1/Lrrc32/Btn2a2/H2-Aa/Aif1/Il6/Il27/Btn1a1/Carmil2/Foxj1/Ihh	12
BP	GO:0070374	positive regulation of ERK1 and ERK2 cascade	13/938	227/28943	0.0345308	0.378495	0.35171	Bmp2/Cd36/Pdgfd/Alkal2/Kdr/Nox4/Ccl9/Arhgap8/Pdgfb/Csf1r/Card9/P2ry6/Ccl4	13	BP	GO:0071805	potassium ion transmembrane transport	12/794	207/28943	0.0122467	0.184855	0.163294	Atp4b/Kcnk7/Kcnj10/Kel/Kcne4/Kcnq4/Tmem175/Slc1a3/Atp4a/Lrrc55/Kcnj14/Galr2	12
BP	GO:1901617	organic hydroxy compound biosynthetic process	13/938	234/28943	0.0423648	0.402299	0.373829	Bmp2/Snca/Bmp6/Opn3/Slc24a5/Cyp7b1/Acer2/Dkkl1/Nr1d1/Cyp2d22/Asah2/Cyb5r2/P2ry6	13	BP	GO:0072330	monocarboxylic acid biosynthetic process	12/794	209/28943	0.0131329	0.191551	0.169209	Elovl3/Ptgs2/Cyp7b1/Mlxipl/Rdh1/Rbp1/Nr1d1/Asah2/Ldhb/Acsm3/Sphk1/Liph	12
BP	GO:0046434	organophosphate catabolic process	12/938	154/28943	0.00449371	0.168687	0.15675	Nt5c1b/Entpd1/Upp2/Dpyd/Enpp1/Entpd4b/Nt5e/Entpd3/Enpp2/Gda/Pla2g4c/Gpd1	12	BP	GO:0003341	cilium movement	12/794	218/28943	0.01774	0.216097	0.190892	Atp2b4/Ccdc63/Ddx4/Kif27/Dnai4/Rnase10/Ccdc103/Spag6/Odad3/Catsperd/Eno4/Spag17	12
BP	GO:0007601	visual perception	12/938	161/28943	0.00637483	0.187149	0.173905	Kcnj10/Arr3/Col11a1/Lctl/Cryba1/Col1a1/Grk1/Ngb/Rrh/Opn1sw/Mip/Cabp4	12	BP	GO:0008217	regulation of blood pressure	12/794	226/28943	0.0227698	0.240385	0.212347	Cd36/Ptgs2/Kdr/Col1a2/Anpep/Ephx2/Ednra/Ramp2/Agtr1a/Ncf2/Hsd11b2/Npff	12
BP	GO:0072006	nephron development	12/938	161/28943	0.00637483	0.187149	0.173905	Bmp2/Enpep/Pdgfd/Hnf1b/Kif26b/Col4a3/Sulf1/Wnt6/Lama5/Dchs2/Pdgfb/Notch3	12	BP	GO:0072006	nephron development	11/794	161/28943	0.00500989	0.132408	0.116965	Bmp2/Sulf1/Wnt6/Dchs2/Notch3/Pax8/Ednra/Hs3st3b1/Agtr1a/Fgf1/Foxc2	11
BP	GO:0050953	sensory perception of light stimulus	12/938	165/28943	0.00770054	0.205226	0.190703	Kcnj10/Arr3/Col11a1/Lctl/Cryba1/Col1a1/Grk1/Ngb/Rrh/Opn1sw/Mip/Cabp4	12	BP	GO:0120254	olefinic compound metabolic process	11/794	166/28943	0.00627717	0.142005	0.125442	Bmp2/Bmp6/Ptgs2/Ppargc1a/Rdh1/Ephx2/Cyp11a1/Rbp1/Cyp2d22/Sphk1/Hsd11b2	11
BP	GO:0007292	female gamete generation	12/938	170/28943	0.00965116	0.225227	0.209288	Hfm1/Mei1/Nppc/Ptgs2/Grb14/Nos3/Septin1/Insl3/Pld6/Inhba/Tdrd1/Msh4	12	BP	GO:0007219	Notch signaling pathway	11/794	185/28943	0.0135142	0.193435	0.170873	Bmp2/Robo1/Rcan2/Notch3/Angpt4/Dll4/Perp/Nr0b2/Nrip2/Cfd/Foxc2	11
BP	GO:0062013	positive regulation of small molecule metabolic process	12/938	172/28943	0.0105309	0.235664	0.218986	Cd36/Snca/Bmp6/Esrrb/Ptgs2/Nos3/Ppargc1a/Mlxipl/Rdh1/Nr1d1/P2ry6/Gpd1	12	BP	GO:0048660	regulation of smooth muscle cell proliferation	11/794	185/28943	0.0135142	0.193435	0.170873	P2ry6/Bmp2/Ptgs2/Ppargc1a/Ndrg2/Aif1/Notch3/Il6/Esr1/Agtr1a/Mir145a	11
BP	GO:0030509	BMP signaling pathway	12/938	176/28943	0.0124751	0.246438	0.228998	Bmp2/Lef1/Bmp6/Gdf7/Sulf1/Bmp8b/Kdr/Kcp/Chrdl2/Vsir/Cdh5/Sfrp4	12	BP	GO:0110148	biomineralization	11/794	188/28943	0.0150763	0.199548	0.176274	Bmp2/Bglap2/Bmp6/Ptgs2/Wnt6/Alpl/Col1a2/Enpp1/Fbln7/Notum/Bglap	11
BP	GO:0031214	biomineral tissue development	12/938	179/28943	0.0141053	0.257578	0.23935	Bmp2/Bglap2/Bmp6/Ptgs2/Wnt6/Alpl/Nos3/Col1a2/Enpp1/Mmp13/Col1a1/Wnt11	12	BP	GO:0050731	positive regulation of peptidyl-tyrosine phosphorylation	11/794	191/28943	0.0167705	0.208878	0.184515	Cd36/Bmp6/Lrp4/Csf3/Enpp2/Csf1r/Angpt4/Hgf/Il6/Pecam1/Dok7	11
BP	GO:0048660	regulation of smooth muscle cell proliferation	12/938	185/28943	0.0178461	0.298806	0.27766	Bmp2/Pdgfd/Ptgs2/Nos3/Ppargc1a/Ndrg2/Cnn1/Pdgfb/Aif1/Notch3/Prkg1/P2ry6	12	BP	GO:0098742	cell-cell adhesion via plasma-membrane adhesion molecules	11/794	217/28943	0.037887	0.28205	0.249153	Mdga1/Bmp2/Lgals7/Vcam1/Cdh1/Robo1/Cldn1/Hmcn1/Clstn3/Pecam1/Cadm2	11
BP	GO:0001659	temperature homeostasis	12/938	189/28943	0.0207241	0.320694	0.297999	Fabp4/Cd36/Cckar/Ptgs2/Alpl/Ppargc1a/Lama4/Nr1d1/Map2k6/Aldh1a1/Adora1/Elovl3	12	BP	GO:0045216	cell-cell junction organization	11/794	219/28943	0.0400491	0.28205	0.249153	Cldn7/Bmp6/Prtn3/Cdh1/Cntnap1/Cldn1/Csf1r/Perp/Ramp2/Pecam1/Gpbar1	11
BP	GO:0071805	potassium ion transmembrane transport	12/938	207/28943	0.0380497	0.390682	0.363034	Kcnj10/Rgs7/Abcc8/Cacna1d/Kcnj2/Kcnj15/Kcng3/Kcng2/Kel/Kcnc2/Atp4b/Kcnk7	12	BP	GO:0007623	circadian rhythm	11/794	222/28943	0.0434506	0.290588	0.256695	Prokr2/Atf5/Dpyd/Cyp7b1/Per3/Ppargc1a/Nr1d1/Naglu/Il6/Tnfrsf11a/Nr0b2	11
BP	GO:0070664	negative regulation of leukocyte proliferation	11/938	103/28943	0.000516134	0.0775806	0.0720904	Crp/Btk/Tarm1/Lgals7/Ceacam1/Lrrc32/Vsir/Btn2a2/H2-Aa/Il33/Arg2	11	BP	GO:0002062	chondrocyte differentiation	10/794	120/28943	0.00176078	0.105659	0.0933354	Bmp2/Bmp6/Sulf1/Nppc/Col11a1/Chrdl2/Adamts7/Mboat2/Scube2/Ihh	10
BP	GO:0044070	regulation of anion transport	11/938	117/28943	0.00149336	0.0965934	0.0897577	Snca/Ros1/Slc36a2/Grik1/Pla2r1/Ano9/Map2k6/Sfrp4/Atp8b1/Arg2/Adora1	11	BP	GO:0090100	positive regulation of transmembrane receptor protein serine/threonine kinase signaling pathway	10/794	121/28943	0.00187331	0.105659	0.0933354	Bmp2/Bmp6/Sulf1/Bmp8b/Kdr/Kcp/Slc2a10/Tbx20/Inhbe/Nodal	10
BP	GO:0003014	renal system process	11/938	129/28943	0.00323275	0.156061	0.145017	Ren1/Clcnkb/Slc4a1/Ace/Sulf1/Aqp3/Anpep/Pdgfb/Amn/Adora1/Cln3	11	BP	GO:0015718	monocarboxylic acid transport	10/794	124/28943	0.00224617	0.105659	0.0933354	Mip/Slc10a1/Slc16a8/Cd36/Ptgs2/Slc10a6/Slc16a7/Map2k6/Slco2a1/Tnfrsf11a	10
BP	GO:0006665	sphingolipid metabolic process	11/938	146/28943	0.00813859	0.207275	0.192607	St8sia4/St6galnac5/Alox12b/B3galt1/Acer2/Zpbp2/A4galt/Enpp2/Asah2/Fut7/Elovl3	11	BP	GO:0001578	microtubule bundle formation	10/794	125/28943	0.00238293	0.105659	0.0933354	Dnajb13/Fes/Tppp/Ccdc63/Dnai4/Ccdc103/Spag6/Odad3/Foxj1/Spag17	10
BP	GO:1903038	negative regulation of leukocyte cell-cell adhesion	11/938	148/28943	0.00897172	0.220812	0.205186	Dtx1/Tarm1/Lgals7/Ceacam1/Lrrc32/Vsir/Adtrp/Btn2a2/Ccl28/H2-Aa/Arg2	11	BP	GO:0008277	regulation of G protein-coupled receptor signaling pathway	10/794	138/28943	0.00484727	0.130259	0.115067	Grk1/Mrap2/Ramp1/Snca/Atp2b4/Acpp/Ramp2/Mrap/Ptgdr2/F2	10
BP	GO:0015698	inorganic anion transport	11/938	152/28943	0.0108343	0.235738	0.219056	Clca2/Clcnkb/Ros1/Slc4a1/Gabra3/P2ry4/Ano9/Enpp1/Sfrp4/Atp8b1/P2ry6	11	BP	GO:1901136	carbohydrate derivative catabolic process	10/794	156/28943	0.0111324	0.17629	0.155729	Aicda/Dpyd/Ovgp1/Naglu/Gda/Pglyrp3/Nudt16/Pde9a/Lct/Tymp	10
BP	GO:0071248	cellular response to metal ion	11/938	170/28943	0.0230734	0.329909	0.306562	Kcnj10/Crp/Fabp4/Snca/Syt3/Bmp6/Tfr2/Syt1/Cdh1/Atp7b/Cpne5	11	BP	GO:0007292	female gamete generation	10/794	170/28943	0.0192669	0.222212	0.196294	Msh4/Nppc/Ptgs2/Grb14/Insl3/Tdrd1/Ednra/Amh/Fosl1/Ihh	10
BP	GO:0007219	Notch signaling pathway	11/938	185/28943	0.0392381	0.390682	0.363034	Bmp2/Dtx1/Xirp1/Hnf1b/Maml3/Tcim/Mfng/Robo1/Rcan2/Notch3/Dner	11	BP	GO:0031214	biomineral tissue development	10/794	179/28943	0.0263965	0.259517	0.229249	Bmp2/Bglap2/Bmp6/Ptgs2/Wnt6/Alpl/Col1a2/Enpp1/Notum/Bglap	10
BP	GO:0045834	positive regulation of lipid metabolic process	11/938	188/28943	0.043231	0.402299	0.373829	Cd36/Apoh/Bmp6/Ptgs2/Ppargc1a/Mlxipl/Rdh1/Nr1d1/Pdgfb/Adora1/Angptl4	11	BP	GO:0043271	negative regulation of ion transport	10/794	187/28943	0.0341669	0.270531	0.238978	Gnao1/Snca/Ptgs2/Kel/Ano9/Sfrp4/Kcne4/Slc18a1/Slc30a1/Gpr35	10
BP	GO:0050731	positive regulation of peptidyl-tyrosine phosphorylation	11/938	191/28943	0.047495	0.410123	0.381099	Cd36/Il5/Ace/Bmp6/Lrp4/Nox4/Csf3/Enpp2/Pdgfb/Csf1r/Adora1	11	BP	GO:0098659	inorganic cation import across plasma membrane	9/794	122/28943	0.00655208	0.144537	0.127679	Atp4b/Kcnj10/Slc39a10/Slc39a8/Agtr1a/Slc8a3/Atp4a/Slc30a1/Kcnj14	9
BP	GO:0032945	negative regulation of mononuclear cell proliferation	10/938	96/28943	0.00111036	0.080364	0.0746768	Crp/Btk/Tarm1/Lgals7/Ceacam1/Lrrc32/Vsir/Btn2a2/H2-Aa/Arg2	10	BP	GO:0099587	inorganic ion import across plasma membrane	9/794	122/28943	0.00655208	0.144537	0.127679	Atp4b/Kcnj10/Slc39a10/Slc39a8/Agtr1a/Slc8a3/Atp4a/Slc30a1/Kcnj14	9
BP	GO:0031532	actin cytoskeleton reorganization	10/938	113/28943	0.00374526	0.160654	0.149285	Nrk/Cckar/Gpr65/Thsd7b/Arhgdib/Cdh1/Csf3/Csf1r/Cldn19/Fes	10	BP	GO:0030282	bone mineralization	9/794	131/28943	0.0102443	0.173629	0.153378	Bmp2/Bglap2/Bmp6/Ptgs2/Alpl/Col1a2/Enpp1/Notum/Bglap	9
BP	GO:0090100	positive regulation of transmembrane receptor protein serine/threonine kinase signaling pathway	10/938	121/28943	0.00606767	0.184654	0.171586	Bmp2/Bmp6/Gdf7/Sulf1/Bmp8b/Kdr/Kcp/Vsir/Cdh5/Inhba	10	BP	GO:0034754	cellular hormone metabolic process	9/794	139/28943	0.0146782	0.199548	0.176274	Bmp2/Bmp6/Ppargc1a/Rdh1/Cyp11a1/Rbp1/Cyp2d22/Hsd11b1/Esr1	9
BP	GO:0034754	cellular hormone metabolic process	10/938	139/28943	0.0152872	0.269327	0.250267	Bmp2/Aldh1a3/Bmp6/Ppargc1a/Rdh1/Cyp11a1/Rbp1/Akr1c14/Cyp2d22/Aldh1a1	10	BP	GO:1903038	negative regulation of leukocyte cell-cell adhesion	9/794	148/28943	0.0211998	0.232295	0.205201	Lgals7/Lrrc32/Adtrp/Btn2a2/Ccl28/H2-Aa/Btn1a1/Foxj1/Ihh	9
BP	GO:1990845	adaptive thermogenesis	10/938	165/28943	0.0429698	0.402299	0.373829	Fabp4/Cd36/Alpl/Bmp8b/Ppargc1a/Lama4/Nr1d1/Map2k6/Aldh1a1/Elovl3	10	BP	GO:0071248	cellular response to metal ion	9/794	170/28943	0.0454108	0.295254	0.260817	Kcnj10/Snca/Bmp6/Tfr2/Syt1/Cdh1/Slc40a1/Fosb/Nptx1	9
BP	GO:0030193	regulation of blood coagulation	9/938	71/28943	0.000467214	0.0775806	0.0720904	Cd36/Klkb1/Apoh/Serping1/Ceacam1/Adtrp/Pdgfb/Emilin2/Prkg1	9	BP	GO:0007584	response to nutrient	8/794	68/28943	0.000535688	0.06986	0.0617119	Fes/Bglap2/Dpyd/Alpl/Enpp1/Rbp1/Lct/Bglap	8
BP	GO:1901292	nucleoside phosphate catabolic process	9/938	75/28943	0.000702406	0.079091	0.0734939	Nt5c1b/Entpd1/Upp2/Dpyd/Enpp1/Entpd4b/Nt5e/Entpd3/Gda	9	BP	GO:0045428	regulation of nitric oxide biosynthetic process	8/794	73/28943	0.000864189	0.0891119	0.0787184	Cd36/Atp2b4/Ptgs2/Aif1/Il6/Esr1/Hrh1/Klf2	8
BP	GO:0034308	primary alcohol metabolic process	9/938	93/28943	0.0032148	0.156061	0.145017	Bmp2/Bmp6/Rdh1/Cyp11a1/Rbp1/Akr1c14/Cyp2d22/Aldh1a1/Gpd1	9	BP	GO:0080164	regulation of nitric oxide metabolic process	8/794	77/28943	0.0012294	0.0998948	0.0882436	Cd36/Atp2b4/Ptgs2/Aif1/Il6/Esr1/Hrh1/Klf2	8
BP	GO:0050672	negative regulation of lymphocyte proliferation	9/938	95/28943	0.00370981	0.160654	0.149285	Btk/Tarm1/Lgals7/Ceacam1/Lrrc32/Vsir/Btn2a2/H2-Aa/Arg2	9	BP	GO:2000242	negative regulation of reproductive process	8/794	80/28943	0.00157655	0.105659	0.0933354	Sulf1/Nppc/Grb14/Ovgp1/Arhgdib/Ptgdr2/Amh/Nodal	8
BP	GO:0062014	negative regulation of small molecule metabolic process	9/938	103/28943	0.00631261	0.187149	0.173905	Bmp2/Slc4a1/Entpd1/Fmo4/Fmo1/Atp2b4/Ppargc1a/Ceacam1/Dkkl1	9	BP	GO:0046785	microtubule polymerization	8/794	83/28943	0.00199709	0.105659	0.0933354	Fes/Tubg2/Tppp/Snca/Stmn2/Tubb4a/Gda/Inpp5j	8
BP	GO:0009135	purine nucleoside diphosphate metabolic process	9/938	105/28943	0.00714182	0.197554	0.183574	Slc4a1/Esrrb/Entpd1/Ppargc1a/Mlxipl/Enpp1/Entpd4b/Nt5e/Gpd1	9	BP	GO:0006809	nitric oxide biosynthetic process	8/794	85/28943	0.00232326	0.105659	0.0933354	Cd36/Atp2b4/Ptgs2/Aif1/Il6/Esr1/Hrh1/Klf2	8
BP	GO:0009179	purine ribonucleoside diphosphate metabolic process	9/938	105/28943	0.00714182	0.197554	0.183574	Slc4a1/Esrrb/Entpd1/Ppargc1a/Mlxipl/Enpp1/Entpd4b/Nt5e/Gpd1	9	BP	GO:0046209	nitric oxide metabolic process	8/794	91/28943	0.00355717	0.125128	0.110534	Cd36/Atp2b4/Ptgs2/Aif1/Il6/Esr1/Hrh1/Klf2	8
BP	GO:0009185	ribonucleoside diphosphate metabolic process	9/938	117/28943	0.0139828	0.257056	0.238864	Slc4a1/Esrrb/Entpd1/Ppargc1a/Mlxipl/Enpp1/Entpd4b/Nt5e/Gpd1	9	BP	GO:0035082	axoneme assembly	8/794	92/28943	0.0038045	0.125128	0.110534	Dnajb13/Ccdc63/Dnai4/Ccdc103/Spag6/Odad3/Foxj1/Spag17	8
BP	GO:0043534	blood vessel endothelial cell migration	9/938	122/28943	0.0179388	0.299246	0.278069	Atp2b4/Ptgs2/Kdr/Nos3/Cdh5/Adtrp/Pdgfb/Robo1/Cln3	9	BP	GO:0034308	primary alcohol metabolic process	8/794	93/28943	0.00406492	0.126928	0.112124	Bmp2/Bmp6/Rdh1/Cyp11a1/Rbp1/Cyp2d22/Acpp/Hsd11b2	8
BP	GO:0001578	microtubule bundle formation	9/938	125/28943	0.0206715	0.320694	0.297999	Cfap97d1/Dnah5/Odad2/Ccdc63/Dnajb13/Ak7/Fes/Rsph4a/Tppp	9	BP	GO:2001057	reactive nitrogen species metabolic process	8/794	93/28943	0.00406492	0.126928	0.112124	Cd36/Atp2b4/Ptgs2/Aif1/Il6/Esr1/Hrh1/Klf2	8
BP	GO:0031109	microtubule polymerization or depolymerization	9/938	125/28943	0.0206715	0.320694	0.297999	Snca/Bmerb1/Stmn2/Cdh5/Tubb4a/Gda/Fes/Tubg2/Tppp	9	BP	GO:0062014	negative regulation of small molecule metabolic process	8/794	103/28943	0.00748872	0.154507	0.136486	Bmp2/Fmo4/Atp2b4/Ppargc1a/Il6/Cbfa2t3/Gfi1/Plin5	8
BP	GO:0001952	regulation of cell-matrix adhesion	9/938	128/28943	0.0236919	0.333464	0.309865	Cd36/Muc4/Acer2/Kdr/Skap1/Ccl28/Enpp2/BC024139/Epha3	9	BP	GO:0006821	chloride transport	8/794	107/28943	0.00934108	0.169101	0.149378	P2ry6/Clca2/Clcnkb/P2ry4/Ano9/Glrb/Slc1a3/Best1	8
BP	GO:0030282	bone mineralization	9/938	131/28943	0.0270143	0.35681	0.331559	Bmp2/Bglap2/Bmp6/Ptgs2/Alpl/Col1a2/Enpp1/Mmp13/Wnt11	9	BP	GO:0060349	bone morphogenesis	8/794	109/28943	0.0103859	0.173629	0.153378	Bmp6/Nppc/Pappa2/Alpl/Enpp1/Sfrp4/Scube2/Ihh	8
BP	GO:0008277	regulation of G protein-coupled receptor signaling pathway	9/938	138/28943	0.0360146	0.388993	0.361465	Ramp1/Rgs7/Kctd12b/Snca/Atp2b4/Arr3/Frmpd1/Grk1/Mrap2	9	BP	GO:0001676	long-chain fatty acid metabolic process	8/794	123/28943	0.0202634	0.227481	0.200949	Cd36/Ptgs2/Ephx2/Adtrp/Cyp2d22/Asah2/Sphk1/Acsl6	8
BP	GO:1905039	carboxylic acid transmembrane transport	9/938	140/28943	0.0389231	0.390682	0.363034	Kcnj10/Cd36/Slc36a2/Folr1/Slc16a7/Slc1a6/Slc25a2/Arg2/Cln3	9	BP	GO:0031109	microtubule polymerization or depolymerization	8/794	125/28943	0.0220838	0.235951	0.208431	Fes/Tubg2/Tppp/Snca/Stmn2/Tubb4a/Gda/Inpp5j	8
BP	GO:1903825	organic acid transmembrane transport	9/938	141/28943	0.0404355	0.394202	0.366306	Kcnj10/Cd36/Slc36a2/Folr1/Slc16a7/Slc1a6/Slc25a2/Arg2/Cln3	9	BP	GO:0001952	regulation of cell-matrix adhesion	8/794	128/28943	0.0250262	0.25277	0.223288	Cd36/Kdr/Ccl28/Enpp2/BC024139/Col16a1/Limch1/Bst1	8
BP	GO:0042130	negative regulation of T cell proliferation	8/938	78/28943	0.00374396	0.160654	0.149285	Tarm1/Lgals7/Ceacam1/Lrrc32/Vsir/Btn2a2/H2-Aa/Arg2	8	BP	GO:0003014	renal system process	8/794	129/28943	0.026065	0.257399	0.227378	Cln3/Clcnkb/Sulf1/Aqp3/Anpep/Ednra/Agtr1a/Hsd11b2	8
BP	GO:2000242	negative regulation of reproductive process	8/938	80/28943	0.00437534	0.168687	0.15675	Mos/Sulf1/Nppc/Grb14/Ovgp1/Arhgdib/Spink13/Hyal3	8	BP	GO:0061041	regulation of wound healing	8/794	137/28943	0.0354719	0.27306	0.241212	Cd36/Apoh/Insl3/Adtrp/Cldn1/Emilin2/Foxc2/F2	8
BP	GO:0046785	microtubule polymerization	8/938	83/28943	0.00547206	0.178595	0.165957	Snca/Stmn2/Cdh5/Tubb4a/Gda/Fes/Tubg2/Tppp	8	BP	GO:1905039	carboxylic acid transmembrane transport	8/794	140/28943	0.0395231	0.28205	0.249153	Cln3/Kcnj10/Cd36/Slc16a7/Slc1a6/Acsl6/Slc7a15/Slc1a3	8
BP	GO:0120193	tight junction organization	8/938	94/28943	0.0113488	0.24051	0.223489	Abcc8/Cldn9/Cdh1/Cdh5/Cldn1/Cldn19/Wnt11/Cldn7	8	BP	GO:1903825	organic acid transmembrane transport	8/794	141/28943	0.0409393	0.28205	0.249153	Cln3/Kcnj10/Cd36/Slc16a7/Slc1a6/Acsl6/Slc7a15/Slc1a3	8
BP	GO:0006140	regulation of nucleotide metabolic process	8/938	95/28943	0.0120512	0.242902	0.225712	Snca/Slc4a1/Esrrb/Entpd1/Nos3/Ppargc1a/Mlxipl/Gpd1	8	BP	GO:0006665	sphingolipid metabolic process	8/794	146/28943	0.0485246	0.303895	0.268451	Elovl3/St8sia4/B3galt1/A4galt/Enpp2/Asah2/Sphk1/Lct	8
BP	GO:0046031	ADP metabolic process	8/938	101/28943	0.0169525	0.29032	0.269774	Slc4a1/Esrrb/Entpd1/Ppargc1a/Mlxipl/Enpp1/Nt5e/Gpd1	8	BP	GO:0045429	positive regulation of nitric oxide biosynthetic process	7/794	50/28943	0.000407447	0.0663513	0.0586125	Cd36/Ptgs2/Aif1/Il6/Esr1/Hrh1/Klf2	7
BP	GO:0006821	chloride transport	8/938	107/28943	0.0231464	0.329909	0.306562	Clca2/Clcnkb/Slc4a1/Gabra3/P2ry4/Ano9/Atp8b1/P2ry6	8	BP	GO:1904407	positive regulation of nitric oxide metabolic process	7/794	52/28943	0.000520502	0.06986	0.0617119	Cd36/Ptgs2/Aif1/Il6/Esr1/Hrh1/Klf2	7
BP	GO:0060349	bone morphogenesis	8/938	109/28943	0.0255243	0.348906	0.324215	Bmp6/Nppc/Pappa2/Alpl/Enpp1/Mmp13/Col1a1/Sfrp4	8	BP	GO:0048168	regulation of neuronal synaptic plasticity	7/794	73/28943	0.00386656	0.125128	0.110534	Cln3/Kcnj10/Snca/Grik1/Kdr/Slc4a10/Vgf	7
BP	GO:0008344	adult locomotory behavior	8/938	111/28943	0.0280675	0.364408	0.338619	Kcnj10/Sez6l/Snca/Enpp1/Otog/Scn8a/En1/Adam22	8	BP	GO:1901292	nucleoside phosphate catabolic process	7/794	75/28943	0.00449469	0.130259	0.115067	Dpyd/Enpp1/Gda/Nudt16/Pde9a/Ncf2/Tymp	7
BP	GO:0002062	chondrocyte differentiation	8/938	120/28943	0.0416768	0.400239	0.371915	Bmp2/Bmp6/Sulf1/Nppc/Col11a1/Chrdl2/Adamts7/Mboat2	8	BP	GO:0042130	negative regulation of T cell proliferation	7/794	78/28943	0.00557738	0.138785	0.122598	Lgals7/Lrrc32/Btn2a2/H2-Aa/Btn1a1/Foxj1/Ihh	7
BP	GO:0098659	inorganic cation import across plasma membrane	8/938	122/28943	0.0452055	0.410123	0.381099	Kcnj10/Cacna1d/Kcnj2/Kcnj15/Slc39a10/Cacna1b/Slc39a8/Atp4b	8	BP	GO:1903036	positive regulation of response to wounding	7/794	79/28943	0.00597834	0.138785	0.122598	Cd36/Apoh/Insl3/Cldn1/Emilin2/Foxc2/F2	7
BP	GO:0099587	inorganic ion import across plasma membrane	8/938	122/28943	0.0452055	0.410123	0.381099	Kcnj10/Cacna1d/Kcnj2/Kcnj15/Slc39a10/Cacna1b/Slc39a8/Atp4b	8	BP	GO:0050672	negative regulation of lymphocyte proliferation	7/794	95/28943	0.0157095	0.206694	0.182586	Lgals7/Lrrc32/Btn2a2/H2-Aa/Btn1a1/Foxj1/Ihh	7
BP	GO:0001676	long-chain fatty acid metabolic process	8/938	123/28943	0.0470411	0.410123	0.381099	Cd36/Alox12b/Ptgs2/Gstm7/Ephx2/Adtrp/Cyp2d22/Asah2	8	BP	GO:0032945	negative regulation of mononuclear cell proliferation	7/794	96/28943	0.0165574	0.207388	0.183199	Lgals7/Lrrc32/Btn2a2/H2-Aa/Btn1a1/Foxj1/Ihh	7
BP	GO:0009166	nucleotide catabolic process	7/938	66/28943	0.00543451	0.178595	0.165957	Nt5c1b/Entpd1/Upp2/Dpyd/Entpd4b/Nt5e/Gda	7	BP	GO:0046031	ADP metabolic process	7/794	101/28943	0.0212858	0.232295	0.205201	Esrrb/Ppargc1a/Mlxipl/Enpp1/Dhtkd1/Cbfa2t3/Eno4	7
BP	GO:0007584	response to nutrient	7/938	68/28943	0.00640051	0.187149	0.173905	Bglap2/Dpyd/Alpl/Folr1/Enpp1/Rbp1/Fes	7	BP	GO:0070664	negative regulation of leukocyte proliferation	7/794	103/28943	0.0234155	0.24603	0.217334	Lgals7/Lrrc32/Btn2a2/H2-Aa/Btn1a1/Foxj1/Ihh	7
BP	GO:0048168	regulation of neuronal synaptic plasticity	7/938	73/28943	0.00936952	0.221246	0.205589	Kcnj10/Snca/Grik1/Kdr/S100b/Cln3/Arc	7	BP	GO:0009135	purine nucleoside diphosphate metabolic process	7/794	105/28943	0.0256876	0.254238	0.224585	Esrrb/Ppargc1a/Mlxipl/Enpp1/Dhtkd1/Cbfa2t3/Eno4	7
BP	GO:0070830	bicellular tight junction assembly	7/938	82/28943	0.0170684	0.291198	0.270591	Cldn9/Cdh1/Cdh5/Cldn1/Cldn19/Wnt11/Cldn7	7	BP	GO:0009179	purine ribonucleoside diphosphate metabolic process	7/794	105/28943	0.0256876	0.254238	0.224585	Esrrb/Ppargc1a/Mlxipl/Enpp1/Dhtkd1/Cbfa2t3/Eno4	7
BP	GO:0006809	nitric oxide biosynthetic process	7/938	85/28943	0.0204119	0.320694	0.297999	Crp/Cd36/Atp2b4/Ptgs2/Nos3/Clu/Aif1	7	BP	GO:0008344	adult locomotory behavior	7/794	111/28943	0.0333947	0.270531	0.238978	Otog/Kcnj10/Sez6l/Snca/Enpp1/Glrb/Efnb3	7
BP	GO:0097009	energy homeostasis	7/938	86/28943	0.0216209	0.322453	0.299634	Cd36/Fmo4/Fmo1/Bmp8b/Ppargc1a/Mlxipl/Mrap2	7	BP	GO:0031532	actin cytoskeleton reorganization	7/794	113/28943	0.0362717	0.277139	0.244815	Fes/Arhgdib/Cdh1/Csf3/Csf1r/Hmcn1/Carmil2	7
BP	GO:0120192	tight junction assembly	7/938	88/28943	0.0241861	0.337258	0.313391	Cldn9/Cdh1/Cdh5/Cldn1/Cldn19/Wnt11/Cldn7	7	BP	GO:0009185	ribonucleoside diphosphate metabolic process	7/794	117/28943	0.0425051	0.28599	0.252634	Esrrb/Ppargc1a/Mlxipl/Enpp1/Dhtkd1/Cbfa2t3/Eno4	7
BP	GO:0006112	energy reserve metabolic process	7/938	90/28943	0.0269529	0.35681	0.331559	Cd36/Esrrb/Enpp1/Nr1d1/Pygl/S100b/Mrap2	7	BP	GO:0044070	regulation of anion transport	7/794	117/28943	0.0425051	0.28599	0.252634	Snca/Ros1/Grik1/Ano9/Map2k6/Sfrp4/Tnfrsf11a	7
BP	GO:0046209	nitric oxide metabolic process	7/938	91/28943	0.0284138	0.364408	0.338619	Crp/Cd36/Atp2b4/Ptgs2/Nos3/Clu/Aif1	7	BP	GO:0033273	response to vitamin	6/794	36/28943	0.000403367	0.0663513	0.0586125	Fes/Bglap2/Alpl/Enpp1/Rbp1/Bglap	6
BP	GO:0031110	regulation of microtubule polymerization or depolymerization	7/938	92/28943	0.0299273	0.367282	0.34129	Snca/Bmerb1/Stmn2/Cdh5/Tubb4a/Gda/Fes	7	BP	GO:0009583	detection of light stimulus	6/794	55/28943	0.00386784	0.125128	0.110534	Grk1/Rrh/Opn1sw/Cabp4/Best1/Gpr52	6
BP	GO:0035082	axoneme assembly	7/938	92/28943	0.0299273	0.367282	0.34129	Cfap97d1/Dnah5/Odad2/Ccdc63/Dnajb13/Ak7/Rsph4a	7	BP	GO:0031113	regulation of microtubule polymerization	6/794	55/28943	0.00386784	0.125128	0.110534	Fes/Snca/Stmn2/Tubb4a/Gda/Inpp5j	6
BP	GO:0043297	apical junction assembly	7/938	92/28943	0.0299273	0.367282	0.34129	Cldn9/Cdh1/Cdh5/Cldn1/Cldn19/Wnt11/Cldn7	7	BP	GO:0030199	collagen fibril organization	6/794	60/28943	0.00595474	0.138785	0.122598	Col14a1/Col11a1/Col1a2/Adamts14/Adamts7/Foxc2	6
BP	GO:2001057	reactive nitrogen species metabolic process	7/938	93/28943	0.0314942	0.372309	0.345962	Crp/Cd36/Atp2b4/Ptgs2/Nos3/Clu/Aif1	7	BP	GO:0009166	nucleotide catabolic process	6/794	66/28943	0.00941992	0.169101	0.149378	Dpyd/Gda/Nudt16/Pde9a/Ncf2/Tymp	6
BP	GO:0070555	response to interleukin-1	7/938	96/28943	0.0365214	0.390295	0.362675	Snca/Mylk3/Adamts7/Nr1d1/Ccl9/Hyal3/Ccl4	7	BP	GO:0060350	endochondral bone morphogenesis	6/794	67/28943	0.0101128	0.173629	0.153378	Bmp6/Nppc/Alpl/Enpp1/Scube2/Ihh	6
BP	GO:0033273	response to vitamin	6/938	36/28943	0.000966491	0.080364	0.0746768	Bglap2/Alpl/Folr1/Enpp1/Rbp1/Fes	6	BP	GO:0070830	bicellular tight junction assembly	6/794	82/28943	0.0252353	0.253634	0.224051	Cldn7/Cdh1/Cldn1/Ramp2/Pecam1/Gpbar1	6
BP	GO:0008207	C21-steroid hormone metabolic process	6/938	44/28943	0.00281302	0.147662	0.137213	Bmp2/Bmp6/Ppargc1a/Cyp11a1/Akr1c14/Cyp2d22	6	BP	GO:0097009	energy homeostasis	6/794	86/28943	0.0309576	0.270531	0.238978	Mrap2/Cd36/Fmo4/Bmp8b/Ppargc1a/Mlxipl	6
BP	GO:0002269	leukocyte activation involved in inflammatory response	6/938	46/28943	0.00353424	0.156061	0.145017	Snca/Enpp1/Clu/Nr1d1/Aif1/Il33	6	BP	GO:0120192	tight junction assembly	6/794	88/28943	0.0341119	0.270531	0.238978	Cldn7/Cdh1/Cldn1/Ramp2/Pecam1/Gpbar1	6
BP	GO:0072523	purine-containing compound catabolic process	6/938	46/28943	0.00353424	0.156061	0.145017	Nt5c1b/Entpd1/Dpyd/Entpd4b/Nt5e/Gda	6	BP	GO:0006112	energy reserve metabolic process	6/794	90/28943	0.0374666	0.280146	0.247472	Mrap2/Cd36/Esrrb/Enpp1/Nr1d1/Pygl	6
BP	GO:0014003	oligodendrocyte development	6/938	48/28943	0.00438443	0.168687	0.15675	Kcnj10/Prdm8/Enpp1/Clu/Cntnap1/Tppp	6	BP	GO:0031110	regulation of microtubule polymerization or depolymerization	6/794	92/28943	0.0410249	0.28205	0.249153	Fes/Snca/Stmn2/Tubb4a/Gda/Inpp5j	6
BP	GO:0031113	regulation of microtubule polymerization	6/938	55/28943	0.00856297	0.214264	0.199101	Snca/Stmn2/Cdh5/Tubb4a/Gda/Fes	6	BP	GO:0043297	apical junction assembly	6/794	92/28943	0.0410249	0.28205	0.249153	Cldn7/Cdh1/Cldn1/Ramp2/Pecam1/Gpbar1	6
BP	GO:0009116	nucleoside metabolic process	6/938	57/28943	0.0101535	0.228658	0.212476	Aicda/Nt5c1b/Upp2/Dpyd/Nt5e/Gda	6	BP	GO:0120193	tight junction organization	6/794	94/28943	0.0447897	0.294225	0.259908	Cldn7/Cdh1/Cldn1/Ramp2/Pecam1/Gpbar1	6
BP	GO:0030199	collagen fibril organization	6/938	60/28943	0.0129167	0.250762	0.233016	Col11a1/Col1a2/Adamts14/Adamts7/Col1a1/Col14a1	6	BP	GO:0006140	regulation of nucleotide metabolic process	6/794	95/28943	0.0467501	0.302172	0.266928	Snca/Esrrb/Ppargc1a/Mlxipl/Hsd11b1/Cbfa2t3	6
BP	GO:0060350	endochondral bone morphogenesis	6/938	67/28943	0.0213242	0.320694	0.297999	Bmp6/Nppc/Alpl/Enpp1/Mmp13/Col1a1	6	BP	GO:0070555	response to interleukin-1	6/794	96/28943	0.048763	0.3041	0.268631	Snca/Adamts7/Nr1d1/Ccl9/Il6/Tnfrsf11a	6
BP	GO:0150076	neuroinflammatory response	6/938	70/28943	0.0258509	0.348906	0.324215	Snca/Ptgs2/Clu/Nr1d1/Aif1/Il33	6	BP	GO:0010039	response to iron ion	5/794	22/28943	0.000274019	0.0575572	0.050844	Snca/Bmp6/Tfr2/Slc40a1/Lct	5
BP	GO:0000271	polysaccharide biosynthetic process	6/938	72/28943	0.0291987	0.364408	0.338619	Cd36/Esrrb/B3gnt7/Enpp1/Nr1d1/Pdgfb	6	BP	GO:0007602	phototransduction	5/794	31/28943	0.00144187	0.0998948	0.0882436	Grk1/Rrh/Opn1sw/Cabp4/Gpr52	5
BP	GO:0045428	regulation of nitric oxide biosynthetic process	6/938	73/28943	0.0309744	0.36834	0.342274	Crp/Cd36/Atp2b4/Ptgs2/Clu/Aif1	6	BP	GO:1905314	semi-lunar valve development	5/794	33/28943	0.00192517	0.105659	0.0933354	Bmp2/Stra6/Robo1/Tbx20/Slit3	5
BP	GO:0080164	regulation of nitric oxide metabolic process	6/938	77/28943	0.0387752	0.390682	0.363034	Crp/Cd36/Atp2b4/Ptgs2/Clu/Aif1	6	BP	GO:0060512	prostate gland morphogenesis	5/794	34/28943	0.00220678	0.105659	0.0933354	Sulf1/Serpinb5/Cyp7b1/Tnc/Esr1	5
BP	GO:1903036	positive regulation of response to wounding	6/938	79/28943	0.0431037	0.402299	0.373829	Cd36/Apoh/Insl3/Fkbp1b/Cldn1/Emilin2	6	BP	GO:2000249	regulation of actin cytoskeleton reorganization	5/794	41/28943	0.00507819	0.132408	0.116965	Fes/Arhgdib/Csf3/Csf1r/Carmil2	5
BP	GO:0006525	arginine metabolic process	5/938	19/28943	0.000281558	0.0667441	0.0620208	Atp2b4/Slc39a8/Nos3/Arg2/Cln3	5	BP	GO:0002021	response to dietary excess	5/794	43/28943	0.0062372	0.141824	0.125283	Bmp8b/Ppargc1a/Enpp1/Sorl1/Vgf	5
BP	GO:0001956	positive regulation of neurotransmitter secretion	5/938	20/28943	0.000365436	0.0715619	0.0664976	Snca/Cacna1b/Stx1b/Syt1/Baiap3	5	BP	GO:0008207	C21-steroid hormone metabolic process	5/794	44/28943	0.00688119	0.147397	0.130205	Bmp2/Bmp6/Ppargc1a/Cyp11a1/Cyp2d22	5
BP	GO:0007263	nitric oxide mediated signal transduction	5/938	25/28943	0.00109491	0.080364	0.0746768	Cd36/Atp2b4/Nos3/Kcnc2/Gucy1a2	5	BP	GO:0002269	leukocyte activation involved in inflammatory response	5/794	46/28943	0.00830585	0.161527	0.142687	Snca/Enpp1/Nr1d1/Aif1/Sphk1	5
BP	GO:0009125	nucleoside monophosphate catabolic process	5/938	25/28943	0.00109491	0.080364	0.0746768	Nt5c1b/Upp2/Dpyd/Nt5e/Gda	5	BP	GO:0010862	positive regulation of pathway-restricted SMAD protein phosphorylation	5/794	50/28943	0.0117433	0.183992	0.162532	Bmp2/Bmp6/Bmp8b/Inhbe/Nodal	5
BP	GO:0043171	peptide catabolic process	5/938	25/28943	0.00109491	0.080364	0.0746768	Enpep/Trhde/Ace/Anpep/Cpe	5	BP	GO:0010463	mesenchymal cell proliferation	5/794	56/28943	0.0185316	0.219712	0.194086	Bmp2/Prrx2/Dchs2/Kdr/Ihh	5
BP	GO:0051590	positive regulation of neurotransmitter transport	5/938	25/28943	0.00109491	0.080364	0.0746768	Snca/Cacna1b/Stx1b/Syt1/Baiap3	5	BP	GO:0009116	nucleoside metabolic process	5/794	57/28943	0.0198688	0.224169	0.198023	Aicda/Dpyd/Gda/Acpp/Tymp	5
BP	GO:0034656	nucleobase-containing small molecule catabolic process	5/938	26/28943	0.00131976	0.0914494	0.0849778	Aicda/Upp2/Dpyd/Entpd4b/Gda	5	BP	GO:0140353	lipid export from cell	5/794	58/28943	0.0212677	0.232295	0.205201	Bmp6/Ptgs2/Map2k6/Agtr1a/Tnfrsf11a	5
BP	GO:0007602	phototransduction	5/938	31/28943	0.00298263	0.150941	0.14026	Opn3/Grk1/Rrh/Opn1sw/Cabp4	5	BP	GO:0043470	regulation of carbohydrate catabolic process	5/794	60/28943	0.0242542	0.247795	0.218893	Esrrb/Ppargc1a/Mlxipl/Hsd11b1/Cbfa2t3	5
BP	GO:0048169	regulation of long-term neuronal synaptic plasticity	5/938	36/28943	0.00579361	0.183696	0.170696	Kcnj10/Snca/Grik1/Kdr/S100b	5	BP	GO:0150076	neuroinflammatory response	5/794	70/28943	0.0431483	0.289002	0.255295	Snca/Ptgs2/Nr1d1/Aif1/Sphk1	5
BP	GO:0019934	cGMP-mediated signaling	5/938	37/28943	0.0065235	0.187149	0.173905	Cd36/Nppc/Kcnc2/Gucy1a2/Prkg1	5	BP	GO:0030193	regulation of blood coagulation	5/794	71/28943	0.0454135	0.295254	0.260817	Cd36/Apoh/Adtrp/Emilin2/F2	5
BP	GO:0006953	acute-phase response	5/938	41/28943	0.0100888	0.228658	0.212476	Crp/Cd163/Ptgs2/Saa1/Sigirr	5	BP	GO:0000271	polysaccharide biosynthetic process	5/794	72/28943	0.0477483	0.302982	0.267644	Cd36/Esrrb/B3gnt7/Enpp1/Nr1d1	5
BP	GO:0030513	positive regulation of BMP signaling pathway	5/938	41/28943	0.0100888	0.228658	0.212476	Sulf1/Kdr/Kcp/Vsir/Cdh5	5	BP	GO:0031115	negative regulation of microtubule polymerization	4/794	15/28943	0.000602623	0.074223	0.0655661	Snca/Stmn2/Tubb4a/Inpp5j	4
BP	GO:0001774	microglial cell activation	5/938	42/28943	0.0111537	0.240366	0.223356	Snca/Clu/Nr1d1/Aif1/Il33	5	BP	GO:0001956	positive regulation of neurotransmitter secretion	4/794	20/28943	0.00191798	0.105659	0.0933354	Baiap3/Snca/Syt1/Sphk1	4
BP	GO:0034331	cell junction maintenance	5/938	45/28943	0.0148019	0.266671	0.247799	Prtn3/Cntnap1/Cldn1/Csf1r/Mpz	5	BP	GO:0006700	C21-steroid hormone biosynthetic process	4/794	21/28943	0.0023183	0.105659	0.0933354	Bmp2/Bmp6/Ppargc1a/Cyp11a1	4
BP	GO:0048741	skeletal muscle fiber development	5/938	48/28943	0.0191728	0.311889	0.289818	Lmod3/Kel/Cntnap1/Dner/Klhl41	5	BP	GO:0032352	positive regulation of hormone metabolic process	4/794	24/28943	0.00385655	0.125128	0.110534	Bmp6/Ppargc1a/Rdh1/Pax8	4
BP	GO:0006110	regulation of glycolytic process	5/938	49/28943	0.0207991	0.320694	0.297999	Slc4a1/Esrrb/Ppargc1a/Mlxipl/Gpd1	5	BP	GO:0018904	ether metabolic process	4/794	25/28943	0.00449276	0.130259	0.115067	Pla2g4c/Ephx3/Ephx2/Pla2g7	4
BP	GO:0031111	negative regulation of microtubule polymerization or depolymerization	5/938	49/28943	0.0207991	0.320694	0.297999	Snca/Bmerb1/Stmn2/Cdh5/Tubb4a	5	BP	GO:0030194	positive regulation of blood coagulation	4/794	25/28943	0.00449276	0.130259	0.115067	Cd36/Apoh/Emilin2/F2	4
BP	GO:0061900	glial cell activation	5/938	49/28943	0.0207991	0.320694	0.297999	Snca/Clu/Nr1d1/Aif1/Il33	5	BP	GO:0051590	positive regulation of neurotransmitter transport	4/794	25/28943	0.00449276	0.130259	0.115067	Baiap3/Snca/Syt1/Sphk1	4
BP	GO:0010862	positive regulation of pathway-restricted SMAD protein phosphorylation	5/938	50/28943	0.0225127	0.326036	0.302963	Bmp2/Bmp6/Gdf7/Bmp8b/Inhba	5	BP	GO:1900048	positive regulation of hemostasis	4/794	25/28943	0.00449276	0.130259	0.115067	Cd36/Apoh/Emilin2/F2	4
BP	GO:0045429	positive regulation of nitric oxide biosynthetic process	5/938	50/28943	0.0225127	0.326036	0.302963	Crp/Cd36/Ptgs2/Clu/Aif1	5	BP	GO:0060445	branching involved in salivary gland morphogenesis	4/794	28/28943	0.00681532	0.147319	0.130136	Cdh1/Lama1/Hgf/Il6	4
BP	GO:1904407	positive regulation of nitric oxide metabolic process	5/938	52/28943	0.0262079	0.350268	0.325481	Crp/Cd36/Ptgs2/Clu/Aif1	5	BP	GO:0120178	steroid hormone biosynthetic process	4/794	33/28943	0.0122309	0.184855	0.163294	Bmp2/Bmp6/Ppargc1a/Cyp11a1	4
BP	GO:0009583	detection of light stimulus	5/938	55/28943	0.0324396	0.375225	0.348672	Opn3/Grk1/Rrh/Opn1sw/Cabp4	5	BP	GO:0003156	regulation of animal organ formation	4/794	34/28943	0.0135675	0.193435	0.170873	Bmp2/Sulf1/Robo1/Fgf1	4
BP	GO:0010463	mesenchymal cell proliferation	5/938	56/28943	0.0347049	0.378495	0.35171	Bmp2/Prrx2/Dchs2/Kdr/Wnt11	5	BP	GO:0048169	regulation of long-term neuronal synaptic plasticity	4/794	36/28943	0.0165102	0.207388	0.183199	Kcnj10/Snca/Grik1/Kdr	4
BP	GO:0140353	lipid export from cell	5/938	58/28943	0.0395225	0.390682	0.363034	Ren1/Bmp6/Ptgs2/Map2k6/Inhba	5	BP	GO:0007435	salivary gland morphogenesis	4/794	37/28943	0.0181198	0.218323	0.192859	Cdh1/Lama1/Hgf/Il6	4
BP	GO:0043470	regulation of carbohydrate catabolic process	5/938	60/28943	0.0447269	0.410123	0.381099	Slc4a1/Esrrb/Ppargc1a/Mlxipl/Gpd1	5	BP	GO:0019934	cGMP-mediated signaling	4/794	37/28943	0.0181198	0.218323	0.192859	Cd36/Nppc/Gucy1a2/Pde9a	4
BP	GO:0031115	negative regulation of microtubule polymerization	4/938	15/28943	0.0011241	0.080364	0.0746768	Snca/Stmn2/Cdh5/Tubb4a	4	BP	GO:0006953	acute-phase response	4/794	41/28943	0.0255121	0.253634	0.224051	Ptgs2/Il6/Tnfrsf11a/F2	4
BP	GO:0010566	regulation of ketone biosynthetic process	4/938	17/28943	0.00186132	0.110553	0.102729	Bmp2/Bmp6/Ppargc1a/Dkkl1	4	BP	GO:0007431	salivary gland development	4/794	41/28943	0.0255121	0.253634	0.224051	Cdh1/Lama1/Hgf/Il6	4
BP	GO:0016114	terpenoid biosynthetic process	4/938	19/28943	0.00287907	0.147662	0.137213	Aldh1a3/Rdh1/Rbp1/Aldh1a1	4	BP	GO:0030513	positive regulation of BMP signaling pathway	4/794	41/28943	0.0255121	0.253634	0.224051	Sulf1/Kdr/Kcp/Tbx20	4
BP	GO:0006700	C21-steroid hormone biosynthetic process	4/938	21/28943	0.00422291	0.168687	0.15675	Bmp2/Bmp6/Ppargc1a/Cyp11a1	4	BP	GO:1904037	positive regulation of epithelial cell apoptotic process	4/794	41/28943	0.0255121	0.253634	0.224051	Ppargc1a/Sfrp4/Rgcc/Cd160	4
BP	GO:0009164	nucleoside catabolic process	4/938	22/28943	0.00503063	0.171651	0.159504	Aicda/Upp2/Dpyd/Gda	4	BP	GO:0001774	microglial cell activation	4/794	42/28943	0.0276042	0.265503	0.234537	Snca/Nr1d1/Aif1/Sphk1	4
BP	GO:0010039	response to iron ion	4/938	22/28943	0.00503063	0.171651	0.159504	Snca/Bmp6/Cybrd1/Tfr2	4	BP	GO:0010092	specification of animal organ identity	4/794	42/28943	0.0276042	0.265503	0.234537	Bmp2/Robo1/Pax8/Fgf1	4
BP	GO:0045217	cell-cell junction maintenance	4/938	22/28943	0.00503063	0.171651	0.159504	Prtn3/Cntnap1/Csf1r/Mpz	4	BP	GO:0032228	regulation of synaptic transmission, GABAergic	4/794	43/28943	0.0297957	0.270531	0.238978	Cln3/Baiap3/Grik1/Plcl1	4
BP	GO:0072529	pyrimidine-containing compound catabolic process	4/938	23/28943	0.00593567	0.183696	0.170696	Aicda/Upp2/Dpyd/Entpd4b	4	BP	GO:0051281	positive regulation of release of sequestered calcium ion into cytosol	4/794	43/28943	0.0297957	0.270531	0.238978	P2ry6/Snca/Ednra/F2	4
BP	GO:0120255	olefinic compound biosynthetic process	4/938	23/28943	0.00593567	0.183696	0.170696	Bmp2/Bmp6/Ppargc1a/Dkkl1	4	BP	GO:0034331	cell junction maintenance	4/794	45/28943	0.0344791	0.270531	0.238978	Prtn3/Cntnap1/Cldn1/Csf1r	4
BP	GO:0051354	negative regulation of oxidoreductase activity	4/938	26/28943	0.00928166	0.221246	0.205589	Snca/Slc4a1/Atp2b4/Arg2	4	BP	GO:0072523	purine-containing compound catabolic process	4/794	46/28943	0.0369717	0.278324	0.245862	Dpyd/Gda/Nudt16/Pde9a	4
BP	GO:0060445	branching involved in salivary gland morphogenesis	4/938	28/28943	0.0120804	0.242902	0.225712	Lama5/Cdh1/Pdgfb/Lama1	4	BP	GO:0014003	oligodendrocyte development	4/794	48/28943	0.0422602	0.285208	0.251943	Tppp/Kcnj10/Enpp1/Cntnap1	4
BP	GO:0022010	central nervous system myelination	4/938	29/28943	0.0136614	0.255822	0.237718	Kcnj10/Enpp1/Clu/Cntnap1	4	BP	GO:0048741	skeletal muscle fiber development	4/794	48/28943	0.0422602	0.285208	0.251943	Klhl41/Kel/Cntnap1/Acta1	4
BP	GO:0032291	axon ensheathment in central nervous system	4/938	29/28943	0.0136614	0.255822	0.237718	Kcnj10/Enpp1/Clu/Cntnap1	4	BP	GO:0006110	regulation of glycolytic process	4/794	49/28943	0.0450561	0.294225	0.259908	Esrrb/Ppargc1a/Mlxipl/Cbfa2t3	4
BP	GO:0042749	regulation of circadian sleep/wake cycle	4/938	30/28943	0.0153679	0.269327	0.250267	Cort/Per3/Nr1d1/Adora1	4	BP	GO:0031111	negative regulation of microtubule polymerization or depolymerization	4/794	49/28943	0.0450561	0.294225	0.259908	Snca/Stmn2/Tubb4a/Inpp5j	4
BP	GO:1901658	glycosyl compound catabolic process	4/938	30/28943	0.0153679	0.269327	0.250267	Aicda/Upp2/Dpyd/Gda	4	BP	GO:0061900	glial cell activation	4/794	49/28943	0.0450561	0.294225	0.259908	Snca/Nr1d1/Aif1/Sphk1	4
BP	GO:0120178	steroid hormone biosynthetic process	4/938	33/28943	0.0212677	0.320694	0.297999	Bmp2/Bmp6/Ppargc1a/Cyp11a1	4	BP	GO:0003330	regulation of extracellular matrix constituent secretion	3/794	10/28943	0.00213654	0.105659	0.0933354	Bmp2/Adtrp/Rgcc	3
BP	GO:1905314	semi-lunar valve development	4/938	33/28943	0.0212677	0.320694	0.297999	Bmp2/Nos3/Stra6/Robo1	4	BP	GO:0090269	fibroblast growth factor production	3/794	10/28943	0.00213654	0.105659	0.0933354	Ptgs2/Aif1/Rgcc	3
BP	GO:0003156	regulation of animal organ formation	4/938	34/28943	0.0235021	0.331829	0.308346	Bmp2/Sulf1/Robo1/Wnt11	4	BP	GO:0090270	regulation of fibroblast growth factor production	3/794	10/28943	0.00213654	0.105659	0.0933354	Ptgs2/Aif1/Rgcc	3
BP	GO:0060512	prostate gland morphogenesis	4/938	34/28943	0.0235021	0.331829	0.308346	Sulf1/Serpinb5/Cyp7b1/Tnc	4	BP	GO:0006213	pyrimidine nucleoside metabolic process	3/794	13/28943	0.00478865	0.130259	0.115067	Aicda/Dpyd/Tymp	3
BP	GO:0007435	salivary gland morphogenesis	4/938	37/28943	0.0310333	0.36834	0.342274	Lama5/Cdh1/Pdgfb/Lama1	4	BP	GO:0032769	negative regulation of monooxygenase activity	3/794	14/28943	0.00597146	0.138785	0.122598	Snca/Atp2b4/Gfi1	3
BP	GO:0007431	salivary gland development	4/938	41/28943	0.0430436	0.402299	0.373829	Lama5/Cdh1/Pdgfb/Lama1	4	BP	GO:0007028	cytoplasm organization	3/794	15/28943	0.00731367	0.152248	0.134491	Padi6/Tdrd1/Fosl1	3
BP	GO:1904037	positive regulation of epithelial cell apoptotic process	4/938	41/28943	0.0430436	0.402299	0.373829	Pla2r1/Ppargc1a/Sfrp4/Wnt11	4	BP	GO:0071379	cellular response to prostaglandin stimulus	3/794	15/28943	0.00731367	0.152248	0.134491	P2ry6/P2ry4/Ptgfr	3
BP	GO:2000249	regulation of actin cytoskeleton reorganization	4/938	41/28943	0.0430436	0.402299	0.373829	Arhgdib/Csf3/Csf1r/Fes	4	BP	GO:0071371	cellular response to gonadotropin stimulus	3/794	16/28943	0.00882002	0.164319	0.145154	Ppargc1a/Pax8/Ednra	3
BP	GO:0010092	specification of animal organ identity	4/938	42/28943	0.0464004	0.410123	0.381099	Bmp2/Robo1/Tbr1/Wnt11	4	BP	GO:0003184	pulmonary valve morphogenesis	3/794	17/28943	0.0104945	0.173629	0.153378	Stra6/Robo1/Tbx20	3
BP	GO:0002021	response to dietary excess	4/938	43/28943	0.0498986	0.421985	0.392122	Cckar/Bmp8b/Ppargc1a/Enpp1	4	BP	GO:0010566	regulation of ketone biosynthetic process	3/794	17/28943	0.0104945	0.173629	0.153378	Bmp2/Bmp6/Ppargc1a	3
BP	GO:0032228	regulation of synaptic transmission, GABAergic	4/938	43/28943	0.0498986	0.421985	0.392122	Grik1/Adora1/Cln3/Baiap3	4	BP	GO:0034698	response to gonadotropin	3/794	17/28943	0.0104945	0.173629	0.153378	Ppargc1a/Pax8/Ednra	3
BP	GO:0051281	positive regulation of release of sequestered calcium ion into cytosol	4/938	43/28943	0.0498986	0.421985	0.392122	Snca/Gstm7/Cemip/P2ry6	4	BP	GO:0009886	post-embryonic animal morphogenesis	3/794	18/28943	0.0123403	0.184855	0.163294	Grk1/Kdr/Enpp1	3
BP	GO:0090269	fibroblast growth factor production	3/938	10/28943	0.00343253	0.156061	0.145017	Ptgs2/Aif1/Wnt11	3	BP	GO:0006525	arginine metabolic process	3/794	19/28943	0.0143601	0.198977	0.17577	Cln3/Atp2b4/Slc39a8	3
BP	GO:0090270	regulation of fibroblast growth factor production	3/938	10/28943	0.00343253	0.156061	0.145017	Ptgs2/Aif1/Wnt11	3	BP	GO:0016114	terpenoid biosynthetic process	3/794	19/28943	0.0143601	0.198977	0.17577	Rdh1/Rbp1/Hmgcs2	3
BP	GO:0002399	MHC class II protein complex assembly	3/938	11/28943	0.00460669	0.168687	0.15675	H2-DMa/H2-Ab1/H2-Aa	3	BP	GO:0009159	deoxyribonucleoside monophosphate catabolic process	3/794	20/28943	0.0165558	0.207388	0.183199	Dpyd/Gda/Tymp	3
BP	GO:0002503	peptide antigen assembly with MHC class II protein complex	3/938	11/28943	0.00460669	0.168687	0.15675	H2-DMa/H2-Ab1/H2-Aa	3	BP	GO:0055062	phosphate ion homeostasis	3/794	20/28943	0.0165558	0.207388	0.183199	Alpl/Enpp1/Sfrp4	3
BP	GO:0003129	heart induction	3/938	11/28943	0.00460669	0.168687	0.15675	Bmp2/Robo1/Wnt11	3	BP	GO:0072506	trivalent inorganic anion homeostasis	3/794	20/28943	0.0165558	0.207388	0.183199	Alpl/Enpp1/Sfrp4	3
BP	GO:0071372	cellular response to follicle-stimulating hormone stimulus	3/938	11/28943	0.00460669	0.168687	0.15675	Ppargc1a/Inhba/Epha3	3	BP	GO:0003177	pulmonary valve development	3/794	21/28943	0.0189287	0.219712	0.194086	Stra6/Robo1/Tbx20	3
BP	GO:0032354	response to follicle-stimulating hormone	3/938	12/28943	0.0059954	0.183696	0.170696	Ppargc1a/Inhba/Epha3	3	BP	GO:0035584	calcium-mediated signaling using intracellular calcium source	3/794	21/28943	0.0189287	0.219712	0.194086	Ptgfr/Vcam1/Kdr	3
BP	GO:2000826	regulation of heart morphogenesis	3/938	12/28943	0.0059954	0.183696	0.170696	Bmp2/Robo1/Wnt11	3	BP	GO:1902644	tertiary alcohol metabolic process	3/794	21/28943	0.0189287	0.219712	0.194086	Bmp2/Cyp11a1/Hsd11b2	3
BP	GO:0006213	pyrimidine nucleoside metabolic process	3/938	13/28943	0.00760799	0.203967	0.189532	Aicda/Upp2/Dpyd	3	BP	GO:0009164	nucleoside catabolic process	3/794	22/28943	0.0214797	0.232295	0.205201	Aicda/Dpyd/Gda	3
BP	GO:0031340	positive regulation of vesicle fusion	3/938	13/28943	0.00760799	0.203967	0.189532	Snca/Syt3/Syt1	3	BP	GO:0034694	response to prostaglandin	3/794	22/28943	0.0214797	0.232295	0.205201	P2ry6/P2ry4/Ptgfr	3
BP	GO:0032769	negative regulation of monooxygenase activity	3/938	14/28943	0.00945219	0.221733	0.206041	Snca/Atp2b4/Arg2	3	BP	GO:0036158	outer dynein arm assembly	3/794	22/28943	0.0214797	0.232295	0.205201	Ccdc63/Ccdc103/Odad3	3
BP	GO:0007028	cytoplasm organization	3/938	15/28943	0.0115342	0.24051	0.223489	Pld6/Tdrd1/Padi6	3	BP	GO:0045217	cell-cell junction maintenance	3/794	22/28943	0.0214797	0.232295	0.205201	Prtn3/Cntnap1/Csf1r	3
BP	GO:0071379	cellular response to prostaglandin stimulus	3/938	15/28943	0.0115342	0.24051	0.223489	P2ry4/Ptgfr/P2ry6	3	BP	GO:0042481	regulation of odontogenesis	3/794	23/28943	0.024209	0.247795	0.218893	Bmp2/Sp6/Ednra	3
BP	GO:0071371	cellular response to gonadotropin stimulus	3/938	16/28943	0.0138589	0.255822	0.237718	Ppargc1a/Inhba/Epha3	3	BP	GO:0072529	pyrimidine-containing compound catabolic process	3/794	23/28943	0.024209	0.247795	0.218893	Aicda/Dpyd/Tymp	3
BP	GO:0003184	pulmonary valve morphogenesis	3/938	17/28943	0.0164298	0.282442	0.262455	Nos3/Stra6/Robo1	3	BP	GO:0120255	olefinic compound biosynthetic process	3/794	23/28943	0.024209	0.247795	0.218893	Bmp2/Bmp6/Ppargc1a	3
BP	GO:0034698	response to gonadotropin	3/938	17/28943	0.0164298	0.282442	0.262455	Ppargc1a/Inhba/Epha3	3	BP	GO:0042537	benzene-containing compound metabolic process	3/794	24/28943	0.0271165	0.264834	0.233945	Ephx2/Tdo2/Ido2	3
BP	GO:0009886	post-embryonic animal morphogenesis	3/938	18/28943	0.0192493	0.311889	0.289818	Kdr/Enpp1/Grk1	3	BP	GO:0007263	nitric oxide mediated signal transduction	3/794	25/28943	0.0302015	0.270531	0.238978	Cd36/Atp2b4/Gucy1a2	3
BP	GO:0009159	deoxyribonucleoside monophosphate catabolic process	3/938	20/28943	0.0256384	0.348906	0.324215	Upp2/Dpyd/Gda	3	BP	GO:0009125	nucleoside monophosphate catabolic process	3/794	25/28943	0.0302015	0.270531	0.238978	Dpyd/Gda/Tymp	3
BP	GO:0055062	phosphate ion homeostasis	3/938	20/28943	0.0256384	0.348906	0.324215	Alpl/Enpp1/Sfrp4	3	BP	GO:0043171	peptide catabolic process	3/794	25/28943	0.0302015	0.270531	0.238978	Anpep/Cpe/Ggt5	3
BP	GO:0072506	trivalent inorganic anion homeostasis	3/938	20/28943	0.0256384	0.348906	0.324215	Alpl/Enpp1/Sfrp4	3	BP	GO:0044331	cell-cell adhesion mediated by cadherin	3/794	25/28943	0.0302015	0.270531	0.238978	Bmp6/Cdh1/Rgcc	3
BP	GO:0003177	pulmonary valve development	3/938	21/28943	0.0292076	0.364408	0.338619	Nos3/Stra6/Robo1	3	BP	GO:0034656	nucleobase-containing small molecule catabolic process	3/794	26/28943	0.0334631	0.270531	0.238978	Aicda/Dpyd/Gda	3
BP	GO:0035584	calcium-mediated signaling using intracellular calcium source	3/938	21/28943	0.0292076	0.364408	0.338619	Ptgfr/Vcam1/Kdr	3	BP	GO:0051354	negative regulation of oxidoreductase activity	3/794	26/28943	0.0334631	0.270531	0.238978	Snca/Atp2b4/Gfi1	3
BP	GO:1902644	tertiary alcohol metabolic process	3/938	21/28943	0.0292076	0.364408	0.338619	Bmp2/Cyp11a1/Akr1c14	3	BP	GO:0022010	central nervous system myelination	3/794	29/28943	0.0442915	0.293555	0.259317	Kcnj10/Enpp1/Cntnap1	3
BP	GO:0034694	response to prostaglandin	3/938	22/28943	0.0330251	0.375225	0.348672	P2ry4/Ptgfr/P2ry6	3	BP	GO:0032291	axon ensheathment in central nervous system	3/794	29/28943	0.0442915	0.293555	0.259317	Kcnj10/Enpp1/Cntnap1	3
BP	GO:0036158	outer dynein arm assembly	3/938	22/28943	0.0330251	0.375225	0.348672	Dnah5/Odad2/Ccdc63	3	BP	GO:0042749	regulation of circadian sleep/wake cycle	3/794	30/28943	0.048242	0.302982	0.267644	Per3/Nr1d1/Il6	3
BP	GO:0042481	regulation of odontogenesis	3/938	23/28943	0.0370885	0.390295	0.362675	Wnt10a/Bmp2/Sp6	3	BP	GO:1901658	glycosyl compound catabolic process	3/794	30/28943	0.048242	0.302982	0.267644	Aicda/Dpyd/Gda	3
BP	GO:0032352	positive regulation of hormone metabolic process	3/938	24/28943	0.041395	0.398382	0.37019	Bmp6/Ppargc1a/Rdh1	3	BP	GO:0007567	parturition	2/794	10/28943	0.0292271	0.270531	0.238978	Rxfp1/Nodal	2
BP	GO:0042537	benzene-containing compound metabolic process	3/938	24/28943	0.041395	0.398382	0.37019	Gstm7/Ephx2/Ugt1a6b	3	BP	GO:0009131	pyrimidine nucleoside monophosphate catabolic process	2/794	10/28943	0.0292271	0.270531	0.238978	Dpyd/Tymp	2
BP	GO:0018904	ether metabolic process	3/938	25/28943	0.0459411	0.410123	0.381099	Ephx2/Pla2g4c/Ephx3	3	BP	GO:0009178	pyrimidine deoxyribonucleoside monophosphate catabolic process	2/794	10/28943	0.0292271	0.270531	0.238978	Dpyd/Tymp	2
BP	GO:0030194	positive regulation of blood coagulation	3/938	25/28943	0.0459411	0.410123	0.381099	Cd36/Apoh/Emilin2	3	BP	GO:0106049	regulation of cellular response to osmotic stress	2/794	10/28943	0.0292271	0.270531	0.238978	Cln3/Ptgs2	2
BP	GO:0044331	cell-cell adhesion mediated by cadherin	3/938	25/28943	0.0459411	0.410123	0.381099	Bmp6/Cdh1/Cdh5	3	BP	GO:0002399	MHC class II protein complex assembly	2/794	11/28943	0.0350824	0.270531	0.238978	H2-Ab1/H2-Aa	2
BP	GO:1900048	positive regulation of hemostasis	3/938	25/28943	0.0459411	0.410123	0.381099	Cd36/Apoh/Emilin2	3	BP	GO:0002503	peptide antigen assembly with MHC class II protein complex	2/794	11/28943	0.0350824	0.270531	0.238978	H2-Ab1/H2-Aa	2
BP	GO:0003330	regulation of extracellular matrix constituent secretion	2/938	10/28943	0.0397274	0.390682	0.363034	Bmp2/Adtrp	2	BP	GO:0003129	heart induction	2/794	11/28943	0.0350824	0.270531	0.238978	Bmp2/Robo1	2
BP	GO:0007567	parturition	2/938	10/28943	0.0397274	0.390682	0.363034	Nrk/Rxfp1	2	BP	GO:0006521	regulation of cellular amino acid metabolic process	2/794	11/28943	0.0350824	0.270531	0.238978	Cln3/Atp2b4	2
BP	GO:0009131	pyrimidine nucleoside monophosphate catabolic process	2/938	10/28943	0.0397274	0.390682	0.363034	Upp2/Dpyd	2	BP	GO:0010749	regulation of nitric oxide mediated signal transduction	2/794	11/28943	0.0350824	0.270531	0.238978	Atp2b4/Gucy1a2	2
BP	GO:0009178	pyrimidine deoxyribonucleoside monophosphate catabolic process	2/938	10/28943	0.0397274	0.390682	0.363034	Upp2/Dpyd	2	BP	GO:0032342	aldosterone biosynthetic process	2/794	11/28943	0.0350824	0.270531	0.238978	Bmp2/Bmp6	2
BP	GO:0106049	regulation of cellular response to osmotic stress	2/938	10/28943	0.0397274	0.390682	0.363034	Ptgs2/Cln3	2	BP	GO:0033212	iron import into cell	2/794	11/28943	0.0350824	0.270531	0.238978	Slc39a8/Tfr2	2
BP	GO:0006521	regulation of cellular amino acid metabolic process	2/938	11/28943	0.047532	0.410123	0.381099	Atp2b4/Cln3	2	BP	GO:0071372	cellular response to follicle-stimulating hormone stimulus	2/794	11/28943	0.0350824	0.270531	0.238978	Ppargc1a/Ednra	2
BP	GO:0010749	regulation of nitric oxide mediated signal transduction	2/938	11/28943	0.047532	0.410123	0.381099	Atp2b4/Gucy1a2	2	BP	GO:0071492	cellular response to UV-A	2/794	11/28943	0.0350824	0.270531	0.238978	Opn1sw/Mmp3	2
BP	GO:0032342	aldosterone biosynthetic process	2/938	11/28943	0.047532	0.410123	0.381099	Bmp2/Bmp6	2	BP	GO:1904383	response to sodium phosphate	2/794	11/28943	0.0350824	0.270531	0.238978	Alpl/Enpp1	2
BP	GO:0033212	iron import into cell	2/938	11/28943	0.047532	0.410123	0.381099	Slc39a8/Tfr2	2	BP	GO:2001214	positive regulation of vasculogenesis	2/794	11/28943	0.0350824	0.270531	0.238978	Kdr/Ramp2	2
BP	GO:0071492	cellular response to UV-A	2/938	11/28943	0.047532	0.410123	0.381099	Opn3/Opn1sw	2	BP	GO:0032354	response to follicle-stimulating hormone	2/794	12/28943	0.041347	0.28205	0.249153	Ppargc1a/Ednra	2
BP	GO:1904383	response to sodium phosphate	2/938	11/28943	0.047532	0.410123	0.381099	Alpl/Enpp1	2	BP	GO:2000826	regulation of heart morphogenesis	2/794	12/28943	0.041347	0.28205	0.249153	Bmp2/Robo1	2
BP	GO:2001214	positive regulation of vasculogenesis	2/938	11/28943	0.047532	0.410123	0.381099	Kdr/Ceacam1	2	BP	GO:0031340	positive regulation of vesicle fusion	2/794	13/28943	0.0479939	0.302982	0.267644	Snca/Syt1	2
CC	GO:0045177	apical part of cell	32/945	488/28804	0.000185048	0.0102008	0.0092524	Ren1/Kcnj10/Enpep/Cd36/Cacna1d/Ooep/Muc13/Muc4/Pappa2/Igfbp2/Sptbn5/Cybrd1/P2ry4/Vcam1/Slc39a8/Nos3/Ceacam1/Nox4/Folr1/Spef1l/Kcnc2/Cdh1/Atp7b/Lzts1/Cldn1/Atp8b1/Rapgef4/Amn/P2ry6/Slc5a8/Mip/Slc16a8	32	CC	GO:0062023	collagen-containing extracellular matrix	32/803	396/28804	9.25848e-08	3.69413e-05	3.35255e-05	Col9a3/Col14a1/Angptl4/Col17a1/Prelp/Vwf/Matn3/Lamb3/Col11a1/Tnc/Col1a2/Col6a1/Col5a3/Lama1/Emilin2/Angptl1/Hmcn1/Angpt4/Sema6d/Srpx2/Col16a1/Col8a2/Ltbp4/Lama2/Col6a2/Sparc/F13a1/Col22a1/Colq/Spon1/Mmrn2/F2	32
CC	GO:0062023	collagen-containing extracellular matrix	28/945	396/28804	0.000133717	0.0102008	0.0092524	Prelp/Vwf/Col6a6/Matn3/Muc4/Entpd1/Col4a3/Lamb3/Fmod/Lama5/Serping1/Col11a1/Tnc/Fras1/Col1a2/Lama4/Col6a1/Col5a3/Col1a1/Lama1/Emilin2/Col9a3/Ntng2/Tgfbi/Col14a1/Ntn3/Angptl4/Col17a1	28	CC	GO:0097060	synaptic membrane	29/803	469/28804	6.35091e-05	0.00677576	0.00614922	Chrne/Grik1/Atp2b4/Adam23/Lrp4/P2ry4/Ptpn5/Slc16a7/Syt1/Slc1a6/Gpm6a/Cpe/Lzts1/Cntnap1/Scn2a/Srpx2/Glrb/Grin3a/Clstn3/Sspn/Grip1/Chrna5/Slc8a3/Dlgap1/Slc30a1/Cspg5/Efnb3/Fosl1/Chrm1	29
CC	GO:0043235	receptor complex	28/945	430/28804	0.000507864	0.013998	0.0126966	Ramp1/Bmp2/Plxnb3/Kctd12b/Tas1r2/Cd36/Tlr1/Gprc5d/Ros1/Grik1/Pla2r1/Gabra3/Kdr/Tfr2/Ceacam1/Cd79a/Ptprb/Plxdc1/Skap1/Csf2rb/Epha3/Notch3/Csf1r/Chrne/Amn/Cr2/Lime1/Tril	28	CC	GO:0045121	membrane raft	22/803	394/28804	0.0017532	0.045558	0.0413453	Mdga1/Adam1a/Cln3/Rtn4rl2/Cd36/Tlr1/Sulf1/Ptgs2/Lrp4/Kdr/Prtn3/Cdh1/Cpe/Adtrp/Prkar2b/Asah2/Atp2b3/Ldhb/Grip1/Ednra/Pecam1/Mog	22
CC	GO:0045121	membrane raft	27/945	394/28804	0.000288166	0.0132258	0.0119962	Rgs7/Rtn4rl2/Btk/Cd36/Tlr1/Adam3/Sulf1/Ptgs2/Lrp4/Fyb2/Kdr/Nos3/Cd79a/Prtn3/Cdh1/Cpe/Slc2a4/Skap1/Adtrp/Prkar2b/Asah2/Gnai1/Selplg/Mdga1/Adam1a/Cln3/Arc	27	CC	GO:0098857	membrane microdomain	22/803	395/28804	0.00180928	0.045558	0.0413453	Mdga1/Adam1a/Cln3/Rtn4rl2/Cd36/Tlr1/Sulf1/Ptgs2/Lrp4/Kdr/Prtn3/Cdh1/Cpe/Adtrp/Prkar2b/Asah2/Atp2b3/Ldhb/Grip1/Ednra/Pecam1/Mog	22
CC	GO:0098857	membrane microdomain	27/945	395/28804	0.000299905	0.0132258	0.0119962	Rgs7/Rtn4rl2/Btk/Cd36/Tlr1/Adam3/Sulf1/Ptgs2/Lrp4/Fyb2/Kdr/Nos3/Cd79a/Prtn3/Cdh1/Cpe/Slc2a4/Skap1/Adtrp/Prkar2b/Asah2/Gnai1/Selplg/Mdga1/Adam1a/Cln3/Arc	27	CC	GO:0043235	receptor complex	22/803	430/28804	0.00499292	0.0995712	0.090364	Chrne/Ramp1/Bmp2/Cd36/Tlr1/Ros1/Grik1/Kdr/Tfr2/Plxdc1/Csf2rb/Notch3/Csf1r/Grin3a/Il6/Chrna5/Ramp2/Il31ra/Cd247/Gpr160/Itgad/Gpbar1	22
CC	GO:0097060	synaptic membrane	27/945	469/28804	0.003671	0.0653562	0.05928	Rgs7/Syt3/Cacna1d/Grik1/Entpd1/Atp2b4/Adam23/Lrp4/Gabra3/P2ry4/Stx1b/Ptpn5/Slc16a7/Syt1/Kcnc2/Slc1a6/Gpm6a/Cpe/Lzts1/Nt5e/Cntnap1/Chrne/Scn8a/Adora1/Ntng2/Adam22/Arc	27	CC	GO:0045177	apical part of cell	22/803	488/28804	0.0195079	0.254164	0.230662	P2ry6/Mip/Slc16a8/Kcnj10/Cd36/Pappa2/Sptbn5/P2ry4/Vcam1/Slc39a8/Spef1l/Cdh1/Lzts1/Cldn1/Kcne4/Hsd11b1/Acpp/Atp4a/Lct/Slc4a10/Lhfpl5/Cblif	22
CC	GO:0045178	basal part of cell	26/945	300/28804	7.56798e-06	0.00111249	0.00100906	Kcnj10/Slc4a1/Ace/Entpd1/Atp2b4/P2ry4/Slc39a8/Aqp3/Ceacam1/Folr1/Spef1l/Kcnc2/Cdh1/Atp7b/Abcc3/Pdgfb/Cldn1/Mpz/Rapgef4/Cldn19/Adora1/P2ry6/Krt14/Cldn7/Slc10a1/Slc16a8	26	CC	GO:0016323	basolateral plasma membrane	18/803	246/28804	0.000205555	0.0123781	0.0112336	P2ry6/Cldn7/Slc10a1/Slc16a8/Kcnj10/Atp2b4/P2ry4/Slc39a8/Aqp3/Spef1l/Cdh1/Cldn1/Slc40a1/Car11/Agtr1a/Slc1a3/Best1/Slc4a10	18
CC	GO:0009925	basal plasma membrane	25/945	275/28804	4.89738e-06	0.00107987	0.000979476	Kcnj10/Slc4a1/Ace/Entpd1/Atp2b4/P2ry4/Slc39a8/Aqp3/Ceacam1/Folr1/Spef1l/Kcnc2/Cdh1/Atp7b/Abcc3/Pdgfb/Cldn1/Mpz/Rapgef4/Cldn19/Adora1/P2ry6/Cldn7/Slc10a1/Slc16a8	25	CC	GO:0009925	basal plasma membrane	18/803	275/28804	0.000776251	0.0309724	0.0281085	P2ry6/Cldn7/Slc10a1/Slc16a8/Kcnj10/Atp2b4/P2ry4/Slc39a8/Aqp3/Spef1l/Cdh1/Cldn1/Slc40a1/Car11/Agtr1a/Slc1a3/Best1/Slc4a10	18
CC	GO:0016324	apical plasma membrane	25/945	370/28804	0.000583842	0.0151456	0.0137375	Kcnj10/Enpep/Cacna1d/Muc13/Muc4/Pappa2/Igfbp2/Cybrd1/P2ry4/Vcam1/Slc39a8/Ceacam1/Nox4/Folr1/Spef1l/Kcnc2/Lzts1/Cldn1/Atp8b1/Rapgef4/Amn/P2ry6/Slc5a8/Mip/Slc16a8	25	CC	GO:0045178	basal part of cell	18/803	300/28804	0.00205525	0.045558	0.0413453	P2ry6/Cldn7/Slc10a1/Slc16a8/Kcnj10/Atp2b4/P2ry4/Slc39a8/Aqp3/Spef1l/Cdh1/Cldn1/Slc40a1/Car11/Agtr1a/Slc1a3/Best1/Slc4a10	18
CC	GO:0016323	basolateral plasma membrane	24/945	246/28804	2.22372e-06	0.000980663	0.00088949	Kcnj10/Slc4a1/Entpd1/Atp2b4/P2ry4/Slc39a8/Aqp3/Ceacam1/Folr1/Spef1l/Kcnc2/Cdh1/Atp7b/Abcc3/Pdgfb/Cldn1/Mpz/Rapgef4/Cldn19/Adora1/P2ry6/Cldn7/Slc10a1/Slc16a8	24	CC	GO:0016324	apical plasma membrane	17/803	370/28804	0.0315601	0.307977	0.279499	P2ry6/Mip/Slc16a8/Kcnj10/Pappa2/P2ry4/Vcam1/Slc39a8/Spef1l/Lzts1/Cldn1/Kcne4/Atp4a/Lct/Slc4a10/Lhfpl5/Cblif	17
CC	GO:0042734	presynaptic membrane	14/945	201/28804	0.00678086	0.0964632	0.0874949	Cacna1d/Grik1/Atp2b4/Adam23/P2ry4/Stx1b/Syt1/Kcnc2/Slc1a6/Gpm6a/Cntnap1/Scn8a/Adora1/Ntng2	14	CC	GO:0099699	integral component of synaptic membrane	16/803	227/28804	0.00068127	0.030203	0.0274102	Chrne/Grik1/Atp2b4/Adam23/P2ry4/Slc16a7/Slc1a6/Gpm6a/Scn2a/Grin3a/Clstn3/Slc8a3/Slc30a1/Cspg5/Efnb3/Chrm1	16
CC	GO:0099240	intrinsic component of synaptic membrane	14/945	247/28804	0.0341656	0.313896	0.284713	Syt3/Cacna1d/Grik1/Atp2b4/Adam23/Gabra3/P2ry4/Slc16a7/Slc1a6/Gpm6a/Chrne/Scn8a/Ntng2/Adam22	14	CC	GO:0099240	intrinsic component of synaptic membrane	16/803	247/28804	0.00165174	0.045558	0.0413453	Chrne/Grik1/Atp2b4/Adam23/P2ry4/Slc16a7/Slc1a6/Gpm6a/Scn2a/Grin3a/Clstn3/Slc8a3/Slc30a1/Cspg5/Efnb3/Chrm1	16
CC	GO:0005604	basement membrane	13/945	120/28804	0.000161639	0.0102008	0.0092524	Entpd1/Col4a3/Lamb3/Lama5/Tnc/Fras1/Lama4/Lama1/Col9a3/Ntng2/Tgfbi/Ntn3/Col17a1	13	CC	GO:0042383	sarcolemma	15/803	166/28804	6.79274e-05	0.00677576	0.00614922	Cd36/Atp2b4/Vcam1/Col6a1/Popdc2/Scn2a/Sspn/Lama2/Esr1/Col6a2/Ednra/Cib2/Slc8a3/Pde9a/Slc30a1	15
CC	GO:0032838	plasma membrane bounded cell projection cytoplasm	13/945	184/28804	0.00792684	0.104236	0.0945451	Dnah5/Odad2/Efhc1/Sptbn5/Kif17/Ccdc63/Spef1l/Tubb4a/Dnajb13/Ccdc96/Rsph4a/Cfap52/Arc	13	CC	GO:0043204	perikaryon	13/803	143/28804	0.000191721	0.0123781	0.0112336	Ngb/Rtn4rl2/Bglap2/Ptpn5/Cpe/Cyp11a1/Aif1/Azin2/Esr1/Pde9a/Bglap/Npff/Septin14	13
CC	GO:0099699	integral component of synaptic membrane	13/945	227/28804	0.0374982	0.31561	0.286268	Syt3/Cacna1d/Grik1/Atp2b4/Adam23/Gabra3/P2ry4/Slc16a7/Slc1a6/Gpm6a/Chrne/Scn8a/Adam22	13	CC	GO:0005581	collagen trimer	12/803	81/28804	2.46431e-06	0.000491629	0.000446169	Col9a3/Col14a1/Col17a1/Col11a1/Col1a2/Col6a1/Col5a3/Emilin2/Col16a1/Col8a2/Col6a2/Colq	12
CC	GO:0005581	collagen trimer	12/945	81/28804	1.27975e-05	0.00141092	0.00127975	Col6a6/Colec10/Col4a3/Col11a1/Col1a2/Col6a1/Col5a3/Col1a1/Emilin2/Col9a3/Col14a1/Col17a1	12	CC	GO:0042734	presynaptic membrane	12/803	201/28804	0.0110926	0.170229	0.154489	Grik1/Atp2b4/Adam23/P2ry4/Syt1/Slc1a6/Gpm6a/Cntnap1/Scn2a/Efnb3/Fosl1/Chrm1	12
CC	GO:0005930	axoneme	12/945	139/28804	0.00214273	0.042952	0.0389587	Dnah5/Odad2/Efhc1/Sptbn5/Kif17/Ccdc63/Spef1l/Tubb4a/Dnajb13/Ccdc96/Rsph4a/Cfap52	12	CC	GO:0005930	axoneme	11/803	139/28804	0.00182501	0.045558	0.0413453	Dnajb13/Efhc1/Sptbn5/Ccdc63/Spef1l/Tubb4a/Dnai4/Ccdc103/Spag6/Odad3/Spag17	11
CC	GO:0097014	ciliary plasm	12/945	141/28804	0.0024146	0.0462974	0.0419931	Dnah5/Odad2/Efhc1/Sptbn5/Kif17/Ccdc63/Spef1l/Tubb4a/Dnajb13/Ccdc96/Rsph4a/Cfap52	12	CC	GO:0097014	ciliary plasm	11/803	141/28804	0.00204394	0.045558	0.0413453	Dnajb13/Efhc1/Sptbn5/Ccdc63/Spef1l/Tubb4a/Dnai4/Ccdc103/Spag6/Odad3/Spag17	11
CC	GO:0044853	plasma membrane raft	11/945	136/28804	0.0052862	0.0863413	0.0783141	Cd36/Ptgs2/Lrp4/Nos3/Prtn3/Cdh1/Skap1/Adtrp/Asah2/Selplg/Cln3	11	CC	GO:0032838	plasma membrane bounded cell projection cytoplasm	11/803	184/28804	0.0145144	0.213617	0.193864	Dnajb13/Efhc1/Sptbn5/Ccdc63/Spef1l/Tubb4a/Dnai4/Ccdc103/Spag6/Odad3/Spag17	11
CC	GO:0042383	sarcolemma	10/945	166/28804	0.0475805	0.350785	0.318172	Cd36/Abcc8/Cacna1d/Kcnj2/Atp2b4/Vcam1/Nos3/Col6a1/Slc2a4/Popdc2	10	CC	GO:0005604	basement membrane	10/803	120/28804	0.00197984	0.045558	0.0413453	Col9a3/Col17a1/Lamb3/Tnc/Lama1/Hmcn1/Col8a2/Lama2/Sparc/Mmrn2	10
CC	GO:0044304	main axon	9/945	84/28804	0.00172955	0.0381365	0.0345909	Nfasc/Ermn/Kcnc2/Cdh1/Cntnap1/Robo1/Tubb4a/Scn8a/Adora1	9	CC	GO:0099056	integral component of presynaptic membrane	9/803	116/28804	0.00524059	0.0995712	0.090364	Grik1/Atp2b4/Adam23/P2ry4/Slc1a6/Gpm6a/Scn2a/Efnb3/Chrm1	9
CC	GO:0098889	intrinsic component of presynaptic membrane	9/945	129/28804	0.0265161	0.259858	0.235699	Cacna1d/Grik1/Atp2b4/Adam23/P2ry4/Slc1a6/Gpm6a/Scn8a/Ntng2	9	CC	GO:0098889	intrinsic component of presynaptic membrane	9/803	129/28804	0.0102726	0.168658	0.153062	Grik1/Atp2b4/Adam23/P2ry4/Slc1a6/Gpm6a/Scn2a/Efnb3/Chrm1	9
CC	GO:0043204	perikaryon	9/945	143/28804	0.0464476	0.350785	0.318172	Rtn4rl2/Bglap2/Ptpn5/Kcnc2/Cpe/Cyp11a1/Septin4/Aif1/Ngb	9	CC	GO:0044853	plasma membrane raft	8/803	136/28804	0.0370322	0.333074	0.302276	Cln3/Cd36/Ptgs2/Lrp4/Prtn3/Cdh1/Adtrp/Asah2	8
CC	GO:0048787	presynaptic active zone membrane	8/945	49/28804	0.000178146	0.0102008	0.0092524	Cacna1d/Atp2b4/P2ry4/Stx1b/Gpm6a/Cntnap1/Scn8a/Ntng2	8	CC	GO:0044304	main axon	6/803	84/28804	0.0299619	0.306908	0.278529	Ermn/Cdh1/Cntnap1/Robo1/Tubb4a/Scn2a	6
CC	GO:0099056	integral component of presynaptic membrane	8/945	116/28804	0.0373862	0.31561	0.286268	Cacna1d/Grik1/Atp2b4/Adam23/P2ry4/Slc1a6/Gpm6a/Scn8a	8	CC	GO:0005583	fibrillar collagen trimer	4/803	12/28804	0.000248183	0.0123781	0.0112336	Col11a1/Col1a2/Col5a3/Col16a1	4
CC	GO:0098644	complex of collagen trimers	5/945	20/28804	0.000386586	0.0135686	0.0123071	Col4a3/Col11a1/Col1a2/Col5a3/Col1a1	5	CC	GO:0098643	banded collagen fibril	4/803	12/28804	0.000248183	0.0123781	0.0112336	Col11a1/Col1a2/Col5a3/Col16a1	4
CC	GO:0099059	integral component of presynaptic active zone membrane	5/945	28/28804	0.00197203	0.0414126	0.0375624	Cacna1d/Atp2b4/P2ry4/Gpm6a/Scn8a	5	CC	GO:0098644	complex of collagen trimers	4/803	20/28804	0.00203393	0.045558	0.0413453	Col11a1/Col1a2/Col5a3/Col16a1	4
CC	GO:0005583	fibrillar collagen trimer	4/945	12/28804	0.000461516	0.0135686	0.0123071	Col11a1/Col1a2/Col5a3/Col1a1	4	CC	GO:0048787	presynaptic active zone membrane	4/803	49/28804	0.0473105	0.343217	0.31148	Atp2b4/P2ry4/Gpm6a/Cntnap1	4
CC	GO:0043256	laminin complex	4/945	12/28804	0.000461516	0.0135686	0.0123071	Lamb3/Lama5/Lama1/Ntng2	4	CC	GO:0033270	paranode region of axon	3/803	16/28804	0.00921633	0.159883	0.145099	Ermn/Cntnap1/Scn2a	3
CC	GO:0098643	banded collagen fibril	4/945	12/28804	0.000461516	0.0135686	0.0123071	Col11a1/Col1a2/Col5a3/Col1a1	4	CC	GO:0099059	integral component of presynaptic active zone membrane	3/803	28/28804	0.0421673	0.333074	0.302276	Atp2b4/P2ry4/Gpm6a	3
CC	GO:0042613	MHC class II protein complex	3/945	12/28804	0.00620305	0.0928452	0.0842134	H2-DMa/H2-Ab1/H2-Aa	3	CC	GO:0042613	MHC class II protein complex	2/803	12/28804	0.0425734	0.333074	0.302276	H2-Ab1/H2-Aa	2
CC	GO:0033270	paranode region of axon	3/945	16/28804	0.014322	0.170702	0.154832	Nfasc/Ermn/Cntnap1	3	CC	GO:0043256	laminin complex	2/803	12/28804	0.0425734	0.333074	0.302276	Lamb3/Lama1	2
MF	GO:0046873	metal ion transmembrane transporter activity	25/934	422/28404	0.00361836	0.121451	0.109958	Kcnj10/Abcc8/Cacna1d/Kcnj2/Kcnj15/Grik1/Kcng3/Kcng2/Slc39a10/Atp2b4/Slc24a5/Cacna1b/Slc39a8/Slc10a6/Slc6a15/Kcnc2/Slc1a6/Gpm6a/Atp7b/Atp4b/Scn8a/Atp13a4/Slc5a8/Slc10a1/Kcnk7	25	MF	GO:0046873	metal ion transmembrane transporter activity	33/796	422/28404	1.41411e-07	5.14736e-05	4.6219e-05	Atp4b/Slc10a1/Kcnk7/Kcnj10/Grik1/Slc39a10/Atp2b4/Slc24a5/Slc39a8/Slc10a6/Slc6a15/Slc1a6/Gpm6a/Kcne4/Slc40a1/Scn2a/Atp2b3/Kcnq4/Grin3a/Tmem175/Kcnmb4/Slc18a1/Slc8a3/Slc1a3/Atp4a/Slc5a4b/Slc30a1/Lrrc55/Slc4a10/Hrh1/Kcnj14/Slc5a5/Pkd2l2	33
MF	GO:0004175	endopeptidase activity	25/934	453/28404	0.00866876	0.172549	0.156221	Ren1/Tmprss11e/Klk7/Klkb1/Adam3/Ace/Prss56/Pappa2/Adam23/Usp11/Adam1b/Kel/Adamts14/Prtn3/Adamts7/Mmp13/Prss38/Adam11/Usp13/Adam22/Adam1a/Capn12/Ctrl/Tmprss2/Cfb	25	MF	GO:0015267	channel activity	29/796	483/28404	0.00011569	0.00969023	0.00870103	Chrne/Mip/Kcnk7/Kcnj10/Clca2/Clcnkb/Calhm4/Grik1/Rhag/Slc24a5/Aqp3/Ano9/Gpm6a/Kcne4/Unc80/Scn2a/Glrb/Kcnq4/Grin3a/Tmem175/Kcnmb4/Chrna5/Tmem266/Tmc8/Piezo2/Best1/Lrrc55/Kcnj14/Pkd2l2	29
MF	GO:0015267	channel activity	24/934	483/28404	0.0306305	0.278197	0.251872	Kcnj10/Clca2/Clcnkb/Abcc8/Calhm4/Cacna1d/Kcnj2/Kcnj15/Grik1/Rhag/Kcng3/Kcng2/Slc24a5/Cacna1b/Gabra3/Aqp3/Ano9/Kcnc2/Gpm6a/Chrne/Scn8a/Gjc3/Mip/Kcnk7	24	MF	GO:0022803	passive transmembrane transporter activity	29/796	483/28404	0.00011569	0.00969023	0.00870103	Chrne/Mip/Kcnk7/Kcnj10/Clca2/Clcnkb/Calhm4/Grik1/Rhag/Slc24a5/Aqp3/Ano9/Gpm6a/Kcne4/Unc80/Scn2a/Glrb/Kcnq4/Grin3a/Tmem175/Kcnmb4/Chrna5/Tmem266/Tmc8/Piezo2/Best1/Lrrc55/Kcnj14/Pkd2l2	29
MF	GO:0022803	passive transmembrane transporter activity	24/934	483/28404	0.0306305	0.278197	0.251872	Kcnj10/Clca2/Clcnkb/Abcc8/Calhm4/Cacna1d/Kcnj2/Kcnj15/Grik1/Rhag/Kcng3/Kcng2/Slc24a5/Cacna1b/Gabra3/Aqp3/Ano9/Kcnc2/Gpm6a/Chrne/Scn8a/Gjc3/Mip/Kcnk7	24	MF	GO:0005201	extracellular matrix structural constituent	25/796	150/28404	7.63608e-13	5.55906e-10	4.99158e-10	Col9a3/Col14a1/Col17a1/Prelp/Vwf/Lamb3/Col11a1/Tnc/Col1a2/Col6a1/Col5a3/Lama1/Emilin2/Hmcn1/Srpx2/Col16a1/Col8a2/Ltbp4/Lama2/Col6a2/Sparc/Col22a1/Colq/Spon1/Mmrn2	25
MF	GO:0005201	extracellular matrix structural constituent	21/934	150/28404	2.34614e-08	1.81122e-05	1.63983e-05	Prelp/Vwf/Oit3/Col6a6/Col4a3/Lamb3/Lama5/Col11a1/Tnc/Fras1/Col1a2/Lama4/Col6a1/Col5a3/Col1a1/Lama1/Emilin2/Col9a3/Tgfbi/Col14a1/Col17a1	21	MF	GO:0004175	endopeptidase activity	22/796	453/28404	0.00946427	0.156591	0.140606	Adam1a/Capn12/Ctrl/Pappa2/Adam23/Usp11/Kel/Adamts14/Prtn3/Adamts7/Prss38/Hgf/C1s2/Mmp3/Tmprss6/Nrip2/Usp17le/Cfd/Prss27/F2/Asprv1/Usp17lb	22
MF	GO:0022804	active transmembrane transporter activity	21/934	403/28404	0.0266136	0.258352	0.233905	Abcc8/Slc4a1/Slc36a2/Atp2b4/Slco4a1/Cybrd1/Slc24a5/Slc39a8/Slc10a6/Slc16a7/Slc6a15/Slc1a6/Atp7b/Slc2a4/Abcc3/Abca17/Atp4b/Atp13a4/Slc5a8/Slc10a1/Slc16a8	21	MF	GO:0022804	active transmembrane transporter activity	21/796	403/28404	0.00518175	0.117885	0.105851	Atp4b/Slc10a1/Slc16a8/Atp2b4/Slco4a1/Slc24a5/Slc39a8/Slc10a6/Slc16a7/Slc6a15/Slc1a6/Slc2a10/Atp2b3/Slc18a1/Slco2a1/Slc8a3/Slc1a3/Atp4a/Slc5a4b/Slc4a10/Slc5a5	21
MF	GO:0005125	cytokine activity	20/934	228/28404	7.17427e-05	0.0110771	0.0100289	Wnt10a/Bmp2/Ifne/Cxcl13/Il5/Sectm1b/Bmp6/Gdf7/Wnt6/Bmp8b/Cxcl3/Csf3/Ccl9/Ccl28/Inhba/Il33/Il17c/Gm13283/Wnt11/Ccl4	20	MF	GO:0008509	anion transmembrane transporter activity	19/796	300/28404	0.000886682	0.0307383	0.0276005	Slc16a8/Clca2/Clcnkb/Cd36/Grik1/Slco4a1/Slc39a8/Slc10a6/Ano9/Slc16a7/Slc1a6/Slc2a10/Glrb/Slc18a1/Slco2a1/Slc1a3/Best1/Slc4a10/Slc5a5	19
MF	GO:0008237	metallopeptidase activity	18/934	185/28404	4.26149e-05	0.00822467	0.00744639	Enpep/Clca2/Cpz/Trhde/Adam3/Ace/Pappa2/Adam23/Adam1b/Kel/Anpep/Adamts14/Cpe/Adamts7/Mmp13/Adam11/Adam22/Adam1a	18	MF	GO:0022853	active ion transmembrane transporter activity	18/796	252/28404	0.000293528	0.0178074	0.0159896	Atp4b/Slc10a1/Atp2b4/Slco4a1/Slc24a5/Slc39a8/Slc10a6/Slc6a15/Slc1a6/Atp2b3/Slc18a1/Slco2a1/Slc8a3/Slc1a3/Atp4a/Slc5a4b/Slc4a10/Slc5a5	18
MF	GO:0008509	anion transmembrane transporter activity	17/934	300/28404	0.021606	0.245108	0.221914	Clca2/Clcnkb/Cd36/Slc4a1/Slc36a2/Grik1/Slc25a41/Slco4a1/Gabra3/Slc39a8/Slc10a6/Ano9/Slc16a7/Slc1a6/Slc25a2/Slc5a8/Slc16a8	17	MF	GO:0015293	symporter activity	14/796	146/28404	6.53296e-05	0.009512	0.00854099	Slc10a1/Slc16a8/Slc24a5/Slc39a8/Slc10a6/Slc16a7/Slc6a15/Slc1a6/Slc2a10/Slc18a1/Slc1a3/Slc5a4b/Slc4a10/Slc5a5	14
MF	GO:0022853	active ion transmembrane transporter activity	16/934	252/28404	0.00960056	0.172549	0.156221	Abcc8/Slc4a1/Slc36a2/Atp2b4/Slco4a1/Slc24a5/Slc39a8/Slc10a6/Slc6a15/Slc1a6/Atp7b/Slc2a4/Atp4b/Atp13a4/Slc5a8/Slc10a1	16	MF	GO:0008083	growth factor activity	14/796	149/28404	8.15022e-05	0.00969023	0.00870103	Bmp2/Fgf5/Bmp6/Bmp8b/Csf3/Hgf/Il6/Fgf11/Nrtn/Fgf1/Vgf/Inhbe/Amh/Nodal	14
MF	GO:0046943	carboxylic acid transmembrane transporter activity	14/934	169/28404	0.001448	0.0793006	0.0717965	Cd36/Slc36a2/Slc7a4/Grik1/Slc10a6/Ceacam1/Slc16a7/Slc6a15/Slc1a6/Abcc3/Slc25a2/Slc5a8/Slc10a1/Slc16a8	14	MF	GO:0015079	potassium ion transmembrane transporter activity	12/796	157/28404	0.001624	0.0492612	0.0442325	Atp4b/Kcnk7/Kcnj10/Grik1/Slc24a5/Kcne4/Kcnq4/Tmem175/Kcnmb4/Atp4a/Lrrc55/Kcnj14	12
MF	GO:0005342	organic acid transmembrane transporter activity	14/934	170/28404	0.00153137	0.0793006	0.0717965	Cd36/Slc36a2/Slc7a4/Grik1/Slc10a6/Ceacam1/Slc16a7/Slc6a15/Slc1a6/Abcc3/Slc25a2/Slc5a8/Slc10a1/Slc16a8	14	MF	GO:0008514	organic anion transmembrane transporter activity	12/796	187/28404	0.0066941	0.139237	0.125024	Slc16a8/Cd36/Grik1/Slco4a1/Slc39a8/Slc10a6/Slc16a7/Slc1a6/Slc2a10/Slco2a1/Slc1a3/Slc4a10	12
MF	GO:0031406	carboxylic acid binding	13/934	183/28404	0.00772276	0.165216	0.149582	Fabp4/Cd36/Snca/Grik1/Gstm7/Nos3/Siglecg/Folr1/Ftcd/Gsta4/Rbp1/Akr1c14/Pygl	13	MF	GO:0005125	cytokine activity	12/796	228/28404	0.0278623	0.303208	0.272256	Bmp2/Bmp6/Wnt6/Bmp8b/Csf3/Ccl9/Ccl28/Il6/Il27/Inhbe/Nodal/Sectm1a	12
MF	GO:0008514	organic anion transmembrane transporter activity	13/934	187/28404	0.00917611	0.172549	0.156221	Cd36/Slc4a1/Slc36a2/Grik1/Slc25a41/Slco4a1/Slc39a8/Slc10a6/Slc16a7/Slc1a6/Slc25a2/Slc5a8/Slc16a8	13	MF	GO:0019838	growth factor binding	11/796	152/28404	0.00380524	0.0937459	0.0841761	Cd36/Kdr/Col1a2/Lrrc32/Col6a1/Il2rb/Srpx2/Chrdl1/Ltbp4/Trim16/Wfikkn2	11
MF	GO:0004222	metalloendopeptidase activity	11/934	106/28404	0.000742032	0.0533734	0.0483228	Adam3/Pappa2/Adam23/Adam1b/Kel/Adamts14/Adamts7/Mmp13/Adam11/Adam22/Adam1a	11	MF	GO:0031406	carboxylic acid binding	11/796	183/28404	0.0144829	0.210871	0.189345	Cd36/Snca/Grik1/Siglecg/Ftcd/Gsta4/Rbp1/Pygl/Glrb/Grin3a/Slc1a3	11
MF	GO:0015293	symporter activity	11/934	146/28404	0.00901269	0.172549	0.156221	Slc36a2/Slc24a5/Slc39a8/Slc10a6/Slc16a7/Slc6a15/Slc1a6/Slc2a4/Slc5a8/Slc10a1/Slc16a8	11	MF	GO:0008237	metallopeptidase activity	11/796	185/28404	0.0155888	0.222522	0.199807	Adam1a/Clca2/Pappa2/Adam23/Kel/Anpep/Adamts14/Cpe/Adamts7/Nudt16/Mmp3	11
MF	GO:0008083	growth factor activity	11/934	149/28404	0.0104105	0.178598	0.161698	Bmp2/Fgf5/Pdgfd/Il5/Bmp6/Gdf7/Artn/Bmp8b/Csf3/Inhba/Pdgfb	11	MF	GO:0015294	solute:cation symporter activity	10/796	96/28404	0.000363286	0.0196244	0.0176211	Slc10a1/Slc39a8/Slc10a6/Slc6a15/Slc1a6/Slc18a1/Slc1a3/Slc5a4b/Slc4a10/Slc5a5	10
MF	GO:0019838	growth factor binding	11/934	152/28404	0.0119689	0.185224	0.167697	Cd36/Cxcl13/Igfbp2/Kdr/Col1a2/Lrrc32/Col6a1/Col1a1/Il2rb/Pdgfb/Epha3	11	MF	GO:0046943	carboxylic acid transmembrane transporter activity	10/796	169/28404	0.0211569	0.270215	0.242631	Slc10a1/Slc16a8/Cd36/Grik1/Slc10a6/Slc16a7/Slc6a15/Slc1a6/Slc7a15/Slc1a3	10
MF	GO:0015079	potassium ion transmembrane transporter activity	11/934	157/28404	0.0149532	0.206141	0.186634	Kcnj10/Abcc8/Kcnj2/Kcnj15/Grik1/Kcng3/Kcng2/Slc24a5/Kcnc2/Atp4b/Kcnk7	11	MF	GO:0005342	organic acid transmembrane transporter activity	10/796	170/28404	0.0219372	0.270683	0.243051	Slc10a1/Slc16a8/Cd36/Grik1/Slc10a6/Slc16a7/Slc6a15/Slc1a6/Slc7a15/Slc1a3	10
MF	GO:0030020	extracellular matrix structural constituent conferring tensile strength	9/934	38/28404	2.98838e-06	0.00115351	0.00104436	Col6a6/Col4a3/Col11a1/Col1a2/Col6a1/Col5a3/Col1a1/Col9a3/Col14a1	9	MF	GO:0030020	extracellular matrix structural constituent conferring tensile strength	9/796	38/28404	8.01261e-07	0.000194439	0.000174591	Col9a3/Col14a1/Col11a1/Col1a2/Col6a1/Col5a3/Col16a1/Col6a2/Col22a1	9
MF	GO:1901618	organic hydroxy compound transmembrane transporter activity	9/934	49/28404	2.72408e-05	0.00700996	0.00634662	Aqp3/Slc10a6/Ceacam1/Slc16a7/Stra6/Abcc3/Slc5a8/Slc10a1/Slc16a8	9	MF	GO:0005267	potassium channel activity	9/796	121/28404	0.0071031	0.143641	0.128977	Kcnk7/Kcnj10/Grik1/Kcne4/Kcnq4/Tmem175/Kcnmb4/Lrrc55/Kcnj14	9
MF	GO:0005267	potassium channel activity	9/934	121/28404	0.0185855	0.224188	0.202974	Kcnj10/Abcc8/Kcnj2/Kcnj15/Grik1/Kcng3/Kcng2/Kcnc2/Kcnk7	9	MF	GO:1901618	organic hydroxy compound transmembrane transporter activity	7/796	49/28404	0.000407618	0.0197831	0.0177636	Slc10a1/Slc16a8/Aqp3/Slc10a6/Slc16a7/Stra6/Slc18a1	7
MF	GO:0008028	monocarboxylic acid transmembrane transporter activity	8/934	64/28404	0.00115152	0.0740809	0.0670708	Cd36/Slc10a6/Ceacam1/Slc16a7/Abcc3/Slc5a8/Slc10a1/Slc16a8	8	MF	GO:0004222	metalloendopeptidase activity	7/796	106/28404	0.0296931	0.303208	0.272256	Adam1a/Pappa2/Adam23/Kel/Adamts14/Adamts7/Mmp3	7
MF	GO:0015294	solute:cation symporter activity	8/934	96/28404	0.0138462	0.205563	0.186111	Slc36a2/Slc39a8/Slc10a6/Slc6a15/Slc1a6/Slc2a4/Slc5a8/Slc10a1	8	MF	GO:0070696	transmembrane receptor protein serine/threonine kinase binding	5/796	26/28404	0.000688204	0.0294713	0.0264628	Bmp2/Bmp6/Bmp8b/Kcp/Nodal	5
MF	GO:0050661	NADP binding	7/934	46/28404	0.000710287	0.0533734	0.0483228	Fmo4/Fmo1/Dpyd/Fmo5/Nos3/Aspdh/Miox	7	MF	GO:0005343	organic acid:sodium symporter activity	5/796	29/28404	0.00115916	0.0383577	0.0344421	Slc10a1/Slc10a6/Slc6a15/Slc1a6/Slc1a3	5
MF	GO:0070696	transmembrane receptor protein serine/threonine kinase binding	6/934	26/28404	0.000162872	0.0179624	0.0162627	Bmp2/Bmp6/Bmp8b/Kcp/Cdh5/Inhba	6	MF	GO:0033612	receptor serine/threonine kinase binding	5/796	34/28404	0.0024203	0.0677683	0.0608504	Bmp2/Bmp6/Bmp8b/Kcp/Nodal	5
MF	GO:0033612	receptor serine/threonine kinase binding	6/934	34/28404	0.000760501	0.0533734	0.0483228	Bmp2/Bmp6/Bmp8b/Kcp/Cdh5/Inhba	6	MF	GO:0008028	monocarboxylic acid transmembrane transporter activity	5/796	64/28404	0.0335305	0.317015	0.284654	Slc10a1/Slc16a8/Cd36/Slc10a6/Slc16a7	5
MF	GO:0070700	BMP receptor binding	5/934	16/28404	0.000122773	0.0157968	0.014302	Bmp2/Bmp6/Bmp8b/Kcp/Cdh5	5	MF	GO:0015643	toxic substance binding	4/796	16/28404	0.00085123	0.0307383	0.0276005	Ephx2/Gsta4/A4galt/H2-Ab1	4
MF	GO:0005343	organic acid:sodium symporter activity	5/934	29/28404	0.00234211	0.106359	0.0962948	Slc10a6/Slc6a15/Slc1a6/Slc5a8/Slc10a1	5	MF	GO:0016755	aminoacyltransferase activity	4/796	16/28404	0.00085123	0.0307383	0.0276005	Tgm5/Qpct/Ggt5/F13a1	4
MF	GO:0048407	platelet-derived growth factor binding	4/934	12/28404	0.000465482	0.044919	0.0406684	Col1a2/Col6a1/Col1a1/Pdgfb	4	MF	GO:0070700	BMP receptor binding	4/796	16/28404	0.00085123	0.0307383	0.0276005	Bmp2/Bmp6/Bmp8b/Kcp	4
MF	GO:0015643	toxic substance binding	4/934	16/28404	0.00154081	0.0793006	0.0717965	Ephx2/Gsta4/A4galt/H2-Ab1	4	MF	GO:0023023	MHC protein complex binding	4/796	23/28404	0.0035446	0.0921596	0.0827518	H2-Ab1/H2-Aa/Cd160/Pirb	4
MF	GO:0015662	P-type ion transporter activity	4/934	30/28404	0.0161284	0.207519	0.187882	Atp2b4/Atp7b/Atp4b/Atp13a4	4	MF	GO:0015662	P-type ion transporter activity	4/796	30/28404	0.00939944	0.156591	0.140606	Atp4b/Atp2b4/Atp2b3/Atp4a	4
MF	GO:0140358	P-type transmembrane transporter activity	4/934	30/28404	0.0161284	0.207519	0.187882	Atp2b4/Atp7b/Atp4b/Atp13a4	4	MF	GO:0140358	P-type transmembrane transporter activity	4/796	30/28404	0.00939944	0.156591	0.140606	Atp4b/Atp2b4/Atp2b3/Atp4a	4
MF	GO:0008020	G protein-coupled photoreceptor activity	3/934	10/28404	0.00357636	0.121451	0.109958	Opn3/Rrh/Opn1sw	3	MF	GO:0050661	NADP binding	4/796	46/28404	0.0394908	0.319273	0.286681	Miox/Fmo4/Dpyd/Hsd11b1	4
MF	GO:0016813	hydrolase activity, acting on carbon-nitrogen (but not peptide) bonds, in linear amidines	3/934	11/28404	0.00479802	0.152998	0.13852	Arg2/Padi6/Padi3	3	MF	GO:0008020	G protein-coupled photoreceptor activity	3/796	10/28404	0.00227052	0.0661176	0.0593682	Rrh/Opn1sw/Gpr52	3
MF	GO:0009881	photoreceptor activity	3/934	12/28404	0.0062422	0.155531	0.140814	Opn3/Rrh/Opn1sw	3	MF	GO:0009881	photoreceptor activity	3/796	12/28404	0.00399193	0.0937459	0.0841761	Rrh/Opn1sw/Gpr52	3
MF	GO:0039706	co-receptor binding	3/934	12/28404	0.0062422	0.155531	0.140814	Bmp2/Tfr2/Dkkl1	3	MF	GO:0039706	co-receptor binding	3/796	12/28404	0.00399193	0.0937459	0.0841761	Bmp2/Tfr2/Dkk4	3
MF	GO:0045028	G protein-coupled purinergic nucleotide receptor activity	3/934	12/28404	0.0062422	0.155531	0.140814	P2ry4/Gpr34/P2ry6	3	MF	GO:0005416	amino acid:cation symporter activity	3/796	20/28404	0.0175175	0.240618	0.216055	Slc6a15/Slc1a6/Slc1a3	3
MF	GO:0140161	monocarboxylate:sodium symporter activity	3/934	12/28404	0.0062422	0.155531	0.140814	Slc10a6/Slc5a8/Slc10a1	3	MF	GO:0004551	dinucleotide phosphatase activity	2/796	10/28404	0.0304041	0.303208	0.272256	Enpp1/Enpp2	2
MF	GO:0015355	secondary active monocarboxylate transmembrane transporter activity	3/934	13/28404	0.00791839	0.165216	0.149582	Slc10a6/Slc5a8/Slc10a1	3	MF	GO:0016742	hydroxymethyl-, formyl- and related transferase activity	2/796	10/28404	0.0304041	0.303208	0.272256	Aldh1l1/Ftcd	2
MF	GO:0023026	MHC class II protein complex binding	3/934	13/28404	0.00791839	0.165216	0.149582	H2-DMa/H2-Ab1/H2-Aa	3	MF	GO:0016801	hydrolase activity, acting on ether bonds	2/796	10/28404	0.0304041	0.303208	0.272256	Ephx3/Ephx2	2
MF	GO:0035325	Toll-like receptor binding	3/934	13/28404	0.00791839	0.165216	0.149582	Cd36/Tlr1/Ceacam1	3	MF	GO:0019103	pyrimidine nucleotide binding	2/796	10/28404	0.0304041	0.303208	0.272256	P2ry6/P2ry4	2
MF	GO:0016755	aminoacyltransferase activity	3/934	16/28404	0.0144092	0.205998	0.186505	Tgm5/Qpct/Tgm1	3	MF	GO:0005388	P-type calcium transporter activity	2/796	11/28404	0.0364812	0.318981	0.286419	Atp2b4/Atp2b3	2
MF	GO:0005416	amino acid:cation symporter activity	3/934	20/28404	0.0266198	0.258352	0.233905	Slc36a2/Slc6a15/Slc1a6	3	MF	GO:0015250	water channel activity	2/796	11/28404	0.0364812	0.318981	0.286419	Mip/Aqp3	2
MF	GO:0023023	MHC protein complex binding	3/934	23/28404	0.0384689	0.322804	0.292258	H2-DMa/H2-Ab1/H2-Aa	3	MF	GO:0016813	hydrolase activity, acting on carbon-nitrogen (but not peptide) bonds, in linear amidines	2/796	11/28404	0.0364812	0.318981	0.286419	Padi6/Padi3	2
MF	GO:0004551	dinucleotide phosphatase activity	2/934	10/28404	0.040795	0.324678	0.293954	Enpp1/Enpp2	2	MF	GO:0045028	G protein-coupled purinergic nucleotide receptor activity	2/796	12/28404	0.042979	0.319273	0.286681	P2ry6/P2ry4	2
MF	GO:0016742	hydroxymethyl-, formyl- and related transferase activity	2/934	10/28404	0.040795	0.324678	0.293954	Aldh1l1/Ftcd	2	MF	GO:0048407	platelet-derived growth factor binding	2/796	12/28404	0.042979	0.319273	0.286681	Col1a2/Col6a1	2
MF	GO:0016801	hydrolase activity, acting on ether bonds	2/934	10/28404	0.040795	0.324678	0.293954	Ephx2/Ephx3	2	MF	GO:0140161	monocarboxylate:sodium symporter activity	2/796	12/28404	0.042979	0.319273	0.286681	Slc10a1/Slc10a6	2
MF	GO:0019103	pyrimidine nucleotide binding	2/934	10/28404	0.040795	0.324678	0.293954	P2ry4/P2ry6	2	MF	GO:0015355	secondary active monocarboxylate transmembrane transporter activity	2/796	13/28404	0.0498693	0.339298	0.304662	Slc10a1/Slc10a6	2
MF	GO:0005388	P-type calcium transporter activity	2/934	11/28404	0.0487943	0.348789	0.315784	Atp2b4/Atp13a4	2	MF	GO:0023026	MHC class II protein complex binding	2/796	13/28404	0.0498693	0.339298	0.304662	H2-Ab1/H2-Aa	2
MF	GO:0015250	water channel activity	2/934	11/28404	0.0487943	0.348789	0.315784	Aqp3/Mip	2	MF	GO:0035325	Toll-like receptor binding	2/796	13/28404	0.0498693	0.339298	0.304662	Cd36/Tlr1	2
