# Supplementary material for: The Potential Mechanisms Involved in the Disruption of Spermatogenesis in Mice by Nanoplastics and Microplastics
Source: Biomedicines. 2024 Aug 1;12(8):1714. doi: 10.3390/biomedicines12081714 (PMC11351746; doi:10.3390/biomedicines12081714)
Supplement: Supplementary file 1 [file biomedicines-12-01714-s001.zip › Supplementary Table S3.xlsx]

## Sheet: Sheet1
NPs
ONTOLOGY	ID	Description	GeneRatio	BgRatio	pvalue	p.adjust	qvalue	geneID	Count
BP	GO:0050878	regulation of body fluid levels	26/938	381/28943	0.000328101	0.0714775	0.0664192	Flg/Cd36/Cckar/Vwf/Klkb1/Slc4a1/Alox12b/Apoh/Treml1/Entpd1/Prss56/Serping1/Aqp3/Ceacam1/Sytl2/Enpp1/Cdh1/Atp7b/Mmp13/Adtrp/Pdgfb/Cldn1/Emilin2/Prkg1/Adora1/Sfn	26
BP	GO:0010959	regulation of metal ion transport	23/938	458/28943	0.0264549	0.352044	0.32713	Rgs7/Cckar/Snca/Abcc8/Cacna1d/Ace/Kcnj2/Atp2b4/Ptgs2/Cacna1b/Gstm7/Nos3/Kel/Cemip/Kcnc2/Tspan13/Fkbp1b/Pdgfb/Adora1/Lime1/P2ry6/Gnao1/Cabp4	23
BP	GO:0002697	regulation of immune effector process	23/938	464/28943	0.030068	0.367471	0.341466	Cd36/Klk7/Nlrp3/Il5/Colec10/Muc4/H2-M10.4/Mr1/Nppc/Serping1/Klre1/Ceacam1/Siglecg/Vsir/Zpbp2/Il33/Card9/Cr2/Fut7/Tril/Fes/Evpl/Cfb	23
BP	GO:0002683	negative regulation of immune system process	23/938	465/28943	0.0307048	0.36834	0.342274	Fcrlb/Btk/Dtx1/Tarm1/Lgals7/Muc4/Serping1/Oas1e/Klre1/Ceacam1/Siglecg/Lrrc32/Vsir/Zpbp2/Nr1d1/Adtrp/Btn2a2/Ccl28/H2-Aa/Il33/Arg2/Cr2/Adora1	23
BP	GO:0043588	skin development	22/938	323/28943	0.00093501	0.080364	0.0746768	Wnt10a/Flg/Gprc5d/Alox12b/Dact2/Irf6/Ptgs2/Opn3/Lama5/Lrp4/Sprr2e/Fras1/Col1a2/Enpp1/Col1a1/Inhba/Cldn1/Txnip/Sfn/Tgm1/Krt14/Evpl	22
BP	GO:0032102	negative regulation of response to external stimulus	22/938	407/28943	0.0141256	0.257578	0.23935	Cxcl13/Abcc8/Klkb1/Nlrp3/Apoh/Serping1/Oas1e/Klre1/Ceacam1/Siglecg/Cdh5/Sema3b/Nt5e/Nr1d1/Adtrp/Pdgfb/Robo1/Aif1/Prkg1/Cldn19/Arg2/Adora1	22
BP	GO:0032103	positive regulation of response to external stimulus	22/938	459/28943	0.0453011	0.410123	0.381099	Fabp4/Cxcl13/Snca/Klk7/Pdgfd/Nlrp3/Ace/Apoh/Cd180/Bmp6/Prss56/Ptgs2/Artn/Kdr/Klre1/Fkbp1b/Pdgfb/Aif1/Emilin2/Csf1r/Il33/Card9	22
BP	GO:0042063	gliogenesis	21/938	363/28943	0.00802451	0.207275	0.192607	Kcnj10/Bmp2/Lef1/Lin28a/Fgf5/Dtx1/Abcc8/Bmerb1/Prdm8/Enpp1/Clu/Nr1d1/Cntnap1/Enpp2/Pdgfb/Csf1r/Il33/Dner/Adam22/Atf5/Tppp	21
BP	GO:1903037	regulation of leukocyte cell-cell adhesion	21/938	371/28943	0.0101164	0.228658	0.212476	Lef1/Dtx1/Tarm1/Lgals7/Nlrp3/Slc4a1/Igfbp2/Vcam1/Ceacam1/Lrrc32/Vsir/Skap1/Adtrp/Btn2a2/Ccl28/H2-DMa/H2-Ab1/H2-Aa/Aif1/Arg2/Fut7	21
BP	GO:0051047	positive regulation of secretion	21/938	420/28943	0.0341357	0.377758	0.351025	Bmp2/Bglap2/Cckar/Snca/Cacna1d/Alox12b/Bmp6/Grik1/Nppc/Cacna1b/Pla2r1/Tfr2/Stx1b/Sytl2/Syt1/Mmp13/Map2k6/Rapgef4/Adora1/Hyal3/Baiap3	21
BP	GO:0003012	muscle system process	21/938	432/28943	0.0438785	0.407482	0.378645	Myl1/Lmod3/Abcc8/Cacna1d/Myh6/Kcnj2/Sulf1/Nppc/Atp2b4/Ptgs2/Nos3/Myom2/Map2k6/Sstr2/Fkbp1b/Aif1/Prkg1/Chrne/Arg2/Adora1/Col14a1	21
BP	GO:1990778	protein localization to cell periphery	20/938	377/28943	0.0222628	0.326036	0.302963	Nfasc/Ramp1/Slc4a1/Npcd/Atp2b4/Lama5/Fyb2/Stx1b/Sytl2/Cdh1/Arhgap44/Skap1/Epha3/Rapgef4/Gnai1/Amn/Adam22/Cln3/Misp/Mrap2	20
BP	GO:0043087	regulation of GTPase activity	19/938	351/28943	0.0211737	0.320694	0.297999	Rgs7/Plxnb3/Cxcl13/Rasgrp4/Rasgrf2/Gpr65/Ngef/Prtn3/Ccpg1/Arhgap44/Ccl9/Epha3/Arap3/Prkg1/Rapgef4/Wnt11/Arhgap45/Gnao1/Ccl4	19
BP	GO:0022409	positive regulation of cell-cell adhesion	18/938	324/28943	0.0194015	0.313205	0.29104	Lef1/Cxcl13/Nlrp3/Slc4a1/Kif26b/Igfbp2/Vcam1/Ceacam1/Vsir/Cdh1/Skap1/Btn2a2/H2-DMa/H2-Ab1/H2-Aa/Aif1/Emilin2/Fut7	18
BP	GO:0015850	organic hydroxy compound transport	17/938	294/28943	0.0160124	0.279534	0.259752	Ren1/Cd36/Snca/Syt3/Bmp6/Entpd1/Aqp3/Slc10a6/Ceacam1/Slc16a7/Syt1/Stra6/Abcc3/Gramd1c/Atp8b1/Mip/Slc10a1	17
BP	GO:0009410	response to xenobiotic stimulus	17/938	317/28943	0.0303517	0.367484	0.341478	Ren1/Snca/Fmo4/Fmo1/Dpyd/Fmo5/Gstm7/Kdr/Ptpn5/Gstt1/Gsta4/Inhba/Cyp2d22/Aldh1a1/Card9/Ugt1a6b/Ccl4	17
BP	GO:0006874	cellular calcium ion homeostasis	16/938	292/28943	0.029484	0.36684	0.340879	Snca/Efhc1/Atp2b4/Slc24a5/P2ry4/Gstm7/Kel/Cemip/Atp7b/Cdh5/Fkbp1b/S100b/Atp13a4/Lime1/Cln3/P2ry6	16
BP	GO:0051924	regulation of calcium ion transport	16/938	296/28943	0.0328038	0.375225	0.348672	Cckar/Snca/Cacna1d/Ace/Ptgs2/Cacna1b/Gstm7/Nos3/Cemip/Tspan13/Fkbp1b/Pdgfb/Lime1/P2ry6/Gnao1/Cabp4	16
BP	GO:1903034	regulation of response to wounding	15/938	177/28943	0.000682445	0.079091	0.0734939	Cd36/Abcc8/Klkb1/Apoh/Serping1/Ceacam1/Siglecg/Insl3/Adtrp/Fkbp1b/Pdgfb/Cldn1/Emilin2/Prkg1/Cldn19	15
BP	GO:0003018	vascular process in circulatory system	15/938	235/28943	0.0100725	0.228658	0.212476	Crp/Cd36/Abcc8/Ace/Bmp6/Ptgs2/Kdr/Nos3/Ceacam1/Mylk3/Cdh5/Pdgfb/Prkg1/Adora1/Ccl4	15
BP	GO:0007411	axon guidance	15/938	259/28943	0.0224071	0.326036	0.302963	Nfasc/Plxnb3/Gdf7/Lama5/Efna3/Artn/Sema3b/Epha3/Robo1/Lama1/Notch3/Csf1r/Tbr1/Tubb3/Ntn3	15
BP	GO:0097485	neuron projection guidance	15/938	260/28943	0.0230956	0.329909	0.306562	Nfasc/Plxnb3/Gdf7/Lama5/Efna3/Artn/Sema3b/Epha3/Robo1/Lama1/Notch3/Csf1r/Tbr1/Tubb3/Ntn3	15
BP	GO:0007596	blood coagulation	14/938	177/28943	0.00195823	0.113075	0.105073	Cd36/Vwf/Klkb1/Slc4a1/Apoh/Treml1/Entpd1/Prss56/Serping1/Ceacam1/Adtrp/Pdgfb/Emilin2/Prkg1	14
BP	GO:0007599	hemostasis	14/938	180/28943	0.00228858	0.128847	0.119729	Cd36/Vwf/Klkb1/Slc4a1/Apoh/Treml1/Entpd1/Prss56/Serping1/Ceacam1/Adtrp/Pdgfb/Emilin2/Prkg1	14
BP	GO:0050817	coagulation	14/938	180/28943	0.00228858	0.128847	0.119729	Cd36/Vwf/Klkb1/Slc4a1/Apoh/Treml1/Entpd1/Prss56/Serping1/Ceacam1/Adtrp/Pdgfb/Emilin2/Prkg1	14
BP	GO:0003015	heart process	14/938	254/28943	0.0382191	0.390682	0.363034	Myl1/Cacna1d/Myh6/Ace/Kcnj2/Atp2b4/Cacna1b/Nos3/Nox4/Map2k6/Fkbp1b/Popdc2/Adora1/Gnao1	14
BP	GO:0017157	regulation of exocytosis	14/938	254/28943	0.0382191	0.390682	0.363034	Snca/Syt3/Nppc/P2ry4/Pclo/Septin1/Stx1b/Syt1/Septin4/Rapgef4/Tcp11/Fes/Hyal3/Baiap3	14
BP	GO:0043547	positive regulation of GTPase activity	14/938	261/28943	0.0461569	0.410123	0.381099	Rgs7/Cxcl13/Rasgrp4/Rasgrf2/Gpr65/Ngef/Prtn3/Ccl9/Arap3/Rapgef4/Wnt11/Arhgap45/Gnao1/Ccl4	14
BP	GO:0071674	mononuclear cell migration	13/938	184/28943	0.00719335	0.197554	0.183574	Cxcl13/Hsd3b7/Pdgfd/Cyp7b1/Artn/Ccl9/Adtrp/Pdgfb/Jam2/Aif1/Csf1r/Fut7/Ccl4	13
BP	GO:0098656	anion transmembrane transport	13/938	202/28943	0.014919	0.267709	0.248764	Kcnj10/Slc36a2/Slc25a41/Gabra3/Slc39a8/Folr1/Ano9/Slc16a7/Slc1a6/Abcc3/Slc25a2/Arg2/Cln3	13
BP	GO:0050866	negative regulation of cell activation	13/938	225/28943	0.0324975	0.375225	0.348672	Btk/Dtx1/Tarm1/Lgals7/Ceacam1/Lrrc32/Vsir/Nr1d1/Btn2a2/Pdgfb/H2-Aa/Prkg1/Arg2	13
BP	GO:0042552	myelination	12/938	175/28943	0.0119651	0.242902	0.225712	Nfasc/Kcnj10/Kel/Enpp1/Clu/Cntnap1/Jam2/Mpz/S100b/Adam22/Gjc3/Tppp	12
BP	GO:0007272	ensheathment of neurons	12/938	178/28943	0.0135448	0.255822	0.237718	Nfasc/Kcnj10/Kel/Enpp1/Clu/Cntnap1/Jam2/Mpz/S100b/Adam22/Gjc3/Tppp	12
BP	GO:0008366	axon ensheathment	12/938	178/28943	0.0135448	0.255822	0.237718	Nfasc/Kcnj10/Kel/Enpp1/Clu/Cntnap1/Jam2/Mpz/S100b/Adam22/Gjc3/Tppp	12
BP	GO:0051302	regulation of cell division	12/938	198/28943	0.0284401	0.364408	0.338619	Tas1r2/Fgf5/Ooep/Pdgfd/Evi2b/Esrrb/Efhc1/Susd2/Rab11fip4/Pdgfb/Txnip/Sfn	12
BP	GO:0031334	positive regulation of protein-containing complex assembly	12/938	203/28943	0.0335319	0.375225	0.348672	Cd36/Cxcl13/Snca/Il5/Cdc42ep5/Cdh5/Clu/Csf3/Skap1/Gda/Fes/Tppp	12
BP	GO:0016051	carbohydrate biosynthetic process	12/938	205/28943	0.0357402	0.387889	0.360439	St6galnac5/Cd36/Snca/Esrrb/B3gnt7/B3galt1/Enpp1/Nr1d1/Zfp692/Pdgfb/P2ry6/Gpd1	12
BP	GO:0042100	B cell proliferation	11/938	120/28943	0.00183101	0.110553	0.102729	Btk/Lef1/Ifne/Il5/Cd180/Slc39a10/Siglecg/Cd79a/Cr2/Gm13283/Cfb	11
BP	GO:0010927	cellular component assembly involved in morphogenesis	11/938	126/28943	0.002693	0.146136	0.135794	Nfasc/Lmod3/Myh6/Xirp1/Myl9/Myom2/Mylk3/Zpbp2/Cntnap1/Klhl41/Tppp	11
BP	GO:0009132	nucleoside diphosphate metabolic process	11/938	136/28943	0.00483239	0.171379	0.159251	Slc4a1/Esrrb/Entpd1/Ppargc1a/Mlxipl/Enpp1/Entpd4b/Nt5e/Entpd3/Ak7/Gpd1	11
BP	GO:0006865	amino acid transport	11/938	161/28943	0.0160966	0.27992	0.26011	Kcnj10/Snca/Slc36a2/Slc7a4/Grik1/Slc6a15/Slc1a6/Slc25a2/Arg2/Adora1/Cln3	11
BP	GO:0007338	single fertilization	11/938	168/28943	0.0213606	0.320694	0.297999	Adam3/Ovgp1/Adam1b/Zan/Dkkl1/Folr1/Atp8b3/Zpbp2/Spink13/Adam1a/Hyal3	11
BP	GO:0048015	phosphatidylinositol-mediated signaling	11/938	168/28943	0.0213606	0.320694	0.297999	Pdgfd/Kdr/Ceacam1/Csf3/Cryba1/Btn2a2/Pdgfb/Csf1r/Ppp1r16b/Lime1/Plch2	11
BP	GO:0048017	inositol lipid-mediated signaling	11/938	171/28943	0.0239664	0.336277	0.312479	Pdgfd/Kdr/Ceacam1/Csf3/Cryba1/Btn2a2/Pdgfb/Csf1r/Ppp1r16b/Lime1/Plch2	11
BP	GO:0006643	membrane lipid metabolic process	11/938	188/28943	0.043231	0.402299	0.373829	St8sia4/St6galnac5/Alox12b/B3galt1/Acer2/Zpbp2/A4galt/Enpp2/Asah2/Fut7/Elovl3	11
BP	GO:1904064	positive regulation of cation transmembrane transport	11/938	191/28943	0.047495	0.410123	0.381099	Rgs7/Snca/Abcc8/Cacna1d/Slc36a2/Kcnj2/Gstm7/Cemip/Kcnc2/P2ry6/Arc	11
BP	GO:1903035	negative regulation of response to wounding	10/938	94/28943	0.000942959	0.080364	0.0746768	Abcc8/Klkb1/Apoh/Serping1/Ceacam1/Siglecg/Adtrp/Pdgfb/Prkg1/Cldn19	10
BP	GO:0072676	lymphocyte migration	10/938	109/28943	0.00288505	0.147662	0.137213	Cxcl13/Hsd3b7/Cyp7b1/Artn/Ccl9/Adtrp/Jam2/Aif1/Fut7/Ccl4	10
BP	GO:0014909	smooth muscle cell migration	10/938	111/28943	0.00329288	0.156061	0.145017	Pdgfd/Ace/Ppargc1a/Nox4/Enpp1/Pdgfb/Aif1/Prkg1/Rapgef4/P2ry6	10
BP	GO:0021782	glial cell development	10/938	122/28943	0.00642292	0.187149	0.173905	Kcnj10/Prdm8/Enpp1/Clu/Nr1d1/Cntnap1/Pdgfb/Csf1r/Adam22/Tppp	10
BP	GO:0014812	muscle cell migration	10/938	126/28943	0.00800803	0.207275	0.192607	Pdgfd/Ace/Ppargc1a/Nox4/Enpp1/Pdgfb/Aif1/Prkg1/Rapgef4/P2ry6	10
BP	GO:0042476	odontogenesis	10/938	129/28943	0.00938233	0.221246	0.205589	Wnt10a/Bmp2/Lef1/Sp6/Wnt6/Lama5/Lrp4/Enpp1/Col1a1/Inhba	10
BP	GO:0001508	action potential	10/938	148/28943	0.0226409	0.326842	0.303712	Cd36/Cacna1d/Kcnj2/Kcnc2/Cntnap1/Fkbp1b/Rapgef4/Cldn19/Scn8a/Cln3	10
BP	GO:0030216	keratinocyte differentiation	10/938	156/28943	0.0310767	0.36834	0.342274	Gprc5d/Irf6/Ptgs2/Opn3/Sprr2e/Txnip/Sfn/Tgm1/Krt14/Evpl	10
BP	GO:0007043	cell-cell junction assembly	10/938	158/28943	0.0334912	0.375225	0.348672	Nfasc/Ace/Cldn9/Cdh1/Cdh5/Cntnap1/Cldn1/Cldn19/Wnt11/Cldn7	10
BP	GO:0007009	plasma membrane organization	10/938	161/28943	0.0373543	0.390682	0.363034	Slc4a1/Fer1l6/Folr1/Ano9/Xkr5/Clu/A4galt/Atp8b1/Adam1a/Cln3	10
BP	GO:0070507	regulation of microtubule cytoskeleton organization	10/938	161/28943	0.0373543	0.390682	0.363034	Snca/Bmerb1/Stmn2/Cdh5/Epha3/Tubb4a/Gda/Gnai1/Fes/Tppp	10
BP	GO:1900046	regulation of hemostasis	9/938	73/28943	0.000575032	0.0775806	0.0720904	Cd36/Klkb1/Apoh/Serping1/Ceacam1/Adtrp/Pdgfb/Emilin2/Prkg1	9
BP	GO:0050818	regulation of coagulation	9/938	75/28943	0.000702406	0.079091	0.0734939	Cd36/Klkb1/Apoh/Serping1/Ceacam1/Adtrp/Pdgfb/Emilin2/Prkg1	9
BP	GO:0061045	negative regulation of wound healing	9/938	76/28943	0.000774221	0.080364	0.0746768	Abcc8/Klkb1/Apoh/Serping1/Ceacam1/Adtrp/Pdgfb/Prkg1/Cldn19	9
BP	GO:0014910	regulation of smooth muscle cell migration	9/938	100/28943	0.00520993	0.173819	0.161518	Pdgfd/Ace/Ppargc1a/Nox4/Pdgfb/Aif1/Prkg1/Rapgef4/P2ry6	9
BP	GO:0014066	regulation of phosphatidylinositol 3-kinase signaling	9/938	101/28943	0.00555946	0.180142	0.167394	Pdgfd/Kdr/Ceacam1/Csf3/Cryba1/Btn2a2/Pdgfb/Ppp1r16b/Lime1	9
BP	GO:0002526	acute inflammatory response	9/938	112/28943	0.0107121	0.235738	0.219056	Crp/Cd163/Nlrp3/Ptgs2/Saa1/Sigirr/Mylk3/Adora1/Fut7	9
BP	GO:0043266	regulation of potassium ion transport	9/938	114/28943	0.0119429	0.242902	0.225712	Rgs7/Cckar/Abcc8/Cacna1d/Kcnj2/Nos3/Kel/Kcnc2/Adora1	9
BP	GO:0014065	phosphatidylinositol 3-kinase signaling	9/938	134/28943	0.030652	0.36834	0.342274	Pdgfd/Kdr/Ceacam1/Csf3/Cryba1/Btn2a2/Pdgfb/Ppp1r16b/Lime1	9
BP	GO:0050868	negative regulation of T cell activation	9/938	134/28943	0.030652	0.36834	0.342274	Dtx1/Tarm1/Lgals7/Ceacam1/Lrrc32/Vsir/Btn2a2/H2-Aa/Arg2	9
BP	GO:0002698	negative regulation of immune effector process	9/938	140/28943	0.0389231	0.390682	0.363034	Muc4/Serping1/Klre1/Ceacam1/Siglecg/Vsir/Zpbp2/Il33/Cr2	9
BP	GO:1904375	regulation of protein localization to cell periphery	9/938	141/28943	0.0404355	0.394202	0.366306	Atp2b4/Cdh1/Arhgap44/Epha3/Rapgef4/Gnai1/Cln3/Misp/Mrap2	9
BP	GO:0030851	granulocyte differentiation	8/938	45/28943	8.78066e-05	0.0282486	0.0262496	Lef1/Evi2b/Il5/Ceacam1/Rbp1/Csf3/Il17c/Srp54b	8
BP	GO:0035036	sperm-egg recognition	8/938	61/28943	0.000760435	0.080364	0.0746768	Adam3/Ovgp1/Adam1b/Zan/Folr1/Atp8b3/Zpbp2/Adam1a	8
BP	GO:0009988	cell-cell recognition	8/938	80/28943	0.00437534	0.168687	0.15675	Adam3/Ovgp1/Adam1b/Zan/Folr1/Atp8b3/Zpbp2/Adam1a	8
BP	GO:0045123	cellular extravasation	8/938	81/28943	0.0047202	0.171091	0.158983	Pdgfd/Vcam1/Podxl2/Prtn3/Ccl28/Jam2/Selplg/Fut7	8
BP	GO:1900542	regulation of purine nucleotide metabolic process	8/938	89/28943	0.00828071	0.208359	0.193614	Snca/Slc4a1/Esrrb/Entpd1/Nos3/Ppargc1a/Mlxipl/Gpd1	8
BP	GO:0015908	fatty acid transport	8/938	98/28943	0.0143501	0.260617	0.242174	Fabp4/Cd36/Ace/Pla2r1/Rbp1/Map2k6/Cpt1b/Slc5a8	8
BP	GO:0030148	sphingolipid biosynthetic process	8/938	99/28943	0.0151829	0.269327	0.250267	St8sia4/St6galnac5/Alox12b/B3galt1/Acer2/A4galt/Asah2/Elovl3	8
BP	GO:0032760	positive regulation of tumor necrosis factor production	8/938	111/28943	0.0280675	0.364408	0.338619	Cd36/Tlr1/Abcc8/Oas1e/Clu/Il33/Card9/Ccl4	8
BP	GO:1903557	positive regulation of tumor necrosis factor superfamily cytokine production	8/938	113/28943	0.0307806	0.36834	0.342274	Cd36/Tlr1/Abcc8/Oas1e/Clu/Il33/Card9/Ccl4	8
BP	GO:0006805	xenobiotic metabolic process	8/938	114/28943	0.0322023	0.375225	0.348672	Fmo4/Fmo1/Fmo5/Gstm7/Gstt1/Gsta4/Cyp2d22/Ugt1a6b	8
BP	GO:0051952	regulation of amine transport	8/938	117/28943	0.0367343	0.390295	0.362675	Snca/Syt3/Slc36a2/Grik1/Entpd1/Syt1/Arg2/Adora1	8
BP	GO:0048709	oligodendrocyte differentiation	8/938	119/28943	0.039983	0.391485	0.363781	Kcnj10/Prdm8/Enpp1/Clu/Cntnap1/Enpp2/Il33/Tppp	8
BP	GO:0015837	amine transport	8/938	122/28943	0.0452055	0.410123	0.381099	Snca/Syt3/Slc36a2/Grik1/Entpd1/Syt1/Arg2/Adora1	8
BP	GO:0009261	ribonucleotide catabolic process	7/938	46/28943	0.000652149	0.079091	0.0734939	Nt5c1b/Entpd1/Upp2/Dpyd/Entpd4b/Nt5e/Gda	7
BP	GO:0030195	negative regulation of blood coagulation	7/938	51/28943	0.00122641	0.0863084	0.0802005	Klkb1/Apoh/Serping1/Ceacam1/Adtrp/Pdgfb/Prkg1	7
BP	GO:1900047	negative regulation of hemostasis	7/938	52/28943	0.00137813	0.0940471	0.0873916	Klkb1/Apoh/Serping1/Ceacam1/Adtrp/Pdgfb/Prkg1	7
BP	GO:0007339	binding of sperm to zona pellucida	7/938	53/28943	0.00154412	0.0965934	0.0897577	Adam3/Ovgp1/Adam1b/Zan/Atp8b3/Zpbp2/Adam1a	7
BP	GO:0050819	negative regulation of coagulation	7/938	53/28943	0.00154412	0.0965934	0.0897577	Klkb1/Apoh/Serping1/Ceacam1/Adtrp/Pdgfb/Prkg1	7
BP	GO:0061756	leukocyte adhesion to vascular endothelial cell	7/938	53/28943	0.00154412	0.0965934	0.0897577	Vcam1/Slc39a8/Podxl2/Ccl28/Jam2/Selplg/Fut7	7
BP	GO:0030239	myofibril assembly	7/938	71/28943	0.00808151	0.207275	0.192607	Lmod3/Myh6/Xirp1/Myl9/Myom2/Mylk3/Klhl41	7
BP	GO:0055002	striated muscle cell development	7/938	72/28943	0.00870806	0.215996	0.20071	Lmod3/Myh6/Xirp1/Myl9/Myom2/Mylk3/Klhl41	7
BP	GO:0048662	negative regulation of smooth muscle cell proliferation	7/938	73/28943	0.00936952	0.221246	0.205589	Bmp2/Nos3/Ppargc1a/Ndrg2/Cnn1/Aif1/Prkg1	7
BP	GO:0030104	water homeostasis	7/938	75/28943	0.0108015	0.235738	0.219056	Flg/Alox12b/Aqp3/Cdh1/Cldn1/Sfn/Cln3	7
BP	GO:1990874	vascular associated smooth muscle cell proliferation	7/938	75/28943	0.0108015	0.235738	0.219056	Ppargc1a/Enpp1/Ndrg2/Cnn1/Pdgfb/Prkg1/P2ry6	7
BP	GO:0061097	regulation of protein tyrosine kinase activity	7/938	78/28943	0.013238	0.254804	0.236772	Ace/Nox4/Vps25/Pdgfb/Csf1r/Zfyve28/Adora1	7
BP	GO:1901657	glycosyl compound metabolic process	7/938	78/28943	0.013238	0.254804	0.236772	Aicda/Nt5c1b/Upp2/Dpyd/Nt5e/Akr1c14/Gda	7
BP	GO:0045913	positive regulation of carbohydrate metabolic process	7/938	84/28943	0.0192507	0.311889	0.289818	Cd36/Snca/Esrrb/Mlxipl/Pdgfb/P2ry6/Gpd1	7
BP	GO:0036465	synaptic vesicle recycling	7/938	86/28943	0.0216209	0.322453	0.299634	Snca/Nostrin/Pclo/Ap3b2/Stx1b/Syt1/Slc2a4	7
BP	GO:0032890	regulation of organic acid transport	7/938	88/28943	0.0241861	0.337258	0.313391	Snca/Slc36a2/Grik1/Pla2r1/Map2k6/Arg2/Adora1	7
BP	GO:0030168	platelet activation	7/938	95/28943	0.0347906	0.378495	0.35171	Vwf/Treml1/Entpd1/Ceacam1/Pdgfb/Emilin2/Prkg1	7
BP	GO:0019935	cyclic-nucleotide-mediated signaling	7/938	99/28943	0.0420506	0.401506	0.373092	Cd36/Nppc/Kcnc2/Insl3/Gucy1a2/Prkg1/Gnai1	7
BP	GO:0006672	ceramide metabolic process	7/938	101/28943	0.0460224	0.410123	0.381099	St8sia4/St6galnac5/Alox12b/B3galt1/Acer2/Asah2/Fut7	7
BP	GO:0032092	positive regulation of protein binding	7/938	101/28943	0.0460224	0.410123	0.381099	Ramp1/Bmp2/Fam220a/Ace/Csf3/Mfng/Rasl2-9	7
BP	GO:0015721	bile acid and bile salt transport	6/938	31/28943	0.00041926	0.0775806	0.0720904	Slc10a6/Ceacam1/Abcc3/Atp8b1/Mip/Slc10a1	6
BP	GO:0050901	leukocyte tethering or rolling	6/938	37/28943	0.00112229	0.080364	0.0746768	Vcam1/Podxl2/Ccl28/Jam2/Selplg/Fut7	6
BP	GO:0043114	regulation of vascular permeability	6/938	47/28943	0.0039424	0.164413	0.152778	Abcc8/Bmp6/Ceacam1/Mylk3/Cdh5/Ccl4	6
BP	GO:0045332	phospholipid translocation	6/938	52/28943	0.00652362	0.187149	0.173905	Slc4a1/Ano9/Atp8b3/Xkr5/Atp8b1/Tmem30c	6
BP	GO:0031103	axon regeneration	6/938	53/28943	0.0071593	0.197554	0.183574	Rtn4rl2/Tnc/Folr1/Enpp1/Fkbp1b/Nrep	6
BP	GO:0032941	secretion by tissue	6/938	53/28943	0.0071593	0.197554	0.183574	Cckar/Alox12b/Sytl2/Enpp1/Mmp13/Adora1	6
BP	GO:0034204	lipid translocation	6/938	54/28943	0.00783855	0.206743	0.192112	Slc4a1/Ano9/Atp8b3/Xkr5/Atp8b1/Tmem30c	6
BP	GO:0097035	regulation of membrane lipid distribution	6/938	59/28943	0.0119433	0.242902	0.225712	Slc4a1/Ano9/Atp8b3/Xkr5/Atp8b1/Tmem30c	6
BP	GO:1902475	L-alpha-amino acid transmembrane transport	6/938	60/28943	0.0129167	0.250762	0.233016	Kcnj10/Slc36a2/Slc1a6/Slc25a2/Arg2/Cln3	6
BP	GO:0031102	neuron projection regeneration	6/938	62/28943	0.0150274	0.268585	0.249578	Rtn4rl2/Tnc/Folr1/Enpp1/Fkbp1b/Nrep	6
BP	GO:0015807	L-amino acid transport	6/938	63/28943	0.0161676	0.280073	0.260253	Kcnj10/Slc36a2/Slc1a6/Slc25a2/Arg2/Cln3	6
BP	GO:0009064	glutamine family amino acid metabolic process	6/938	64/28943	0.0173661	0.291854	0.2712	Atp2b4/Slc39a8/Nos3/Amdhd1/Arg2/Cln3	6
BP	GO:0014911	positive regulation of smooth muscle cell migration	6/938	64/28943	0.0173661	0.291854	0.2712	Pdgfd/Nox4/Pdgfb/Aif1/Rapgef4/P2ry6	6
BP	GO:0032835	glomerulus development	6/938	66/28943	0.0199432	0.319659	0.297037	Enpep/Pdgfd/Col4a3/Sulf1/Pdgfb/Notch3	6
BP	GO:0050891	multicellular organismal water homeostasis	6/938	67/28943	0.0213242	0.320694	0.297999	Flg/Alox12b/Aqp3/Cdh1/Cldn1/Sfn	6
BP	GO:0048678	response to axon injury	6/938	72/28943	0.0291987	0.364408	0.338619	Rtn4rl2/Tnc/Folr1/Enpp1/Fkbp1b/Nrep	6
BP	GO:1904705	regulation of vascular associated smooth muscle cell proliferation	6/938	72/28943	0.0291987	0.364408	0.338619	Ppargc1a/Ndrg2/Cnn1/Pdgfb/Prkg1/P2ry6	6
BP	GO:0017156	calcium-ion regulated exocytosis	6/938	73/28943	0.0309744	0.36834	0.342274	Syt3/Stx1b/Syt1/Rapgef4/Hyal3/Baiap3	6
BP	GO:0048645	animal organ formation	6/938	75/28943	0.0347338	0.378495	0.35171	Bmp2/Sulf1/Folr1/Robo1/Tbr1/Wnt11	6
BP	GO:0097120	receptor localization to synapse	6/938	75/28943	0.0347338	0.378495	0.35171	Npcd/Kif17/Stx1b/Arhgap44/Rapgef4/Adam22	6
BP	GO:1903578	regulation of ATP metabolic process	6/938	75/28943	0.0347338	0.378495	0.35171	Slc4a1/Esrrb/Entpd1/Ppargc1a/Mlxipl/Gpd1	6
BP	GO:0051926	negative regulation of calcium ion transport	6/938	76/28943	0.0367189	0.390295	0.362675	Ace/Ptgs2/Gstm7/Nos3/Fkbp1b/Gnao1	6
BP	GO:0071347	cellular response to interleukin-1	6/938	79/28943	0.0431037	0.402299	0.373829	Mylk3/Adamts7/Nr1d1/Ccl9/Hyal3/Ccl4	6
BP	GO:0009158	ribonucleoside monophosphate catabolic process	5/938	22/28943	0.000588196	0.0775806	0.0720904	Nt5c1b/Upp2/Dpyd/Nt5e/Gda	5
BP	GO:0030852	regulation of granulocyte differentiation	5/938	22/28943	0.000588196	0.0775806	0.0720904	Lef1/Evi2b/Il5/Ceacam1/Rbp1	5
BP	GO:0001958	endochondral ossification	5/938	35/28943	0.00512317	0.1722	0.160014	Bmp6/Alpl/Enpp1/Mmp13/Col1a1	5
BP	GO:0036075	replacement ossification	5/938	35/28943	0.00512317	0.1722	0.160014	Bmp6/Alpl/Enpp1/Mmp13/Col1a1	5
BP	GO:0009154	purine ribonucleotide catabolic process	5/938	36/28943	0.00579361	0.183696	0.170696	Nt5c1b/Entpd1/Entpd4b/Nt5e/Gda	5
BP	GO:0090075	relaxation of muscle	5/938	37/28943	0.0065235	0.187149	0.173905	Abcc8/Kcnj2/Nppc/Prkg1/Adora1	5
BP	GO:0006195	purine nucleotide catabolic process	5/938	40/28943	0.00909563	0.221246	0.205589	Nt5c1b/Entpd1/Entpd4b/Nt5e/Gda	5
BP	GO:0033561	regulation of water loss via skin	5/938	41/28943	0.0100888	0.228658	0.212476	Flg/Alox12b/Cdh1/Cldn1/Sfn	5
BP	GO:0045981	positive regulation of nucleotide metabolic process	5/938	43/28943	0.0122928	0.244986	0.227649	Esrrb/Nos3/Ppargc1a/Mlxipl/Gpd1	5
BP	GO:1900544	positive regulation of purine nucleotide metabolic process	5/938	43/28943	0.0122928	0.244986	0.227649	Esrrb/Nos3/Ppargc1a/Mlxipl/Gpd1	5
BP	GO:0061098	positive regulation of protein tyrosine kinase activity	5/938	45/28943	0.0148019	0.266671	0.247799	Ace/Nox4/Pdgfb/Csf1r/Adora1	5
BP	GO:0002347	response to tumor cell	5/938	48/28943	0.0191728	0.311889	0.289818	Muc4/Mr1/Klre1/Ceacam1/Txnip	5
BP	GO:0045214	sarcomere organization	5/938	49/28943	0.0207991	0.320694	0.297999	Myh6/Xirp1/Myom2/Mylk3/Klhl41	5
BP	GO:0097237	cellular response to toxic substance	5/938	50/28943	0.0225127	0.326036	0.302963	Cd36/Gstm7/Nos3/Kcnc2/Aldh1a1	5
BP	GO:0043268	positive regulation of potassium ion transport	5/938	52/28943	0.0262079	0.350268	0.325481	Rgs7/Abcc8/Kcnj2/Kcnc2/Adora1	5
BP	GO:0002920	regulation of humoral immune response	5/938	53/28943	0.0281921	0.364408	0.338619	Klk7/Serping1/H2-DMa/Cr2/Evpl	5
BP	GO:0051955	regulation of amino acid transport	5/938	53/28943	0.0281921	0.364408	0.338619	Snca/Slc36a2/Grik1/Arg2/Adora1	5
BP	GO:0099054	presynapse assembly	5/938	53/28943	0.0281921	0.364408	0.338619	Snca/Lrp4/Pclo/Mdga1/Ntng2	5
BP	GO:0009161	ribonucleoside monophosphate metabolic process	5/938	54/28943	0.030269	0.367471	0.341466	Nt5c1b/Upp2/Dpyd/Nt5e/Gda	5
BP	GO:0014904	myotube cell development	5/938	54/28943	0.030269	0.367471	0.341466	Lmod3/Kel/Cntnap1/Dner/Klhl41	5
BP	GO:0048247	lymphocyte chemotaxis	5/938	54/28943	0.030269	0.367471	0.341466	Cxcl13/Hsd3b7/Cyp7b1/Ccl9/Ccl4	5
BP	GO:0072132	mesenchyme morphogenesis	5/938	55/28943	0.0324396	0.375225	0.348672	Bmp2/Lef1/Nos3/Robo1/Wnt11	5
BP	GO:1903539	protein localization to postsynaptic membrane	5/938	56/28943	0.0347049	0.378495	0.35171	Npcd/Stx1b/Arhgap44/Rapgef4/Adam22	5
BP	GO:0062237	protein localization to postsynapse	5/938	57/28943	0.0370656	0.390295	0.362675	Npcd/Stx1b/Arhgap44/Rapgef4/Adam22	5
BP	GO:0042987	amyloid precursor protein catabolic process	5/938	59/28943	0.0420761	0.401506	0.373092	Rtn1/Efna3/Gsap/Clu/Cln3	5
BP	GO:0070509	calcium ion import	5/938	59/28943	0.0420761	0.401506	0.373092	Cacna1d/Ace/Slc24a5/Cacna1b/Pdgfb	5
BP	GO:0071715	icosanoid transport	5/938	60/28943	0.0447269	0.410123	0.381099	Ace/Ptgs2/Pla2r1/Map2k6/Abcc3	5
BP	GO:0099172	presynapse organization	5/938	60/28943	0.0447269	0.410123	0.381099	Snca/Lrp4/Pclo/Mdga1/Ntng2	5
BP	GO:0044557	relaxation of smooth muscle	4/938	13/28943	0.000620094	0.0775806	0.0720904	Abcc8/Nppc/Prkg1/Adora1	4
BP	GO:2000562	negative regulation of CD4-positive, alpha-beta T cell proliferation	4/938	13/28943	0.000620094	0.0775806	0.0720904	Tarm1/Lgals7/Vsir/Arg2	4
BP	GO:0002138	retinoic acid biosynthetic process	4/938	14/28943	0.000845938	0.080364	0.0746768	Aldh1a3/Rdh1/Rbp1/Aldh1a1	4
BP	GO:0016102	diterpenoid biosynthetic process	4/938	14/28943	0.000845938	0.080364	0.0746768	Aldh1a3/Rdh1/Rbp1/Aldh1a1	4
BP	GO:0009134	nucleoside diphosphate catabolic process	4/938	15/28943	0.0011241	0.080364	0.0746768	Entpd1/Entpd4b/Nt5e/Entpd3	4
BP	GO:0046642	negative regulation of alpha-beta T cell proliferation	4/938	16/28943	0.00146057	0.0965934	0.0897577	Tarm1/Lgals7/Vsir/Arg2	4
BP	GO:0070254	mucus secretion	4/938	18/28943	0.00233223	0.129551	0.120383	Alox12b/Sytl2/Enpp1/Adora1	4
BP	GO:0000212	meiotic spindle organization	4/938	19/28943	0.00287907	0.147662	0.137213	Mos/Mei1/Septin1/Tubg2	4
BP	GO:0043046	DNA methylation involved in gamete generation	4/938	19/28943	0.00287907	0.147662	0.137213	Morc1/Pld6/Ddx4/Tdrd1	4
BP	GO:0032656	regulation of interleukin-13 production	4/938	20/28943	0.00350748	0.156061	0.145017	Lef1/Nlrp3/Il33/Arg2	4
BP	GO:0032616	interleukin-13 production	4/938	21/28943	0.00422291	0.168687	0.15675	Lef1/Nlrp3/Il33/Arg2	4
BP	GO:0072111	cell proliferation involved in kidney development	4/938	22/28943	0.00503063	0.171651	0.159504	Bmp2/Lin28a/Pdgfd/Pdgfb	4
BP	GO:2000561	regulation of CD4-positive, alpha-beta T cell proliferation	4/938	26/28943	0.00928166	0.221246	0.205589	Tarm1/Lgals7/Vsir/Arg2	4
BP	GO:0035739	CD4-positive, alpha-beta T cell proliferation	4/938	27/28943	0.0106216	0.235664	0.218986	Tarm1/Lgals7/Vsir/Arg2	4
BP	GO:2000647	negative regulation of stem cell proliferation	4/938	27/28943	0.0106216	0.235664	0.218986	Irf6/Septin4/Sfn/Wnt11	4
BP	GO:0042573	retinoic acid metabolic process	4/938	28/28943	0.0120804	0.242902	0.225712	Aldh1a3/Rdh1/Rbp1/Aldh1a1	4
BP	GO:0002837	regulation of immune response to tumor cell	4/938	29/28943	0.0136614	0.255822	0.237718	Muc4/Mr1/Klre1/Ceacam1	4
BP	GO:0045932	negative regulation of muscle contraction	4/938	30/28943	0.0153679	0.269327	0.250267	Ptgs2/Prkg1/Arg2/Adora1	4
BP	GO:0006688	glycosphingolipid biosynthetic process	4/938	31/28943	0.0172028	0.291854	0.2712	St8sia4/St6galnac5/B3galt1/A4galt	4
BP	GO:0002418	immune response to tumor cell	4/938	32/28943	0.0191686	0.311889	0.289818	Muc4/Mr1/Klre1/Ceacam1	4
BP	GO:0002834	regulation of response to tumor cell	4/938	33/28943	0.0212677	0.320694	0.297999	Muc4/Mr1/Klre1/Ceacam1	4
BP	GO:0060914	heart formation	4/938	33/28943	0.0212677	0.320694	0.297999	Bmp2/Folr1/Robo1/Wnt11	4
BP	GO:1903792	negative regulation of anion transport	4/938	33/28943	0.0212677	0.320694	0.297999	Pla2r1/Ano9/Sfrp4/Adora1	4
BP	GO:0009119	ribonucleoside metabolic process	4/938	34/28943	0.0235021	0.331829	0.308346	Aicda/Nt5c1b/Upp2/Nt5e	4
BP	GO:0008299	isoprenoid biosynthetic process	4/938	35/28943	0.0258736	0.348906	0.324215	Aldh1a3/Rdh1/Rbp1/Aldh1a1	4
BP	GO:0046466	membrane lipid catabolic process	4/938	35/28943	0.0258736	0.348906	0.324215	Acer2/Zpbp2/Enpp2/Asah2	4
BP	GO:0061436	establishment of skin barrier	4/938	35/28943	0.0258736	0.348906	0.324215	Flg/Alox12b/Cldn1/Sfn	4
BP	GO:0014912	negative regulation of smooth muscle cell migration	4/938	36/28943	0.0283836	0.364408	0.338619	Ppargc1a/Pdgfb/Aif1/Prkg1	4
BP	GO:2000515	negative regulation of CD4-positive, alpha-beta T cell activation	4/938	36/28943	0.0283836	0.364408	0.338619	Tarm1/Lgals7/Vsir/Arg2	4
BP	GO:0030808	regulation of nucleotide biosynthetic process	4/938	38/28943	0.0338236	0.375225	0.348672	Snca/Entpd1/Nos3/Ppargc1a	4
BP	GO:0042745	circadian sleep/wake cycle	4/938	38/28943	0.0338236	0.375225	0.348672	Cort/Per3/Nr1d1/Adora1	4
BP	GO:0098868	bone growth	4/938	38/28943	0.0338236	0.375225	0.348672	Nppc/Kdr/Enpp1/Mmp13	4
BP	GO:1900371	regulation of purine nucleotide biosynthetic process	4/938	38/28943	0.0338236	0.375225	0.348672	Snca/Entpd1/Nos3/Ppargc1a	4
BP	GO:1903580	positive regulation of ATP metabolic process	4/938	38/28943	0.0338236	0.375225	0.348672	Esrrb/Ppargc1a/Mlxipl/Gpd1	4
BP	GO:0032885	regulation of polysaccharide biosynthetic process	4/938	39/28943	0.0367552	0.390295	0.362675	Cd36/Esrrb/Enpp1/Pdgfb	4
BP	GO:0097254	renal tubular secretion	4/938	39/28943	0.0367552	0.390295	0.362675	Ace/Anpep/Adora1/Cln3	4
BP	GO:0019884	antigen processing and presentation of exogenous antigen	4/938	40/28943	0.0398285	0.390822	0.363165	Mr1/H2-DMa/H2-Ab1/H2-Aa	4
BP	GO:0042572	retinol metabolic process	4/938	41/28943	0.0430436	0.402299	0.373829	Rdh1/Rbp1/Cyp2d22/Aldh1a1	4
BP	GO:0060325	face morphogenesis	4/938	41/28943	0.0430436	0.402299	0.373829	Lef1/Crispld2/Stra6/Col1a1	4
BP	GO:0014059	regulation of dopamine secretion	4/938	42/28943	0.0464004	0.410123	0.381099	Snca/Syt3/Entpd1/Syt1	4
BP	GO:1901381	positive regulation of potassium ion transmembrane transport	4/938	42/28943	0.0464004	0.410123	0.381099	Rgs7/Abcc8/Kcnj2/Kcnc2	4
BP	GO:0042181	ketone biosynthetic process	4/938	43/28943	0.0498986	0.421985	0.392122	Bmp2/Bmp6/Ppargc1a/Dkkl1	4
BP	GO:0098801	regulation of renal system process	4/938	43/28943	0.0498986	0.421985	0.392122	Ace/Anpep/Pdgfb/Adora1	4
BP	GO:1990748	cellular detoxification	4/938	43/28943	0.0498986	0.421985	0.392122	Cd36/Gstm7/Nos3/Aldh1a1	4
BP	GO:0006527	arginine catabolic process	3/938	10/28943	0.00343253	0.156061	0.145017	Atp2b4/Nos3/Arg2	3
BP	GO:1901724	positive regulation of cell proliferation involved in kidney development	3/938	10/28943	0.00343253	0.156061	0.145017	Lin28a/Pdgfd/Pdgfb	3
BP	GO:0019227	neuronal action potential propagation	3/938	11/28943	0.00460669	0.168687	0.15675	Cntnap1/Fkbp1b/Cldn19	3
BP	GO:0030223	neutrophil differentiation	3/938	11/28943	0.00460669	0.168687	0.15675	Lef1/Evi2b/Il17c	3
BP	GO:0060900	embryonic camera-type eye formation	3/938	11/28943	0.00460669	0.168687	0.15675	Aldh1a3/Stra6/Aldh1a1	3
BP	GO:0061517	macrophage proliferation	3/938	11/28943	0.00460669	0.168687	0.15675	Clu/Csf1r/Il33	3
BP	GO:0098870	action potential propagation	3/938	11/28943	0.00460669	0.168687	0.15675	Cntnap1/Fkbp1b/Cldn19	3
BP	GO:0009191	ribonucleoside diphosphate catabolic process	3/938	12/28943	0.0059954	0.183696	0.170696	Entpd1/Entpd4b/Nt5e	3
BP	GO:0009222	pyrimidine ribonucleotide catabolic process	3/938	12/28943	0.0059954	0.183696	0.170696	Upp2/Dpyd/Entpd4b	3
BP	GO:0030854	positive regulation of granulocyte differentiation	3/938	13/28943	0.00760799	0.203967	0.189532	Lef1/Evi2b/Il5	3
BP	GO:0070255	regulation of mucus secretion	3/938	13/28943	0.00760799	0.203967	0.189532	Alox12b/Sytl2/Adora1	3
BP	GO:0002396	MHC protein complex assembly	3/938	15/28943	0.0115342	0.24051	0.223489	H2-DMa/H2-Ab1/H2-Aa	3
BP	GO:0002501	peptide antigen assembly with MHC protein complex	3/938	15/28943	0.0115342	0.24051	0.223489	H2-DMa/H2-Ab1/H2-Aa	3
BP	GO:0002638	negative regulation of immunoglobulin production	3/938	15/28943	0.0115342	0.24051	0.223489	Siglecg/Zpbp2/Il33	3
BP	GO:0009169	purine ribonucleoside monophosphate catabolic process	3/938	15/28943	0.0115342	0.24051	0.223489	Nt5c1b/Nt5e/Gda	3
BP	GO:0006244	pyrimidine nucleotide catabolic process	3/938	16/28943	0.0138589	0.255822	0.237718	Upp2/Dpyd/Entpd4b	3
BP	GO:0009128	purine nucleoside monophosphate catabolic process	3/938	16/28943	0.0138589	0.255822	0.237718	Nt5c1b/Nt5e/Gda	3
BP	GO:0038065	collagen-activated signaling pathway	3/938	16/28943	0.0138589	0.255822	0.237718	Col4a3/Enpp1/Col1a1	3
BP	GO:1901722	regulation of cell proliferation involved in kidney development	3/938	16/28943	0.0138589	0.255822	0.237718	Lin28a/Pdgfd/Pdgfb	3
BP	GO:0003128	heart field specification	3/938	18/28943	0.0192493	0.311889	0.289818	Bmp2/Robo1/Wnt11	3
BP	GO:0046348	amino sugar catabolic process	3/938	18/28943	0.0192493	0.311889	0.289818	Ovgp1/Aldh1a1/Npl	3
BP	GO:0010544	negative regulation of platelet activation	3/938	19/28943	0.0223188	0.326036	0.302963	Ceacam1/Pdgfb/Prkg1	3
BP	GO:0033623	regulation of integrin activation	3/938	19/28943	0.0223188	0.326036	0.302963	Cxcl13/Fblim1/Skap1	3
BP	GO:0019886	antigen processing and presentation of exogenous peptide antigen via MHC class II	3/938	20/28943	0.0256384	0.348906	0.324215	H2-DMa/H2-Ab1/H2-Aa	3
BP	GO:0045986	negative regulation of smooth muscle contraction	3/938	20/28943	0.0256384	0.348906	0.324215	Ptgs2/Prkg1/Adora1	3
BP	GO:0032674	regulation of interleukin-5 production	3/938	21/28943	0.0292076	0.364408	0.338619	Lef1/Nlrp3/Il33	3
BP	GO:0045821	positive regulation of glycolytic process	3/938	21/28943	0.0292076	0.364408	0.338619	Esrrb/Mlxipl/Gpd1	3
BP	GO:0051447	negative regulation of meiotic cell cycle	3/938	21/28943	0.0292076	0.364408	0.338619	Mos/Nppc/Grb14	3
BP	GO:0017121	plasma membrane phospholipid scrambling	3/938	22/28943	0.0330251	0.375225	0.348672	Slc4a1/Ano9/Xkr5	3
BP	GO:0032634	interleukin-5 production	3/938	22/28943	0.0330251	0.375225	0.348672	Lef1/Nlrp3/Il33	3
BP	GO:0034587	piRNA metabolic process	3/938	22/28943	0.0330251	0.375225	0.348672	Pld6/Ddx4/Tdrd1	3
BP	GO:0042730	fibrinolysis	3/938	22/28943	0.0330251	0.375225	0.348672	Klkb1/Apoh/Serping1	3
BP	GO:0042759	long-chain fatty acid biosynthetic process	3/938	22/28943	0.0330251	0.375225	0.348672	Alox12b/Gstm7/Asah2	3
BP	GO:0051770	positive regulation of nitric-oxide synthase biosynthetic process	3/938	22/28943	0.0330251	0.375225	0.348672	Kdr/Map2k6/Il33	3
BP	GO:1900424	regulation of defense response to bacterium	3/938	22/28943	0.0330251	0.375225	0.348672	Klk7/Emilin2/Arg2	3
BP	GO:0030728	ovulation	3/938	23/28943	0.0370885	0.390295	0.362675	Ptgs2/Nos3/Inhba	3
BP	GO:0038083	peptidyl-tyrosine autophosphorylation	3/938	23/28943	0.0370885	0.390295	0.362675	Ros1/Ace/Kdr	3
BP	GO:1903579	negative regulation of ATP metabolic process	3/938	23/28943	0.0370885	0.390295	0.362675	Slc4a1/Entpd1/Ppargc1a	3
BP	GO:2001026	regulation of endothelial cell chemotaxis	3/938	23/28943	0.0370885	0.390295	0.362675	Cxcl13/Kdr/Pdgfb	3
BP	GO:0002495	antigen processing and presentation of peptide antigen via MHC class II	3/938	24/28943	0.041395	0.398382	0.37019	H2-DMa/H2-Ab1/H2-Aa	3
BP	GO:0009065	glutamine family amino acid catabolic process	3/938	24/28943	0.041395	0.398382	0.37019	Atp2b4/Nos3/Arg2	3
BP	GO:0034383	low-density lipoprotein particle clearance	3/938	24/28943	0.041395	0.398382	0.37019	Crp/Cd36/Abcc8	3
BP	GO:0032288	myelin assembly	3/938	25/28943	0.0459411	0.410123	0.381099	Nfasc/Cntnap1/Tppp	3
BP	GO:1900543	negative regulation of purine nucleotide metabolic process	3/938	25/28943	0.0459411	0.410123	0.381099	Slc4a1/Entpd1/Ppargc1a	3
BP	GO:1902993	positive regulation of amyloid precursor protein catabolic process	3/938	25/28943	0.0459411	0.410123	0.381099	Efna3/Gsap/Clu	3
BP	GO:0002424	T cell mediated immune response to tumor cell	2/938	10/28943	0.0397274	0.390682	0.363034	Muc4/Mr1	2
BP	GO:0002784	regulation of antimicrobial peptide production	2/938	10/28943	0.0397274	0.390682	0.363034	Klk7/Evpl	2
BP	GO:0002840	regulation of T cell mediated immune response to tumor cell	2/938	10/28943	0.0397274	0.390682	0.363034	Muc4/Mr1	2
BP	GO:0002858	regulation of natural killer cell mediated cytotoxicity directed against tumor cell target	2/938	10/28943	0.0397274	0.390682	0.363034	Klre1/Ceacam1	2
BP	GO:0006196	AMP catabolic process	2/938	10/28943	0.0397274	0.390682	0.363034	Nt5c1b/Nt5e	2
BP	GO:0010496	intercellular transport	2/938	10/28943	0.0397274	0.390682	0.363034	Mip/Arc	2
BP	GO:0016185	synaptic vesicle budding from presynaptic endocytic zone membrane	2/938	10/28943	0.0397274	0.390682	0.363034	Ap3b2/Slc2a4	2
BP	GO:0032836	glomerular basement membrane development	2/938	10/28943	0.0397274	0.390682	0.363034	Col4a3/Sulf1	2
BP	GO:0051001	negative regulation of nitric-oxide synthase activity	2/938	10/28943	0.0397274	0.390682	0.363034	Atp2b4/Arg2	2
BP	GO:0051121	hepoxilin metabolic process	2/938	10/28943	0.0397274	0.390682	0.363034	Alox12b/Gstm7	2
BP	GO:0051122	hepoxilin biosynthetic process	2/938	10/28943	0.0397274	0.390682	0.363034	Alox12b/Gstm7	2
BP	GO:0060710	chorio-allantoic fusion	2/938	10/28943	0.0397274	0.390682	0.363034	Lef1/Vcam1	2
BP	GO:0070257	positive regulation of mucus secretion	2/938	10/28943	0.0397274	0.390682	0.363034	Alox12b/Sytl2	2
BP	GO:0071670	smooth muscle cell chemotaxis	2/938	10/28943	0.0397274	0.390682	0.363034	Pdgfd/Aif1	2
BP	GO:0002420	natural killer cell mediated cytotoxicity directed against tumor cell target	2/938	11/28943	0.047532	0.410123	0.381099	Klre1/Ceacam1	2
BP	GO:0002855	regulation of natural killer cell mediated immune response to tumor cell	2/938	11/28943	0.047532	0.410123	0.381099	Klre1/Ceacam1	2
BP	GO:0015824	proline transport	2/938	11/28943	0.047532	0.410123	0.381099	Slc36a2/Slc6a15	2
BP	GO:0032621	interleukin-18 production	2/938	11/28943	0.047532	0.410123	0.381099	Nlrp9b/Nlrp3	2
BP	GO:0035701	hematopoietic stem cell migration	2/938	11/28943	0.047532	0.410123	0.381099	Enpp1/Jam2	2
BP	GO:0071415	cellular response to purine-containing compound	2/938	11/28943	0.047532	0.410123	0.381099	Gstm7/P2ry6	2
BP	GO:0099612	protein localization to axon	2/938	11/28943	0.047532	0.410123	0.381099	Nfasc/Cntnap1	2
CC	GO:0005938	cell cortex	17/945	306/28804	0.0250655	0.259858	0.235699	Ermn/Snca/Exoc3l2/Ooep/Slc4a1/Sptbn5/Arhgef9/Frmpd1/Pclo/Septin1/Cdh1/Myzap/Septin4/Gnai1/Pla2g4c/Misp/Fam110c	17
CC	GO:0031253	cell projection membrane	17/945	320/28804	0.0361169	0.31561	0.286268	Enpep/Cd36/Cacna1d/Ace/Muc4/Cybrd1/Gabra3/Ceacam1/Anpep/Folr1/Kcnc2/Robo1/Aif1/Atp8b1/Amn/Adora1/Slc5a8	17
CC	GO:0099568	cytoplasmic region	16/945	229/28804	0.0038532	0.0653562	0.05928	Ooep/Dnah5/Odad2/Efhc1/Sptbn5/Kif17/Pclo/Ccdc63/Spef1l/Tubb4a/Gnai1/Dnajb13/Ccdc96/Rsph4a/Cfap52/Arc	16
CC	GO:0005802	trans-Golgi network	15/945	250/28804	0.0186251	0.216149	0.196054	Rbfox1/Slc24a5/Chst1/Pclo/Gsap/Ap3b2/Atp8b3/Cdh1/Atp7b/Slc2a4/Atp8b1/Fut7/Cln3/Tgfbi/Baiap3	15
CC	GO:0031225	anchored component of membrane	14/945	198/28804	0.00596215	0.0928452	0.0842134	Rtn4rl2/Ly6d/Vcam1/Efna3/Alpl/Ceacam1/Folr1/Nt5e/Ly6i/Ncam2/Car15/Mdga1/Ntng2/Lypd6b	14
CC	GO:0030016	myofibril	13/945	223/28804	0.0332218	0.311719	0.282738	Myl1/Xirp2/Lmod3/Cacna1d/Myh6/Slc4a1/Atp2b4/Myl9/Myom2/Myzap/Fkbp1b/Scn8a/Klhl41	13
CC	GO:0043292	contractile fiber	13/945	236/28804	0.0485213	0.350785	0.318172	Myl1/Xirp2/Lmod3/Cacna1d/Myh6/Slc4a1/Atp2b4/Myl9/Myom2/Myzap/Fkbp1b/Scn8a/Klhl41	13
CC	GO:0043296	apical junction complex	12/945	167/28804	0.00924407	0.116475	0.105647	Nfasc/Clmp/Cldn9/Cdh1/Atp7b/Cdh5/Plxdc1/Cntnap1/Jam2/Cldn1/Cldn19/Cldn7	12
CC	GO:0030017	sarcomere	12/945	198/28804	0.0308241	0.295509	0.268035	Xirp2/Lmod3/Cacna1d/Myh6/Slc4a1/Atp2b4/Myl9/Myom2/Myzap/Fkbp1b/Scn8a/Klhl41	12
CC	GO:0098862	cluster of actin-based cell projections	12/945	205/28804	0.0386462	0.31561	0.286268	Enpep/Cd36/Ceacam16/Ace/Cybrd1/Anpep/Folr1/Lctl/Atp8b1/Rapgef4/Amn/Slc5a8	12
CC	GO:0048786	presynaptic active zone	11/945	99/28804	0.000406302	0.0135686	0.0123071	Cacna1d/Atp2b4/P2ry4/Pclo/Stx1b/Gpm6a/Cntnap1/Arhgap44/Scn8a/Adora1/Ntng2	11
CC	GO:0005903	brush border	11/945	144/28804	0.00803633	0.104236	0.0945451	Enpep/Cd36/Ace/Cybrd1/Anpep/Folr1/Lctl/Atp8b1/Rapgef4/Amn/Slc5a8	11
CC	GO:0070160	tight junction	11/945	152/28804	0.0117867	0.144387	0.130963	Nfasc/Clmp/Cldn9/Atp7b/Cdh5/Plxdc1/Cntnap1/Jam2/Cldn1/Cldn19/Cldn7	11
CC	GO:0031526	brush border membrane	9/945	79/28804	0.00111767	0.0259418	0.02353	Enpep/Cd36/Ace/Cybrd1/Anpep/Folr1/Atp8b1/Amn/Slc5a8	9
CC	GO:0005923	bicellular tight junction	9/945	142/28804	0.044766	0.350339	0.317768	Clmp/Cldn9/Atp7b/Cdh5/Plxdc1/Jam2/Cldn1/Cldn19/Cldn7	9
CC	GO:0031674	I band	9/945	144/28804	0.0481706	0.350785	0.318172	Xirp2/Cacna1d/Myh6/Slc4a1/Atp2b4/Myl9/Myzap/Fkbp1b/Scn8a	9
CC	GO:0001750	photoreceptor outer segment	8/945	84/28804	0.006316	0.0928452	0.0842134	Opn3/Sptbn5/Arr3/Kif17/Rapgef4/Grk1/Rrh/Opn1sw	8
CC	GO:0097733	photoreceptor cell cilium	8/945	115/28804	0.0357924	0.31561	0.286268	Opn3/Sptbn5/Arr3/Kif17/Rapgef4/Grk1/Rrh/Opn1sw	8
CC	GO:0001533	cornified envelope	7/945	61/28804	0.00374004	0.0653562	0.05928	Flg/Klk7/Lgals7/Serpinb5/Sprr2e/Krt14/Evpl	7
CC	GO:0043195	terminal bouton	7/945	88/28804	0.0256347	0.259858	0.235699	Cckar/Snca/Grik1/Pclo/Kcnc2/Adora1/Opn1sw	7
CC	GO:0005901	caveola	7/945	96/28804	0.0386097	0.31561	0.286268	Cd36/Ptgs2/Nos3/Cdh1/Adtrp/Asah2/Cln3	7
CC	GO:0030175	filopodium	7/945	99/28804	0.0444128	0.350339	0.317768	Crp/Ermn/Npcd/Vcam1/Spef1l/Gpm6a/Tubb3	7
CC	GO:0098945	intrinsic component of presynaptic active zone membrane	6/945	33/28804	0.000636489	0.015594	0.0141442	Cacna1d/Atp2b4/P2ry4/Gpm6a/Scn8a/Ntng2	6
CC	GO:0060076	excitatory synapse	6/945	79/28804	0.0452819	0.350339	0.317768	Pclo/Slc16a7/Syt1/Slc1a6/Rapgef4/Scn8a	6
CC	GO:0042611	MHC protein complex	5/945	38/28804	0.00769338	0.104236	0.0945451	H2-M10.4/Mr1/H2-DMa/H2-Ab1/H2-Aa	5
CC	GO:0098688	parallel fiber to Purkinje cell synapse	4/945	32/28804	0.0199543	0.225637	0.204659	Pclo/Slc16a7/Slc1a6/Scn8a	4
CC	GO:0031430	M band	3/945	19/28804	0.0230443	0.254064	0.230443	Lmod3/Myom2/Klhl41	3
CC	GO:0030673	axolemma	3/945	20/28804	0.0264643	0.259858	0.235699	Kcnc2/Robo1/Adora1	3
CC	GO:0033268	node of Ranvier	3/945	20/28804	0.0264643	0.259858	0.235699	Nfasc/Cdh1/Scn8a	3
MF	GO:0033218	amide binding	23/934	452/28404	0.0267722	0.258352	0.233905	Ramp1/Enpep/Cd36/Cckar/Tlr1/Trhde/H2-M10.4/Gstm7/Gstm6/Gsap/Cemip/Anpep/Folr1/Ftcd/Clu/Glp2r/Sstr2/Inhba/Fkbp1b/H2-Ab1/H2-Aa/Tubb3/Srp54b	23
MF	GO:0042277	peptide binding	20/934	377/28404	0.0254364	0.257507	0.23314	Ramp1/Enpep/Cd36/Cckar/Tlr1/Trhde/H2-M10.4/Gstm7/Gstm6/Gsap/Cemip/Anpep/Clu/Glp2r/Sstr2/Inhba/H2-Ab1/H2-Aa/Tubb3/Srp54b	20
MF	GO:0005319	lipid transporter activity	13/934	166/28404	0.00343752	0.121451	0.109958	Fabp4/Cd36/Slc10a6/Ceacam1/Ano9/Atp8b3/Stra6/Abcc3/Gramd1c/Abca17/Atp8b1/Slc5a8/Slc10a1	13
MF	GO:0019902	phosphatase binding	13/934	234/28404	0.046573	0.348789	0.315784	Ros1/Atp2b4/Cacna1b/Klre1/Ceacam1/Siglecg/Sytl2/Cdh1/Cdh5/Skap1/Csf1r/Ppp1r16b/Ppp1r10	13
MF	GO:0019903	protein phosphatase binding	11/934	185/28404	0.0427856	0.328071	0.297027	Ros1/Atp2b4/Cacna1b/Klre1/Ceacam1/Cdh1/Cdh5/Skap1/Csf1r/Ppp1r16b/Ppp1r10	11
MF	GO:0016798	hydrolase activity, acting on glycosyl bonds	10/934	139/28404	0.0167401	0.209252	0.189451	Tlr1/Hpse2/Ovgp1/Acer2/Cemip/Lctl/Naglu/Asah2/Otog/Hyal3	10
MF	GO:0004497	monooxygenase activity	10/934	152/28404	0.0290018	0.273041	0.247204	Fmo4/Fmo1/Fmo5/Cyp7b1/Nos3/Cyp11a1/Akr1c14/Cyp2d22/Miox/Cyp3a13	10
MF	GO:0072341	modified amino acid binding	9/934	108/28404	0.00933425	0.172549	0.156221	Syt3/Gstm7/Gstm6/Nox4/Sytl2/Folr1/Syt1/Ftcd/Gsdmc4	9
MF	GO:1990782	protein tyrosine kinase binding	9/934	126/28404	0.0234948	0.245108	0.221914	Alkal2/Grb14/Lrp4/Artn/Ceacam1/Nox4/Cdh1/Cdh5/Pitpnm3	9
MF	GO:0038024	cargo receptor activity	8/934	83/28404	0.00595685	0.155531	0.140814	Cd36/Cd163/Tfr2/Folr1/Enpp1/Asgr1/Enpp2/Tmprss2	8
MF	GO:0033293	monocarboxylic acid binding	8/934	93/28404	0.0115768	0.185224	0.167697	Fabp4/Cd36/Snca/Gstm7/Gsta4/Rbp1/Akr1c14/Pygl	8
MF	GO:0004553	hydrolase activity, hydrolyzing O-glycosyl compounds	8/934	98/28404	0.015529	0.207519	0.187882	Ovgp1/Acer2/Cemip/Lctl/Naglu/Asah2/Otog/Hyal3	8
MF	GO:0016709	oxidoreductase activity, acting on paired donors, with incorporation or reduction of molecular oxygen, NAD(P)H as one donor, and incorporation of one atom of oxygen	7/934	64/28404	0.00495461	0.152998	0.13852	Fmo4/Fmo1/Fmo5/Cyp7b1/Nos3/Akr1c14/Cyp2d22	7
MF	GO:0050660	flavin adenine dinucleotide binding	7/934	87/28404	0.0245184	0.252376	0.228494	Chdh/Fmo4/Fmo1/Dpyd/Fmo5/Nos3/Cyb5r2	7
MF	GO:0005249	voltage-gated potassium channel activity	7/934	95/28404	0.037171	0.322427	0.291916	Kcnj10/Kcnj2/Kcnj15/Kcng3/Kcng2/Kcnc2/Kcnk7	7
MF	GO:0008235	metalloexopeptidase activity	6/934	61/28404	0.0148823	0.206141	0.186634	Enpep/Cpz/Trhde/Ace/Anpep/Cpe	6
MF	GO:0005504	fatty acid binding	6/934	62/28404	0.0160322	0.207519	0.187882	Fabp4/Cd36/Snca/Gstm7/Gsta4/Rbp1	6
MF	GO:0016903	oxidoreductase activity, acting on the aldehyde or oxo group of donors	6/934	66/28404	0.0212444	0.244787	0.221623	Aldh1a3/Fmo5/Aldh1l1/Akr1c14/Aldh1a1/Ogdhl	6
MF	GO:0004364	glutathione transferase activity	5/934	31/28404	0.00317441	0.121451	0.109958	Gstt4/Gstm7/Gstm6/Gstt1/Gsta4	5
MF	GO:0030551	cyclic nucleotide binding	5/934	37/28404	0.006927	0.165216	0.149582	Prkar2b/Fkbp1b/Popdc2/Prkg1/Rapgef4	5
MF	GO:0008009	chemokine activity	5/934	41/28404	0.0106966	0.179516	0.162529	Cxcl13/Cxcl3/Ccl9/Ccl28/Ccl4	5
MF	GO:0005044	scavenger receptor activity	5/934	43/28404	0.0130236	0.197141	0.178486	Cd36/Cd163/Enpp1/Enpp2/Tmprss2	5
MF	GO:0001222	transcription corepressor binding	5/934	51/28404	0.025684	0.257507	0.23314	Lef1/Usp11/Per3/Pclo/Nr1d1	5
MF	GO:0019829	ATPase-coupled cation transmembrane transporter activity	5/934	52/28404	0.0276731	0.263749	0.238791	Abcc8/Atp2b4/Atp7b/Atp4b/Atp13a4	5
MF	GO:0005544	calcium-dependent phospholipid binding	5/934	55/28404	0.0342156	0.300605	0.272159	Syt3/Pclo/Syt1/Cpne5/Pla2g4c	5
MF	GO:0031005	filamin binding	4/934	17/28404	0.00196284	0.0947071	0.0857451	Xirp1/Hspb7/Fblim1/Ceacam1	4
MF	GO:0030506	ankyrin binding	4/934	23/28404	0.00624543	0.155531	0.140814	Cacna1d/Slc4a1/Rhag/Cdh1	4
MF	GO:0015125	bile acid transmembrane transporter activity	4/934	24/28404	0.00730247	0.165216	0.149582	Slc10a6/Ceacam1/Abcc3/Slc10a1	4
MF	GO:0050750	low-density lipoprotein particle receptor binding	4/934	29/28404	0.0143427	0.205998	0.186505	Crp/Syt1/Clu/Mmp13	4
MF	GO:0070325	lipoprotein particle receptor binding	4/934	33/28404	0.022296	0.245108	0.221914	Crp/Syt1/Clu/Mmp13	4
MF	GO:0004382	GDP phosphatase activity	3/934	10/28404	0.00357636	0.121451	0.109958	Entpd1/Entpd4b/Entpd3	3
MF	GO:0045134	UDP phosphatase activity	3/934	10/28404	0.00357636	0.121451	0.109958	Entpd1/Entpd4b/Entpd3	3
MF	GO:0019215	intermediate filament binding	3/934	14/28404	0.00983438	0.172549	0.156221	Flg/Krt14/Evpl	3
MF	GO:0042043	neurexin family protein binding	3/934	14/28404	0.00983438	0.172549	0.156221	Sytl2/Cpe/Sytl1	3
MF	GO:0017110	nucleoside diphosphate phosphatase activity	3/934	15/28404	0.0119964	0.185224	0.167697	Entpd1/Entpd4b/Entpd3	3
MF	GO:0045295	gamma-catenin binding	3/934	15/28404	0.0119964	0.185224	0.167697	Lef1/Dsc3/Cdh1	3
MF	GO:0004029	aldehyde dehydrogenase (NAD+) activity	3/934	17/28404	0.0170763	0.209252	0.189451	Aldh1a3/Aldh1l1/Aldh1a1	3
MF	GO:0016918	retinal binding	3/934	17/28404	0.0170763	0.209252	0.189451	Opn3/Stra6/Rbp1	3
MF	GO:0001758	retinal dehydrogenase activity	3/934	18/28404	0.0199999	0.233938	0.211801	Aldh1a3/Akr1c14/Aldh1a1	3
MF	GO:0015929	hexosaminidase activity	3/934	18/28404	0.0199999	0.233938	0.211801	Cemip/Naglu/Hyal3	3
MF	GO:0001614	purinergic nucleotide receptor activity	3/934	19/28404	0.023181	0.245108	0.221914	P2ry4/Gpr34/P2ry6	3
MF	GO:0004030	aldehyde dehydrogenase [NAD(P)+] activity	3/934	19/28404	0.023181	0.245108	0.221914	Aldh1a3/Aldh1l1/Aldh1a1	3
MF	GO:0015295	solute:proton symporter activity	3/934	19/28404	0.023181	0.245108	0.221914	Slc36a2/Slc39a8/Slc2a4	3
MF	GO:0016502	nucleotide receptor activity	3/934	19/28404	0.023181	0.245108	0.221914	P2ry4/Gpr34/P2ry6	3
MF	GO:0050998	nitric-oxide synthase binding	3/934	21/28404	0.0303153	0.278197	0.251872	Atp2b4/Nos3/Arg2	3
MF	GO:0030552	cAMP binding	3/934	22/28404	0.0342658	0.300605	0.272159	Prkar2b/Popdc2/Rapgef4	3
MF	GO:0032794	GTPase activating protein binding	3/934	22/28404	0.0342658	0.300605	0.272159	Cdh1/Gnai1/Gnao1	3
MF	GO:0005242	inward rectifier potassium channel activity	3/934	23/28404	0.0384689	0.322804	0.292258	Kcnj10/Kcnj2/Kcnj15	3
MF	GO:0070006	metalloaminopeptidase activity	3/934	23/28404	0.0384689	0.322804	0.292258	Enpep/Trhde/Anpep	3
MF	GO:0005112	Notch binding	3/934	24/28404	0.0429212	0.328071	0.297027	Dtx1/Tcim/Dner	3
MF	GO:0031683	G-protein beta/gamma-subunit complex binding	3/934	24/28404	0.0429212	0.328071	0.297027	Gnai1/Adora1/Gnao1	3
MF	GO:0035250	UDP-galactosyltransferase activity	3/934	24/28404	0.0429212	0.328071	0.297027	Abo/B3galt1/A4galt	3
MF	GO:0005212	structural constituent of eye lens	3/934	25/28404	0.047619	0.348789	0.315784	Hspb2/Cryba1/Mip	3
MF	GO:0016174	NAD(P)H oxidase H2O2-forming activity	2/934	10/28404	0.040795	0.324678	0.293954	Fmo5/Nox4	2
MF	GO:0008253	5'-nucleotidase activity	2/934	11/28404	0.0487943	0.348789	0.315784	Nt5c1b/Nt5e	2
MF	GO:0008331	high voltage-gated calcium channel activity	2/934	11/28404	0.0487943	0.348789	0.315784	Cacna1d/Cacna1b	2
MF	GO:0097677	STAT family protein binding	2/934	11/28404	0.0487943	0.348789	0.315784	Fam220a/H2bc9	2
