# Supplementary material for: The Potential Mechanisms Involved in the Disruption of Spermatogenesis in Mice by Nanoplastics and Microplastics
Source: Biomedicines. 2024 Aug 1;12(8):1714. doi: 10.3390/biomedicines12081714 (PMC11351746; doi:10.3390/biomedicines12081714)
Supplement: Supplementary file 1 [file biomedicines-12-01714-s001.zip › Supplementary Table S4.xlsx]

## Sheet: Sheet1
MPs
ONTOLOGY	ID	Description	GeneRatio	BgRatio	pvalue	p.adjust	qvalue	geneID	Count
BP	GO:0050678	regulation of epithelial cell proliferation	25/794	442/28943	0.000587354	0.074223	0.0655661	Sfn/Bmp2/Apoh/Bmp6/Sulf1/Irf6/Serpinb5/Cyp7b1/Kdr/Cdh1/Nr1d1/Robo1/Cldn1/Dll4/Il6/Esr1/Ednra/Rgcc/Sparc/Agtr1a/Fgf1/Mmrn2/Gpbar1/Ihh/Nodal	25
BP	GO:0001667	ameboidal-type cell migration	23/794	471/28943	0.0059714	0.138785	0.122598	Cln3/Apoh/Atp2b4/Ptgs2/Kdr/Arhgdib/Insl3/Adtrp/Enpp2/Robo1/Angpt4/Sema6d/Dll4/Srpx2/Ednra/Rgcc/Sparc/Pecam1/Nrtn/Fgf1/Foxc2/Mmrn2/Nodal	23
BP	GO:0007178	transmembrane receptor protein serine/threonine kinase signaling pathway	22/794	407/28943	0.00214967	0.105659	0.0933354	Bmp2/Bmp6/Sulf1/Bmp8b/Kdr/Col1a2/Kcp/Lrrc32/Chrdl2/Sfrp4/Slc2a10/Chrdl1/Smad9/Ltbp4/Sorl1/Tbx20/Tmprss6/Inhbe/Amh/Nodal/Wfikkn2/Mir145a	22
BP	GO:0001503	ossification	22/794	426/28943	0.00371919	0.125128	0.110534	Bmp2/Bglap2/Bmp6/Nppc/Ptgs2/Lrp4/Alpl/Bmp8b/Col1a2/Chrdl2/Enpp1/Adamts7/Map2k6/Chrdl1/Il6/Tnfrsf11a/Scube2/Notum/Bglap/Foxc2/Ihh/Mir30c-1	22
BP	GO:0050808	synapse organization	22/794	496/28943	0.0195563	0.222912	0.196912	Mdga1/Cln3/Sez6l/Snca/Lrp4/Arhgef9/Tnc/Cdh1/Gpm6a/Ndrg2/Cntnap1/Dnm3/Srpx2/Chrdl1/Glrb/Clstn3/Arhgef15/Sparc/Slc8a3/Colq/Dok7/Nptx1	22
BP	GO:0045765	regulation of angiogenesis	21/794	308/28943	0.000136422	0.0499418	0.0441169	Cd36/Apoh/Sulf1/Atp2b4/Kdr/Enpp2/Emilin2/Angpt4/Hgf/Tspan12/Hspb6/Rgcc/Sphk1/Ramp2/Sparc/Agtr1a/Fgf1/Cd160/Foxc2/Klf2/Nodal	21
BP	GO:1901342	regulation of vasculature development	21/794	312/28943	0.000163017	0.0499418	0.0441169	Cd36/Apoh/Sulf1/Atp2b4/Kdr/Enpp2/Emilin2/Angpt4/Hgf/Tspan12/Hspb6/Rgcc/Sphk1/Ramp2/Sparc/Agtr1a/Fgf1/Cd160/Foxc2/Klf2/Nodal	21
BP	GO:0006790	sulfur compound metabolic process	20/794	335/28943	0.00104887	0.0989513	0.0874101	AK157302/Snca/Gstt4/Sulf1/B3gnt7/Chst1/Enpp1/Gstt1/Gsta4/Tdo2/Acot11/Acsm3/Ggt5/Ednra/Acpp/Hs3st3b1/Acsl6/Iba57/Gpx3/Hmgcs2	20
BP	GO:0006816	calcium ion transport	20/794	449/28943	0.0241734	0.247795	0.218893	P2ry6/Gnao1/Cabp4/Ramp1/Snca/Atp2b4/Ptgs2/Slc24a5/Atp2b3/Grin3a/Ednra/Ramp2/Agtr1a/Slc8a3/Best1/Slc30a1/Gpr35/Hrh1/Ehd3/F2	20
BP	GO:0006631	fatty acid metabolic process	20/794	453/28943	0.0262231	0.258385	0.228249	Elovl3/Cd36/Snca/Fmo4/Ptgs2/Ppargc1a/Mlxipl/Enpp1/Ephx2/Adtrp/Prkar2b/Cyp2d22/Asah2/Acot11/Acsm3/Ggt5/Sphk1/Acsl6/Liph/Plin5	20
BP	GO:0072521	purine-containing compound metabolic process	20/794	483/28943	0.0460278	0.298373	0.263572	Snca/Esrrb/Nppc/Dpyd/Ppargc1a/Mlxipl/Enpp1/Gda/Dhtkd1/Tdo2/Acot11/Acsm3/Acpp/Nudt16/Acsl6/Gmpr/Pde9a/Cbfa2t3/Eno4/Hmgcs2	20
BP	GO:0061138	morphogenesis of a branching epithelium	19/794	229/28943	2.05931e-05	0.0152183	0.0134433	Bmp2/Sulf1/Wnt6/Tnc/Kdr/Cdh1/Lama1/Pax8/Dll4/Hgf/Il6/Esr1/Ednra/Tbx20/Hs3st3b1/Agtr1a/Fgf1/Foxc2/Ihh	19
BP	GO:0009100	glycoprotein metabolic process	19/794	355/28943	0.00462611	0.130259	0.115067	Atp4b/Ramp1/St8sia4/Bmp2/Sulf1/B3gnt7/Gal3st2c/Galnt3/B3galt1/Slc39a8/Col11a1/Adamts7/Naglu/Slc2a10/Hs3st3b1/Large2/Slc4a10/Ihh/Galnt16	19
BP	GO:0007281	germ cell development	19/794	395/28943	0.0135641	0.193435	0.170873	Tcp11/Tssk1/Hook1/Nppc/Grb14/Xlr3a/Bmp8b/Ccdc63/Insl3/Tdrd1/Ednra/Klhl10/Spag6/Amh/Catsperd/Ihh/Spag17/Septin14/Nodal	19
BP	GO:0060562	epithelial tube morphogenesis	19/794	397/28943	0.014234	0.198977	0.17577	Bmp2/Wnt6/Tnc/Kdr/Robo1/Lama1/Pax8/Dll4/Esr1/Ednra/Tbx20/Hs3st3b1/Ccdc103/Agtr1a/Fgf1/Foxc2/Mmrn2/Ihh/Nodal	19
BP	GO:0002237	response to molecule of bacterial origin	19/794	407/28943	0.0179826	0.218323	0.192859	Card9/Cd36/Tlr1/Aicda/Snca/Bmp6/Ptgs2/Slpi/Ptgfr/Nr1d1/Cd300lb/Fcgr4/Il6/Ednra/Nuggc/Tnfrsf11a/Ncf2/Mir30c-1/Gfi1	19
BP	GO:0043254	regulation of protein-containing complex assembly	19/794	425/28943	0.0266123	0.261059	0.230611	Fes/Cldn7/Tppp/Cd36/Snca/Stmn2/Fblim1/Csf3/Tubb4a/Gda/Esr1/Sorl1/Tbx20/Mmp3/Tmc8/Inpp5j/Pecam1/Carmil2/Foxc2	19
BP	GO:0051090	regulation of DNA-binding transcription factor activity	19/794	436/28943	0.0332438	0.270531	0.238978	Card9/Bmp2/Cd36/Trim40/Ppargc1a/Enpp1/Csf3/Sfrp4/Il6/Esr1/Rgcc/Sphk1/Tnfrsf11a/Nr0b2/Amh/Foxj1/Fosl1/Gfi1/Nodal	19
BP	GO:0052547	regulation of peptidase activity	19/794	445/28943	0.0395239	0.28205	0.249153	Card9/Spink10/Sfn/Snca/Serpinb5/Serpinb8/Ptgs2/Slpi/Cdh1/Robo1/Hgf/Il6/Rcn3/Perp/Sorl1/Pbp2/Spink4/Nodal/Wfikkn2	19
BP	GO:0019693	ribose phosphate metabolic process	19/794	456/28943	0.0483246	0.303071	0.267722	Snca/Esrrb/Nppc/Dpyd/Ppargc1a/Mlxipl/Enpp1/Pygl/Gda/Dhtkd1/Tdo2/Acot11/Acsm3/Acsl6/Gmpr/Pde9a/Cbfa2t3/Eno4/Hmgcs2	19
BP	GO:0090596	sensory organ morphogenesis	18/794	321/28943	0.00356467	0.125128	0.110534	Grk1/Cabp4/Prrx2/Frzb/Col11a1/Kdr/Enpp1/Stra6/Naglu/Pax8/Kcnq4/Col8a2/Tspan12/Ednra/Pls1/Lhfpl5/Ihh/Gfi1	18
BP	GO:0010631	epithelial cell migration	18/794	328/28943	0.00445566	0.130259	0.115067	Cln3/Apoh/Atp2b4/Ptgs2/Kdr/Insl3/Adtrp/Enpp2/Robo1/Angpt4/Dll4/Srpx2/Rgcc/Sparc/Pecam1/Fgf1/Foxc2/Mmrn2	18
BP	GO:0090132	epithelium migration	18/794	330/28943	0.00474147	0.130259	0.115067	Cln3/Apoh/Atp2b4/Ptgs2/Kdr/Insl3/Adtrp/Enpp2/Robo1/Angpt4/Dll4/Srpx2/Rgcc/Sparc/Pecam1/Fgf1/Foxc2/Mmrn2	18
BP	GO:0090130	tissue migration	18/794	332/28943	0.00504217	0.132408	0.116965	Cln3/Apoh/Atp2b4/Ptgs2/Kdr/Insl3/Adtrp/Enpp2/Robo1/Angpt4/Dll4/Srpx2/Rgcc/Sparc/Pecam1/Fgf1/Foxc2/Mmrn2	18
BP	GO:0009991	response to extracellular stimulus	18/794	420/28943	0.0428848	0.288108	0.254505	Fes/Angptl4/Bglap2/Bmp6/Vcam1/Dpyd/Alpl/Bmp8b/Aqp3/Ppargc1a/Enpp1/Rbp1/Sorl1/Lct/Bglap/Vgf/Npff/Fosl1	18
BP	GO:0033002	muscle cell proliferation	17/794	266/28943	0.0011707	0.0998948	0.0882436	P2ry6/Bmp2/Ptgs2/Ppargc1a/Enpp1/Ndrg2/Aif1/Notch3/Hgf/Il6/Esr1/Ednra/Tbx20/Agtr1a/Fgf1/Foxc2/Mir145a	17
BP	GO:0046394	carboxylic acid biosynthetic process	17/794	298/28943	0.00382918	0.125128	0.110534	Cln3/Elovl3/Atp2b4/Ptgs2/Cyp7b1/Mlxipl/Rdh1/Rbp1/Nr1d1/Asah2/Sdsl/Ldhb/Acsm3/Ggt5/Sphk1/Slc1a3/Liph	17
BP	GO:0016053	organic acid biosynthetic process	17/794	299/28943	0.00395961	0.126309	0.111577	Cln3/Elovl3/Atp2b4/Ptgs2/Cyp7b1/Mlxipl/Rdh1/Rbp1/Nr1d1/Asah2/Sdsl/Ldhb/Acsm3/Ggt5/Sphk1/Slc1a3/Liph	17
BP	GO:0090287	regulation of cellular response to growth factor stimulus	17/794	318/28943	0.00721846	0.152248	0.134491	Bmp2/Sulf1/Atp2b4/Kdr/Kcp/Chrdl2/Sfrp4/Robo1/Slc2a10/Chrdl1/Tspan12/Sorl1/Tbx20/Tmprss6/Fgf1/Mmrn2/Wfikkn2	17
BP	GO:0048562	embryonic organ morphogenesis	17/794	333/28943	0.0110913	0.176269	0.15571	Prrx2/Frzb/Col11a1/Enpp1/Stra6/Naglu/Pax8/Kcnq4/Ednra/Pls1/Tbx20/Ccdc103/Foxc2/Lhfpl5/Ihh/Gfi1/Nodal	17
BP	GO:0060249	anatomical structure homeostasis	17/794	346/28943	0.0156388	0.206376	0.182305	Col14a1/Esrrb/Ptgs2/P2ry4/Slc39a8/Kdr/Oas1e/Enpp1/Csf1r/Fcgr4/Tmem175/Il6/Rcn3/Cib2/Klhl10/Tnfrsf11a/Ihh	17
BP	GO:0045861	negative regulation of proteolysis	17/794	361/28943	0.0225559	0.239265	0.211359	Spink10/Sfn/Cln3/Snca/Serpinb5/Serpinb8/Ptgs2/Slpi/Cdh1/Hgf/Il6/Sorl1/Pbp2/F2/Spink4/Ttc36/Wfikkn2	17
BP	GO:0048167	regulation of synaptic plasticity	17/794	378/28943	0.0329626	0.270531	0.238978	Cln3/Kcnj10/Snca/Grik1/Ptgs2/Kdr/Ptpn5/Enpp1/Lzts1/Chrdl1/Slc8a3/Slc4a10/Vgf/Hrh1/Mir30c-1/Pirb/Mir145a	17
BP	GO:0032496	response to lipopolysaccharide	17/794	386/28943	0.0389306	0.28205	0.249153	Cd36/Aicda/Snca/Bmp6/Ptgs2/Slpi/Ptgfr/Nr1d1/Cd300lb/Fcgr4/Il6/Ednra/Nuggc/Tnfrsf11a/Ncf2/Mir30c-1/Gfi1	17
BP	GO:0043542	endothelial cell migration	16/794	234/28943	0.000796014	0.086086	0.0760454	Cln3/Apoh/Atp2b4/Ptgs2/Kdr/Adtrp/Robo1/Angpt4/Dll4/Srpx2/Rgcc/Sparc/Pecam1/Fgf1/Foxc2/Mmrn2	16
BP	GO:0044262	cellular carbohydrate metabolic process	16/794	302/28943	0.00972695	0.173629	0.153378	Miox/P2ry6/Cd36/Snca/Esrrb/B3gnt7/Ppargc1a/Mogat2/Enpp1/Nr1d1/Pygl/Hsd11b1/Il6/Inpp5j/Lct/Cbfa2t3	16
BP	GO:0007548	sex differentiation	16/794	317/28943	0.0148488	0.199548	0.176274	Col9a3/Msh4/Adam1a/Lhb/Bmp6/Kdr/Insl3/Stra6/Smad9/Esr1/Rnase10/Klhl10/Adam39/Vgf/Amh/Dach2	16
BP	GO:0051346	negative regulation of hydrolase activity	16/794	366/28943	0.0466492	0.30196	0.266741	Spink10/Sfn/Angptl4/Snca/Serpinb5/Serpinb8/Ptgs2/Slpi/Hgf/Il6/Sorl1/Pecam1/Pbp2/Spink4/Wfikkn2/Plin5	16
BP	GO:0051604	protein maturation	16/794	367/28943	0.0475953	0.302982	0.267644	Cln3/AK157302/Apoh/Tfr2/Kel/Anpep/Cdh1/Cpe/Perp/Sorl1/F13a1/F5/Spon1/Ihh/F2/Asprv1	16
BP	GO:0048754	branching morphogenesis of an epithelial tube	15/794	191/28943	0.000270925	0.0575572	0.050844	Bmp2/Wnt6/Tnc/Kdr/Lama1/Pax8/Dll4/Esr1/Ednra/Tbx20/Hs3st3b1/Agtr1a/Fgf1/Foxc2/Ihh	15
BP	GO:0002064	epithelial cell development	15/794	245/28943	0.00333803	0.125128	0.110534	Sfn/Ros1/Bmp6/Frzb/Kdr/Cdh1/Cldn1/Esr1/Ednra/Rnase10/Pecam1/Col22a1/Foxc2/Dnase1l2/Ihh	15
BP	GO:0006814	sodium ion transport	15/794	250/28943	0.00402662	0.126928	0.112124	Atp4b/Slc10a1/Clcnkb/Atp2b4/Slc24a5/Slc10a6/Slc6a15/Scn2a/Ednra/Fgf11/Slc8a3/Atp4a/Slc5a4b/Slc4a10/Slc5a5	15
BP	GO:0043583	ear development	15/794	254/28943	0.00465739	0.130259	0.115067	Bmp2/Esrrb/Prrx2/Frzb/Col11a1/Enpp1/Cdh1/Stra6/Naglu/Pax8/Kcnq4/Ednra/Pls1/Lhfpl5/Gfi1	15
BP	GO:0001505	regulation of neurotransmitter levels	15/794	255/28943	0.00482702	0.130259	0.115067	Cln3/Baiap3/Kcnj10/Snca/P2ry4/Syt1/Slc1a6/Grin3a/Slc18a1/Chrna5/Sphk1/Pde1b/Colq/Slc30a1/Cspg5	15
BP	GO:0051606	detection of stimulus	15/794	283/28943	0.0120056	0.184855	0.163294	Grk1/Rrh/Opn1sw/Cabp4/Tlr1/Col11a1/Syt1/Pglyrp3/Kcnmb4/Chrna5/Piezo2/Best1/Gpr52/Lhfpl5/Pkd2l2	15
BP	GO:0050806	positive regulation of synaptic transmission	15/794	335/28943	0.044595	0.294225	0.259908	Baiap3/Snca/Grik1/Ptgs2/Ptpn5/Syt1/Enpp1/Clstn3/Lama2/Sphk1/Slc8a3/Slc1a3/Mir30c-1/Pirb/Mir145a	15
BP	GO:0010632	regulation of epithelial cell migration	14/794	248/28943	0.00895857	0.165807	0.146468	Apoh/Atp2b4/Ptgs2/Kdr/Insl3/Enpp2/Angpt4/Dll4/Srpx2/Rgcc/Sparc/Fgf1/Foxc2/Mmrn2	14
BP	GO:0031644	regulation of nervous system process	13/794	194/28943	0.00283401	0.116268	0.102707	Tppp/Kcnj10/Fcgr4/Hgf/Il6/Chrna5/Acpp/Slc8a3/Dlgap1/Gpr35/Nptx1/Tymp/Npff	13
BP	GO:1901888	regulation of cell junction assembly	13/794	222/28943	0.00865045	0.164319	0.145154	Mdga1/Snca/Kdr/Enpp2/BC024139/Cldn1/Srpx2/Col16a1/Limch1/Clstn3/Colq/Nptx1/Gpbar1	13
BP	GO:0007204	positive regulation of cytosolic calcium ion concentration	13/794	234/28943	0.0130208	0.191174	0.168876	Cd36/Ptgfr/Kdr/Ccl28/Esr1/Ednra/Cib2/Agtr1a/Slc8a3/Gpr35/Galr2/Npff/Gpr18	13
BP	GO:0006836	neurotransmitter transport	13/794	243/28943	0.017287	0.212438	0.18766	Baiap3/Kcnj10/Snca/P2ry4/Slc6a15/Syt1/Slc1a6/Grin3a/Slc18a1/Chrna5/Sphk1/Slc30a1/Cspg5	13
BP	GO:0045137	development of primary sexual characteristics	13/794	245/28943	0.0183643	0.219712	0.194086	Col9a3/Msh4/Adam1a/Lhb/Kdr/Insl3/Esr1/Rnase10/Klhl10/Adam39/Vgf/Amh/Dach2	13
BP	GO:0006520	cellular amino acid metabolic process	13/794	260/28943	0.0281232	0.267592	0.236382	Cln3/Atp2b4/Slc39a8/Ftcd/Cyp2d22/Tdo2/Azin2/Sdsl/Ggt5/Slc1a3/Ido2/Pcbd1/Ttc36	13
BP	GO:0010466	negative regulation of peptidase activity	13/794	262/28943	0.0296655	0.270531	0.238978	Spink10/Sfn/Snca/Serpinb5/Serpinb8/Ptgs2/Slpi/Hgf/Il6/Sorl1/Pbp2/Spink4/Wfikkn2	13
BP	GO:0007626	locomotory behavior	13/794	266/28943	0.0329331	0.270531	0.238978	Otog/Gnao1/Kcnj10/Sez6l/Snca/Enpp1/Naglu/Rcan2/Glrb/Pde1b/Gpr52/Slc4a10/Efnb3	13
BP	GO:0051091	positive regulation of DNA-binding transcription factor activity	13/794	271/28943	0.0373725	0.280146	0.247472	Card9/Bmp2/Cd36/Ppargc1a/Csf3/Il6/Esr1/Rgcc/Sphk1/Tnfrsf11a/Amh/Fosl1/Nodal	13
BP	GO:0002040	sprouting angiogenesis	12/794	125/28943	0.000173727	0.0499418	0.0441169	Ptgs2/Kdr/Adtrp/Robo1/Dll4/Srpx2/Ramp2/Agtr1a/Fgf1/Foxc2/Klf2/Mmrn2	12
BP	GO:0009308	amine metabolic process	12/794	127/28943	0.00020178	0.0508312	0.0449026	Cln3/Snca/Atp2b4/Vcam1/Sat2/Cyp2d22/Tdo2/Azin2/Ednra/Agtr1a/Pde1b/Ido2	12
BP	GO:0006694	steroid biosynthetic process	12/794	169/28943	0.00252605	0.108743	0.0960597	Bmp2/Bmp6/Cyp7b1/Ppargc1a/Cyp11a1/Nr1d1/Hsd11b1/Fgf1/Hrh1/Gm12248/Hmgcs2/Gfi1	12
BP	GO:0055067	monovalent inorganic cation homeostasis	12/794	171/28943	0.00278278	0.116268	0.102707	Atp4b/Cln3/Kcnj10/Rhag/Gm6377/Anpep/Tmem175/Ednra/Agtr1a/Slc1a3/Atp4a/Slc4a10	12
BP	GO:0010594	regulation of endothelial cell migration	12/794	176/28943	0.00351818	0.125128	0.110534	Apoh/Atp2b4/Ptgs2/Kdr/Angpt4/Dll4/Srpx2/Rgcc/Sparc/Fgf1/Foxc2/Mmrn2	12
BP	GO:0006575	cellular modified amino acid metabolic process	12/794	203/28943	0.0106125	0.174929	0.154527	Gstt4/Chdh/Slco4a1/Aldh1l1/Gstt1/Gsta4/Mboat2/Duoxa1/Pax8/Ggt5/Slc5a5/Gpx3	12
BP	GO:0046890	regulation of lipid biosynthetic process	12/794	205/28943	0.0114071	0.179359	0.158439	Bmp2/Bmp6/Ptgs2/Ppargc1a/Mlxipl/Rdh1/Nr1d1/Sphk1/Fgf1/Hrh1/Gfi1/Plin5	12
BP	GO:0043393	regulation of protein binding	12/794	221/28943	0.0195173	0.222912	0.196912	Ramp1/Bmp2/Slpi/Csf3/Sorl1/Tmc8/Ramp2/Plcl1/Spon1/Pcbd1/Ttc36/Wfikkn2	12
BP	GO:0048839	inner ear development	12/794	221/28943	0.0195173	0.222912	0.196912	Bmp2/Esrrb/Prrx2/Frzb/Col11a1/Cdh1/Naglu/Pax8/Kcnq4/Pls1/Lhfpl5/Gfi1	12
BP	GO:0044242	cellular lipid catabolic process	12/794	228/28943	0.0241769	0.247795	0.218893	Pla2g4c/Bglap2/Apoh/Adtrp/Enpp2/Asah2/Pla2g4e/Sorl1/Liph/Pla2g7/Lct/Plin5	12
BP	GO:0050679	positive regulation of epithelial cell proliferation	12/794	232/28943	0.0271809	0.264879	0.233985	Bmp2/Bmp6/Cyp7b1/Kdr/Cldn1/Il6/Esr1/Agtr1a/Fgf1/Gpbar1/Ihh/Nodal	12
BP	GO:0007160	cell-matrix adhesion	12/794	233/28943	0.0279725	0.26757	0.236362	Cd36/Vcam1/Kdr/Col5a3/Ccl28/Enpp2/BC024139/Col16a1/Limch1/Pecam1/Bst1/Itgad	12
BP	GO:0030324	lung development	12/794	236/28943	0.0304476	0.270531	0.238978	Rxfp1/Tnc/Kdr/Stra6/Lama1/Hsd11b1/Rcn3/Sparc/Fgf1/Klf2/Foxj1/Nodal	12
BP	GO:0030323	respiratory tube development	12/794	239/28943	0.0330766	0.270531	0.238978	Rxfp1/Tnc/Kdr/Stra6/Lama1/Hsd11b1/Rcn3/Sparc/Fgf1/Klf2/Foxj1/Nodal	12
BP	GO:0008406	gonad development	12/794	241/28943	0.0349169	0.270531	0.238978	Col9a3/Msh4/Adam1a/Lhb/Kdr/Insl3/Esr1/Rnase10/Klhl10/Adam39/Vgf/Amh	12
BP	GO:0044106	cellular amine metabolic process	11/794	121/28943	0.000511668	0.06986	0.0617119	Cln3/Snca/Atp2b4/Sat2/Cyp2d22/Tdo2/Azin2/Ednra/Agtr1a/Pde1b/Ido2	11
BP	GO:0018958	phenol-containing compound metabolic process	11/794	127/28943	0.000769146	0.0852598	0.0753156	Snca/Slco4a1/Slc24a5/Cyp2d22/Duoxa1/Pax8/Ednra/Agtr1a/Pde1b/Slc5a5/Mc1r	11
BP	GO:0009582	detection of abiotic stimulus	11/794	136/28943	0.00134996	0.0998948	0.0882436	Grk1/Rrh/Opn1sw/Cabp4/Col11a1/Chrna5/Piezo2/Best1/Gpr52/Lhfpl5/Pkd2l2	11
BP	GO:0009581	detection of external stimulus	11/794	137/28943	0.00143227	0.0998948	0.0882436	Grk1/Rrh/Opn1sw/Cabp4/Col11a1/Chrna5/Piezo2/Best1/Gpr52/Lhfpl5/Pkd2l2	11
BP	GO:0007266	Rho protein signal transduction	11/794	139/28943	0.00160924	0.105659	0.0933354	Col1a2/Arhgdib/Robo1/Arap3/Ednra/Pecam1/Arhgef28/Agtr1a/Gpr35/Eps8l1/Gpr18	11
BP	GO:0042471	ear morphogenesis	11/794	144/28943	0.00213093	0.105659	0.0933354	Prrx2/Frzb/Col11a1/Enpp1/Naglu/Pax8/Kcnq4/Ednra/Pls1/Lhfpl5/Gfi1	11
BP	GO:0016052	carbohydrate catabolic process	11/794	154/28943	0.00358518	0.125128	0.110534	Miox/Esrrb/Ppargc1a/Mlxipl/Enpp1/Pygl/Hsd11b1/Dhtkd1/Lct/Cbfa2t3/Eno4	11
BP	GO:0046661	male sex differentiation	11/794	172/28943	0.00811562	0.160813	0.142056	Col9a3/Adam1a/Bmp6/Kdr/Insl3/Smad9/Esr1/Rnase10/Klhl10/Adam39/Amh	11
BP	GO:0045766	positive regulation of angiogenesis	11/794	182/28943	0.0120778	0.184855	0.163294	Kdr/Emilin2/Angpt4/Hgf/Hspb6/Sphk1/Ramp2/Agtr1a/Fgf1/Foxc2/Nodal	11
BP	GO:1904018	positive regulation of vasculature development	11/794	182/28943	0.0120778	0.184855	0.163294	Kdr/Emilin2/Angpt4/Hgf/Hspb6/Sphk1/Ramp2/Agtr1a/Fgf1/Foxc2/Nodal	11
BP	GO:0007416	synapse assembly	11/794	194/28943	0.018603	0.219712	0.194086	Mdga1/Snca/Lrp4/Arhgef9/Cdh1/Gpm6a/Dnm3/Srpx2/Clstn3/Colq/Nptx1	11
BP	GO:0003205	cardiac chamber development	11/794	199/28943	0.0219814	0.235951	0.208431	Bmp2/Col11a1/Cpe/Stra6/Robo1/Pax8/Dll4/Ednra/Tbx20/Slit3/Foxc2	11
BP	GO:0010721	negative regulation of cell development	11/794	211/28943	0.0318924	0.270531	0.238978	Atf5/Nppc/Grb14/Lrp4/Frzb/Nr1d1/Sema6d/Sorl1/Efnb3/F2/Nodal	11
BP	GO:0001666	response to hypoxia	11/794	219/28943	0.0400491	0.28205	0.249153	Ngb/Bmp2/Aqp3/Kdr/Fndc1/Scn2a/Ednra/Rgcc/Slc8a3/Lct/Cbfa2t3	11
BP	GO:0001649	osteoblast differentiation	11/794	225/28943	0.0470455	0.302982	0.267644	Bmp2/Bglap2/Bmp6/Nppc/Enpp1/Map2k6/Il6/Scube2/Bglap/Ihh/Mir30c-1	11
BP	GO:0060840	artery development	10/794	116/28943	0.00136394	0.0998948	0.0882436	Prrx2/Enpp1/Stra6/Robo1/Notch3/Slc2a10/Dll4/Ednra/Foxc2/Mir145a	10
BP	GO:2000027	regulation of animal organ morphogenesis	10/794	133/28943	0.00373405	0.125128	0.110534	Bmp2/Sp6/Sulf1/Cdh1/Robo1/Pax8/Hgf/Ednra/Agtr1a/Fgf1	10
BP	GO:0055076	transition metal ion homeostasis	10/794	137/28943	0.00460607	0.130259	0.115067	Bmp6/Rhag/Slc39a10/Slc39a8/Tfr2/Slc22a17/Slc40a1/Tmc8/Tmprss6/Slc30a1	10
BP	GO:0003158	endothelium development	10/794	138/28943	0.00484727	0.130259	0.115067	Bmp6/Kdr/Cldn1/Slc40a1/Dll4/Ednra/Pecam1/Col22a1/Fgf1/Foxc2	10
BP	GO:0051588	regulation of neurotransmitter transport	10/794	139/28943	0.00509828	0.132408	0.116965	Baiap3/Snca/P2ry4/Syt1/Grin3a/Slc18a1/Chrna5/Sphk1/Slc30a1/Cspg5	10
BP	GO:0046165	alcohol biosynthetic process	10/794	141/28943	0.00563079	0.138785	0.122598	P2ry6/Bmp2/Snca/Bmp6/Asah2/Sphk1/Fgf1/Pcbd1/Hmgcs2/Gfi1	10
BP	GO:0120161	regulation of cold-induced thermogenesis	10/794	147/28943	0.0074919	0.154507	0.136486	Elovl3/Cd36/Alpl/Ppargc1a/Nr1d1/Map2k6/Acot11/Nova1/Plcl1/Foxc2	10
BP	GO:0106106	cold-induced thermogenesis	10/794	149/28943	0.00820756	0.161028	0.142247	Elovl3/Cd36/Alpl/Ppargc1a/Nr1d1/Map2k6/Acot11/Nova1/Plcl1/Foxc2	10
BP	GO:0031333	negative regulation of protein-containing complex assembly	10/794	151/28943	0.00897465	0.165807	0.146468	Cldn7/Snca/Stmn2/Tubb4a/Sorl1/Tbx20/Tmc8/Inpp5j/Pecam1/Carmil2	10
BP	GO:0003231	cardiac ventricle development	10/794	152/28943	0.0093782	0.169101	0.149378	Col11a1/Cpe/Stra6/Robo1/Pax8/Dll4/Ednra/Tbx20/Slit3/Foxc2	10
BP	GO:0007189	adenylate cyclase-activating G protein-coupled receptor signaling pathway	10/794	153/28943	0.00979546	0.173629	0.153378	Tcp11/Mrap2/Ramp1/Atp2b4/Ptgfr/Rxfp1/Adgrg5/Ramp2/Mrap/Mc1r	10
BP	GO:0001936	regulation of endothelial cell proliferation	10/794	174/28943	0.0222357	0.237003	0.20936	Bmp2/Apoh/Bmp6/Sulf1/Kdr/Dll4/Rgcc/Sparc/Agtr1a/Mmrn2	10
BP	GO:0009612	response to mechanical stimulus	10/794	177/28943	0.0246704	0.249862	0.22072	Cd36/Col11a1/Stra6/Ednra/Chrna5/Slc1a3/Piezo2/Lhfpl5/Pkd2l2/Gfi1	10
BP	GO:0060041	retina development in camera-type eye	10/794	183/28943	0.0301048	0.270531	0.238978	Grk1/Cabp4/Gpm6a/Naglu/Lama1/Dll4/Tspan12/Arhgef15/Cfd/Ihh	10
BP	GO:1901605	alpha-amino acid metabolic process	10/794	185/28943	0.0320907	0.270531	0.238978	Cln3/Atp2b4/Slc39a8/Cyp2d22/Tdo2/Azin2/Sdsl/Ido2/Pcbd1/Ttc36	10
BP	GO:0050680	negative regulation of epithelial cell proliferation	10/794	190/28943	0.0374543	0.280146	0.247472	Sfn/Apoh/Sulf1/Irf6/Cdh1/Robo1/Dll4/Rgcc/Sparc/Mmrn2	10
BP	GO:0001935	endothelial cell proliferation	10/794	191/28943	0.038597	0.28205	0.249153	Bmp2/Apoh/Bmp6/Sulf1/Kdr/Dll4/Rgcc/Sparc/Agtr1a/Mmrn2	10
BP	GO:0019722	calcium-mediated signaling	10/794	196/28943	0.0446715	0.294225	0.259908	Atp2b4/Ptgfr/Vcam1/Kdr/Siglecg/Rcan2/Sphk1/Agtr1a/Ptgdr2/Bst1	10
BP	GO:2001257	regulation of cation channel activity	10/794	196/28943	0.0446715	0.294225	0.259908	P2ry6/Cabp4/Ppargc1a/Kcne4/Ednra/Fgf11/Gpr35/Lrrc55/Galr2/Ehd3	10
BP	GO:0006109	regulation of carbohydrate metabolic process	10/794	199/28943	0.0486112	0.304009	0.268551	P2ry6/Cd36/Snca/Esrrb/Ppargc1a/Mlxipl/Enpp1/Hsd11b1/Il6/Cbfa2t3	10
BP	GO:0006486	protein glycosylation	10/794	200/28943	0.0499746	0.309719	0.273595	Atp4b/Ramp1/St8sia4/B3gnt7/Galnt3/B3galt1/Slc39a8/Large2/Slc4a10/Galnt16	10
BP	GO:0043413	macromolecule glycosylation	10/794	200/28943	0.0499746	0.309719	0.273595	Atp4b/Ramp1/St8sia4/B3gnt7/Galnt3/B3galt1/Slc39a8/Large2/Slc4a10/Galnt16	10
BP	GO:0043535	regulation of blood vessel endothelial cell migration	9/794	95/28943	0.0012078	0.0998948	0.0882436	Atp2b4/Ptgs2/Kdr/Angpt4/Dll4/Srpx2/Rgcc/Foxc2/Mmrn2	9
BP	GO:0030510	regulation of BMP signaling pathway	9/794	104/28943	0.00227329	0.105659	0.0933354	Sulf1/Kdr/Kcp/Chrdl2/Sfrp4/Chrdl1/Sorl1/Tbx20/Tmprss6	9
BP	GO:0006576	cellular biogenic amine metabolic process	9/794	108/28943	0.00293944	0.11637	0.102797	Snca/Sat2/Cyp2d22/Tdo2/Azin2/Ednra/Agtr1a/Pde1b/Ido2	9
BP	GO:0016525	negative regulation of angiogenesis	9/794	109/28943	0.0031279	0.120601	0.106535	Cd36/Apoh/Sulf1/Atp2b4/Angpt4/Rgcc/Sparc/Cd160/Klf2	9
BP	GO:2000181	negative regulation of blood vessel morphogenesis	9/794	111/28943	0.0035333	0.125128	0.110534	Cd36/Apoh/Sulf1/Atp2b4/Angpt4/Rgcc/Sparc/Cd160/Klf2	9
BP	GO:1901343	negative regulation of vasculature development	9/794	112/28943	0.00375089	0.125128	0.110534	Cd36/Apoh/Sulf1/Atp2b4/Angpt4/Rgcc/Sparc/Cd160/Klf2	9
BP	GO:0019218	regulation of steroid metabolic process	9/794	117/28943	0.00500086	0.132408	0.116965	Bmp2/Bmp6/Ppargc1a/Ephx2/Nr1d1/Agtr1a/Fgf1/Hrh1/Gfi1	9
BP	GO:0046928	regulation of neurotransmitter secretion	9/794	122/28943	0.00655208	0.144537	0.127679	Baiap3/Snca/P2ry4/Syt1/Grin3a/Chrna5/Sphk1/Slc30a1/Cspg5	9
BP	GO:0032963	collagen metabolic process	9/794	124/28943	0.00726671	0.152248	0.134491	Nppc/Col1a2/Prtn3/Il6/Rcn3/Rgcc/Mmp3/Ihh/F2	9
BP	GO:0008584	male gonad development	9/794	141/28943	0.0159789	0.207388	0.183199	Col9a3/Adam1a/Kdr/Insl3/Esr1/Rnase10/Klhl10/Adam39/Amh	9
BP	GO:0046546	development of primary male sexual characteristics	9/794	142/28943	0.0166601	0.208087	0.183817	Col9a3/Adam1a/Kdr/Insl3/Esr1/Rnase10/Klhl10/Adam39/Amh	9
BP	GO:1904019	epithelial cell apoptotic process	9/794	148/28943	0.0211998	0.232295	0.205201	Angptl4/Kdr/Ppargc1a/Sfrp4/Esr1/Ednra/Rgcc/Ramp2/Cd160	9
BP	GO:0006638	neutral lipid metabolic process	9/794	149/28943	0.0220351	0.235951	0.208431	Cd36/Snca/Apoh/Mogat2/Esr1/Sorl1/Acsl6/Liph/Plin5	9
BP	GO:0019233	sensory perception of pain	9/794	150/28943	0.0228936	0.241117	0.212994	Kcnj10/Ptgs2/Ephx2/Fcgr4/Ednra/Chrna5/Acpp/Npff/Mc1r	9
BP	GO:0003206	cardiac chamber morphogenesis	9/794	151/28943	0.0237758	0.247795	0.218893	Bmp2/Col11a1/Cpe/Robo1/Dll4/Ednra/Tbx20/Slit3/Foxc2	9
BP	GO:0046660	female sex differentiation	9/794	152/28943	0.0246819	0.249862	0.22072	Col9a3/Msh4/Lhb/Kdr/Stra6/Esr1/Vgf/Amh/Dach2	9
BP	GO:0072073	kidney epithelium development	9/794	155/28943	0.0275471	0.265503	0.234537	Bmp2/Wnt6/Pax8/Smad9/Ednra/Hs3st3b1/Agtr1a/Fgf1/Foxc2	9
BP	GO:0010634	positive regulation of epithelial cell migration	9/794	160/28943	0.0328292	0.270531	0.238978	Ptgs2/Kdr/Insl3/Enpp2/Angpt4/Srpx2/Sparc/Fgf1/Foxc2	9
BP	GO:0035637	multicellular organismal signaling	9/794	163/28943	0.0363144	0.277139	0.244815	Cntnap1/Kcne4/Scn2a/Il6/Kcnmb4/Chrna5/Gpr35/Tymp/Ehd3	9
BP	GO:0010675	regulation of cellular carbohydrate metabolic process	9/794	167/28943	0.041344	0.28205	0.249153	P2ry6/Cd36/Snca/Esrrb/Ppargc1a/Enpp1/Hsd11b1/Il6/Cbfa2t3	9
BP	GO:0002042	cell migration involved in sprouting angiogenesis	8/794	53/28943	9.21177e-05	0.040845	0.036081	Ptgs2/Kdr/Adtrp/Robo1/Dll4/Srpx2/Foxc2/Mmrn2	8
BP	GO:1903053	regulation of extracellular matrix organization	8/794	57/28943	0.000155965	0.0499418	0.0441169	Bmp2/Adtrp/Lama1/Slc2a10/Il6/Lama2/Rgcc/Carmil2	8
BP	GO:0046503	glycerolipid catabolic process	8/794	71/28943	0.000717527	0.0823116	0.0727112	Pla2g4c/Apoh/Enpp2/Pla2g4e/Sorl1/Liph/Pla2g7/Plin5	8
BP	GO:1905330	regulation of morphogenesis of an epithelium	8/794	73/28943	0.000864189	0.0891119	0.0787184	Sulf1/Cdh1/Pax8/Hgf/Esr1/Agtr1a/Fgf1/Mmrn2	8
BP	GO:0006766	vitamin metabolic process	8/794	82/28943	0.00184814	0.105659	0.0933354	Alpl/Aldh1l1/Rdh1/Enpp1/Rbp1/Acpp/Gfi1/Cblif	8
BP	GO:0006029	proteoglycan metabolic process	8/794	91/28943	0.00355717	0.125128	0.110534	Bmp2/Sulf1/Col11a1/Adamts7/Naglu/Slc2a10/Hs3st3b1/Ihh	8
BP	GO:0001657	ureteric bud development	8/794	107/28943	0.00934108	0.169101	0.149378	Bmp2/Wnt6/Pax8/Smad9/Hs3st3b1/Agtr1a/Fgf1/Foxc2	8
BP	GO:0045833	negative regulation of lipid metabolic process	8/794	108/28943	0.00985322	0.173629	0.153378	Bmp2/Fmo4/Esr1/Sorl1/Sphk1/Hrh1/Gfi1/Plin5	8
BP	GO:0000041	transition metal ion transport	8/794	109/28943	0.0103859	0.173629	0.153378	Slc39a10/Slc39a8/Tfr2/Slc22a17/Slc40a1/Slc30a1/Hrh1/Cblif	8
BP	GO:0110149	regulation of biomineralization	8/794	109/28943	0.0103859	0.173629	0.153378	Bmp2/Bglap2/Bmp6/Wnt6/Enpp1/Fbln7/Notum/Bglap	8
BP	GO:0046889	positive regulation of lipid biosynthetic process	8/794	110/28943	0.0109397	0.175155	0.154726	Bmp6/Ptgs2/Ppargc1a/Mlxipl/Rdh1/Nr1d1/Fgf1/Plin5	8
BP	GO:0072163	mesonephric epithelium development	8/794	110/28943	0.0109397	0.175155	0.154726	Bmp2/Wnt6/Pax8/Smad9/Hs3st3b1/Agtr1a/Fgf1/Foxc2	8
BP	GO:0072164	mesonephric tubule development	8/794	110/28943	0.0109397	0.175155	0.154726	Bmp2/Wnt6/Pax8/Smad9/Hs3st3b1/Agtr1a/Fgf1/Foxc2	8
BP	GO:0006641	triglyceride metabolic process	8/794	112/28943	0.0121121	0.184855	0.163294	Cd36/Apoh/Mogat2/Esr1/Sorl1/Acsl6/Liph/Plin5	8
BP	GO:0001823	mesonephros development	8/794	113/28943	0.0127318	0.187551	0.165676	Bmp2/Wnt6/Pax8/Smad9/Hs3st3b1/Agtr1a/Fgf1/Foxc2	8
BP	GO:0043473	pigmentation	8/794	113/28943	0.0127318	0.187551	0.165676	Slc24a5/Enpp1/Bloc1s1/Ednra/Lrmda/Sparc/Ihh/Mc1r	8
BP	GO:1904035	regulation of epithelial cell apoptotic process	8/794	116/28943	0.0147302	0.199548	0.176274	Angptl4/Kdr/Ppargc1a/Sfrp4/Esr1/Rgcc/Ramp2/Cd160	8
BP	GO:0019751	polyol metabolic process	8/794	118/28943	0.0161831	0.207388	0.183199	Miox/P2ry6/Snca/Mogat2/Asah2/Sphk1/Inpp5j/Pcbd1	8
BP	GO:0042472	inner ear morphogenesis	8/794	120/28943	0.0177366	0.216097	0.190892	Prrx2/Frzb/Col11a1/Pax8/Kcnq4/Pls1/Lhfpl5/Gfi1	8
BP	GO:0072009	nephron epithelium development	8/794	120/28943	0.0177366	0.216097	0.190892	Bmp2/Wnt6/Pax8/Ednra/Hs3st3b1/Agtr1a/Fgf1/Foxc2	8
BP	GO:0006090	pyruvate metabolic process	8/794	121/28943	0.0185523	0.219712	0.194086	Esrrb/Ppargc1a/Mlxipl/Enpp1/Dhtkd1/Ldhb/Cbfa2t3/Eno4	8
BP	GO:0046545	development of primary female sexual characteristics	8/794	122/28943	0.0193944	0.222784	0.1968	Col9a3/Msh4/Lhb/Kdr/Esr1/Vgf/Amh/Dach2	8
BP	GO:0030278	regulation of ossification	8/794	140/28943	0.0395231	0.28205	0.249153	Bmp2/Bglap2/Bmp6/Lrp4/Enpp1/Scube2/Notum/Bglap	8
BP	GO:0085029	extracellular matrix assembly	7/794	44/28943	0.000180214	0.0499418	0.0441169	Lamb3/Col1a2/Ltbp4/Rgcc/Ramp2/Myh11/Ihh	7
BP	GO:0032350	regulation of hormone metabolic process	7/794	51/28943	0.00046122	0.0681683	0.0602175	Bmp2/Bmp6/Ppargc1a/Rdh1/Duoxa1/Pax8/Gfi1	7
BP	GO:0035924	cellular response to vascular endothelial growth factor stimulus	7/794	60/28943	0.00124392	0.0998948	0.0882436	Atp2b4/Kdr/Robo1/Dll4/Tspan12/Sphk1/Ramp2	7
BP	GO:0090303	positive regulation of wound healing	7/794	62/28943	0.0015111	0.10308	0.0910576	Cd36/Apoh/Insl3/Cldn1/Emilin2/Foxc2/F2	7
BP	GO:0060688	regulation of morphogenesis of a branching structure	7/794	66/28943	0.00217801	0.105659	0.0933354	Sulf1/Cdh1/Cpe/Pax8/Hgf/Esr1/Agtr1a	7
BP	GO:0072524	pyridine-containing compound metabolic process	7/794	79/28943	0.00597834	0.138785	0.122598	Alpl/Aldh1l1/Hsd11b1/Ldhb/Naprt/Ido2/Ncf2	7
BP	GO:0048844	artery morphogenesis	7/794	81/28943	0.0068443	0.147319	0.130136	Prrx2/Stra6/Notch3/Dll4/Ednra/Foxc2/Mir145a	7
BP	GO:0050810	regulation of steroid biosynthetic process	7/794	83/28943	0.00780001	0.156299	0.138069	Bmp2/Bmp6/Ppargc1a/Nr1d1/Fgf1/Hrh1/Gfi1	7
BP	GO:0060415	muscle tissue morphogenesis	7/794	86/28943	0.00941333	0.169101	0.149378	Bmp2/Col11a1/Dll4/Ednra/Tbx20/Foxc2/Mir145a	7
BP	GO:0035023	regulation of Rho protein signal transduction	7/794	91/28943	0.0126247	0.187217	0.165381	Arhgdib/Robo1/Arap3/Arhgef28/Gpr35/Eps8l1/Gpr18	7
BP	GO:0006096	glycolytic process	7/794	92/28943	0.0133511	0.192829	0.170339	Esrrb/Ppargc1a/Mlxipl/Enpp1/Dhtkd1/Cbfa2t3/Eno4	7
BP	GO:0006757	ATP generation from ADP	7/794	93/28943	0.0141069	0.198851	0.175658	Esrrb/Ppargc1a/Mlxipl/Enpp1/Dhtkd1/Cbfa2t3/Eno4	7
BP	GO:0055072	iron ion homeostasis	7/794	93/28943	0.0141069	0.198851	0.175658	Bmp6/Rhag/Slc39a8/Tfr2/Slc22a17/Slc40a1/Tmprss6	7
BP	GO:0048644	muscle organ morphogenesis	7/794	94/28943	0.0148929	0.199548	0.176274	Bmp2/Col11a1/Dll4/Ednra/Tbx20/Foxc2/Mir145a	7
BP	GO:0019226	transmission of nerve impulse	7/794	99/28943	0.0192944	0.222212	0.196294	Cntnap1/Scn2a/Il6/Kcnmb4/Chrna5/Gpr35/Tymp	7
BP	GO:0006885	regulation of pH	7/794	101/28943	0.0212858	0.232295	0.205201	Atp4b/Cln3/Gm6377/Tmem175/Agtr1a/Atp4a/Slc4a10	7
BP	GO:0007200	phospholipase C-activating G protein-coupled receptor signaling pathway	7/794	101/28943	0.0212858	0.232295	0.205201	Esr1/Ednra/Agtr1a/Gpr35/Galr2/F2/Gpr18	7
BP	GO:0060395	SMAD protein signal transduction	7/794	102/28943	0.0223331	0.23747	0.209773	Bmp2/Bmp6/Bmp8b/Slc2a10/Smad9/Inhbe/Nodal	7
BP	GO:0090288	negative regulation of cellular response to growth factor stimulus	7/794	104/28943	0.0245335	0.249499	0.220399	Sulf1/Atp2b4/Chrdl2/Chrdl1/Sorl1/Tmprss6/Mmrn2	7
BP	GO:0070167	regulation of biomineral tissue development	7/794	107/28943	0.0281058	0.267592	0.236382	Bmp2/Bglap2/Bmp6/Wnt6/Enpp1/Notum/Bglap	7
BP	GO:0006165	nucleoside diphosphate phosphorylation	7/794	109/28943	0.0306737	0.270531	0.238978	Esrrb/Ppargc1a/Mlxipl/Enpp1/Dhtkd1/Cbfa2t3/Eno4	7
BP	GO:0048661	positive regulation of smooth muscle cell proliferation	7/794	109/28943	0.0306737	0.270531	0.238978	P2ry6/Ptgs2/Ppargc1a/Aif1/Notch3/Il6/Agtr1a	7
BP	GO:0010595	positive regulation of endothelial cell migration	7/794	110/28943	0.0320149	0.270531	0.238978	Ptgs2/Kdr/Angpt4/Srpx2/Sparc/Fgf1/Foxc2	7
BP	GO:0033865	nucleoside bisphosphate metabolic process	7/794	110/28943	0.0320149	0.270531	0.238978	Snca/Enpp1/Tdo2/Acot11/Acsm3/Acsl6/Hmgcs2	7
BP	GO:0033875	ribonucleoside bisphosphate metabolic process	7/794	110/28943	0.0320149	0.270531	0.238978	Snca/Enpp1/Tdo2/Acot11/Acsm3/Acsl6/Hmgcs2	7
BP	GO:0034032	purine nucleoside bisphosphate metabolic process	7/794	110/28943	0.0320149	0.270531	0.238978	Snca/Enpp1/Tdo2/Acot11/Acsm3/Acsl6/Hmgcs2	7
BP	GO:0046916	cellular transition metal ion homeostasis	7/794	110/28943	0.0320149	0.270531	0.238978	Bmp6/Slc39a10/Slc39a8/Tfr2/Slc40a1/Tmprss6/Slc30a1	7
BP	GO:0030004	cellular monovalent inorganic cation homeostasis	7/794	113/28943	0.0362717	0.277139	0.244815	Atp4b/Cln3/Gm6377/Tmem175/Slc1a3/Atp4a/Slc4a10	7
BP	GO:0046939	nucleotide phosphorylation	7/794	113/28943	0.0362717	0.277139	0.244815	Esrrb/Ppargc1a/Mlxipl/Enpp1/Dhtkd1/Cbfa2t3/Eno4	7
BP	GO:0048477	oogenesis	7/794	114/28943	0.0377697	0.281937	0.249054	Nppc/Grb14/Insl3/Tdrd1/Ednra/Amh/Ihh	7
BP	GO:0008585	female gonad development	7/794	119/28943	0.0458662	0.297761	0.263032	Col9a3/Msh4/Lhb/Kdr/Esr1/Vgf/Amh	7
BP	GO:0090049	regulation of cell migration involved in sprouting angiogenesis	6/794	39/28943	0.000630142	0.0755149	0.0667073	Ptgs2/Kdr/Dll4/Srpx2/Foxc2/Mmrn2	6
BP	GO:0001569	branching involved in blood vessel morphogenesis	6/794	45/28943	0.00136883	0.0998948	0.0882436	Kdr/Dll4/Ednra/Tbx20/Foxc2/Ihh	6
BP	GO:0120163	negative regulation of cold-induced thermogenesis	6/794	47/28943	0.00172293	0.105659	0.0933354	Nr1d1/Map2k6/Acot11/Nova1/Plcl1/Foxc2	6
BP	GO:1902930	regulation of alcohol biosynthetic process	6/794	50/28943	0.00237908	0.105659	0.0933354	P2ry6/Bmp2/Snca/Bmp6/Fgf1/Gfi1	6
BP	GO:0010596	negative regulation of endothelial cell migration	6/794	56/28943	0.00423348	0.130259	0.115067	Apoh/Atp2b4/Angpt4/Dll4/Rgcc/Mmrn2	6
BP	GO:0032964	collagen biosynthetic process	6/794	57/28943	0.00462401	0.130259	0.115067	Nppc/Il6/Rcn3/Rgcc/Ihh/F2	6
BP	GO:0140115	export across plasma membrane	6/794	61/28943	0.00645463	0.144537	0.127679	Atp4b/Kcne4/Slc40a1/Atp2b3/Slc8a3/Atp4a	6
BP	GO:0030858	positive regulation of epithelial cell differentiation	6/794	62/28943	0.00698429	0.148886	0.131521	Sfn/Bmp2/Bmp6/Sfrp4/Pax8/Foxj1	6
BP	GO:0001658	branching involved in ureteric bud morphogenesis	6/794	67/28943	0.0101128	0.173629	0.153378	Bmp2/Wnt6/Pax8/Hs3st3b1/Agtr1a/Fgf1	6
BP	GO:0046496	nicotinamide nucleotide metabolic process	6/794	68/28943	0.0108411	0.175155	0.154726	Aldh1l1/Hsd11b1/Ldhb/Naprt/Ido2/Ncf2	6
BP	GO:0060389	pathway-restricted SMAD protein phosphorylation	6/794	68/28943	0.0108411	0.175155	0.154726	Bmp2/Bmp6/Bmp8b/Inhbe/Amh/Nodal	6
BP	GO:0019362	pyridine nucleotide metabolic process	6/794	70/28943	0.0124077	0.185239	0.163633	Aldh1l1/Hsd11b1/Ldhb/Naprt/Ido2/Ncf2	6
BP	GO:0001937	negative regulation of endothelial cell proliferation	6/794	71/28943	0.0132478	0.192592	0.170129	Apoh/Sulf1/Dll4/Rgcc/Sparc/Mmrn2	6
BP	GO:0055008	cardiac muscle tissue morphogenesis	6/794	72/28943	0.0141268	0.198851	0.175658	Bmp2/Col11a1/Dll4/Ednra/Tbx20/Foxc2	6
BP	GO:0001541	ovarian follicle development	6/794	73/28943	0.0150456	0.199548	0.176274	Msh4/Lhb/Kdr/Esr1/Vgf/Amh	6
BP	GO:0061035	regulation of cartilage development	6/794	73/28943	0.0150456	0.199548	0.176274	Bmp2/Bmp6/Frzb/Adamts7/Mboat2/Ihh	6
BP	GO:0010633	negative regulation of epithelial cell migration	6/794	74/28943	0.0160051	0.207388	0.183199	Apoh/Atp2b4/Angpt4/Dll4/Rgcc/Mmrn2	6
BP	GO:0060675	ureteric bud morphogenesis	6/794	74/28943	0.0160051	0.207388	0.183199	Bmp2/Wnt6/Pax8/Hs3st3b1/Agtr1a/Fgf1	6
BP	GO:0043113	receptor clustering	6/794	77/28943	0.0191352	0.221528	0.195691	Lrp4/Arhgef9/Chrdl1/Glrb/Colq/Dok7	6
BP	GO:0072171	mesonephric tubule morphogenesis	6/794	78/28943	0.020265	0.227481	0.200949	Bmp2/Wnt6/Pax8/Hs3st3b1/Agtr1a/Fgf1	6
BP	GO:0045453	bone resorption	6/794	79/28943	0.0214392	0.232295	0.205201	Enpp1/Csf1r/Fcgr4/Il6/Tnfrsf11a/Ihh	6
BP	GO:0003208	cardiac ventricle morphogenesis	6/794	82/28943	0.0252353	0.253634	0.224051	Col11a1/Cpe/Dll4/Ednra/Tbx20/Foxc2	6
BP	GO:0032272	negative regulation of protein polymerization	6/794	84/28943	0.0280001	0.26757	0.236362	Snca/Stmn2/Tubb4a/Inpp5j/Pecam1/Carmil2	6
BP	GO:0060191	regulation of lipase activity	6/794	84/28943	0.0280001	0.26757	0.236362	Angptl4/Snca/Apoh/Esr1/Agtr1a/Plin5	6
BP	GO:0072078	nephron tubule morphogenesis	6/794	86/28943	0.0309576	0.270531	0.238978	Bmp2/Wnt6/Pax8/Hs3st3b1/Agtr1a/Fgf1	6
BP	GO:0003407	neural retina development	6/794	87/28943	0.0325099	0.270531	0.238978	Cabp4/Gpm6a/Naglu/Dll4/Tspan12/Ihh	6
BP	GO:0007040	lysosome organization	6/794	87/28943	0.0325099	0.270531	0.238978	Cln3/Hook1/Gm6377/Naglu/Tmem175/Acpp	6
BP	GO:0080171	lytic vacuole organization	6/794	87/28943	0.0325099	0.270531	0.238978	Cln3/Hook1/Gm6377/Naglu/Tmem175/Acpp	6
BP	GO:0006637	acyl-CoA metabolic process	6/794	88/28943	0.0341119	0.270531	0.238978	Snca/Tdo2/Acot11/Acsm3/Acsl6/Hmgcs2	6
BP	GO:0021675	nerve development	6/794	88/28943	0.0341119	0.270531	0.238978	Sulf1/Vcam1/Ednra/Slc1a3/Nrtn/Nptx1	6
BP	GO:0030500	regulation of bone mineralization	6/794	88/28943	0.0341119	0.270531	0.238978	Bmp2/Bglap2/Bmp6/Enpp1/Notum/Bglap	6
BP	GO:0035383	thioester metabolic process	6/794	88/28943	0.0341119	0.270531	0.238978	Snca/Tdo2/Acot11/Acsm3/Acsl6/Hmgcs2	6
BP	GO:0072088	nephron epithelium morphogenesis	6/794	88/28943	0.0341119	0.270531	0.238978	Bmp2/Wnt6/Pax8/Hs3st3b1/Agtr1a/Fgf1	6
BP	GO:0072028	nephron morphogenesis	6/794	90/28943	0.0374666	0.280146	0.247472	Bmp2/Wnt6/Pax8/Hs3st3b1/Agtr1a/Fgf1	6
BP	GO:0035050	embryonic heart tube development	6/794	92/28943	0.0410249	0.28205	0.249153	Ednra/Tbx20/Ccdc103/Foxc2/Ihh/Nodal	6
BP	GO:0061333	renal tubule morphogenesis	6/794	92/28943	0.0410249	0.28205	0.249153	Bmp2/Wnt6/Pax8/Hs3st3b1/Agtr1a/Fgf1	6
BP	GO:0007044	cell-substrate junction assembly	6/794	96/28943	0.048763	0.3041	0.268631	Col17a1/Kdr/Enpp2/BC024139/Col16a1/Limch1	6
BP	GO:0009072	aromatic amino acid family metabolic process	5/794	31/28943	0.00144187	0.0998948	0.0882436	Cyp2d22/Tdo2/Ido2/Pcbd1/Ttc36	5
BP	GO:0010574	regulation of vascular endothelial growth factor production	5/794	32/28943	0.00167074	0.105659	0.0933354	Sulf1/Ptgs2/Ndrg2/Il6/Nodal	5
BP	GO:0045745	positive regulation of G protein-coupled receptor signaling pathway	5/794	32/28943	0.00167074	0.105659	0.0933354	Mrap2/Acpp/Mrap/Ptgdr2/F2	5
BP	GO:0009112	nucleobase metabolic process	5/794	35/28943	0.00251724	0.108743	0.0960597	Dpyd/Gda/Acpp/Gmpr/Tymp	5
BP	GO:0010573	vascular endothelial growth factor production	5/794	36/28943	0.00285819	0.116268	0.102707	Sulf1/Ptgs2/Ndrg2/Il6/Nodal	5
BP	GO:0043537	negative regulation of blood vessel endothelial cell migration	5/794	36/28943	0.00285819	0.116268	0.102707	Atp2b4/Angpt4/Dll4/Rgcc/Mmrn2	5
BP	GO:0071711	basement membrane organization	5/794	37/28943	0.00323128	0.123513	0.109107	Lamb3/Lama1/Hmcn1/Lama2/Ramp2	5
BP	GO:0003351	epithelial cilium movement involved in extracellular fluid movement	5/794	43/28943	0.0062372	0.141824	0.125283	Kif27/Ccdc103/Spag6/Odad3/Spag17	5
BP	GO:0045940	positive regulation of steroid metabolic process	5/794	45/28943	0.00757023	0.1554	0.137275	Bmp6/Ppargc1a/Nr1d1/Agtr1a/Fgf1	5
BP	GO:0006858	extracellular transport	5/794	46/28943	0.00830585	0.161527	0.142687	Kif27/Ccdc103/Spag6/Odad3/Spag17	5
BP	GO:0003179	heart valve morphogenesis	5/794	47/28943	0.00908954	0.167075	0.147588	Bmp2/Stra6/Robo1/Tbx20/Slit3	5
BP	GO:0003382	epithelial cell morphogenesis	5/794	48/28943	0.00992273	0.173629	0.153378	Cdh1/Rnase10/Pecam1/Col22a1/Ihh	5
BP	GO:0032965	regulation of collagen biosynthetic process	5/794	48/28943	0.00992273	0.173629	0.153378	Nppc/Il6/Rgcc/Ihh/F2	5
BP	GO:0090207	regulation of triglyceride metabolic process	5/794	52/28943	0.0137783	0.195811	0.172972	Cd36/Apoh/Esr1/Sorl1/Plin5	5
BP	GO:0030850	prostate gland development	5/794	53/28943	0.0148794	0.199548	0.176274	Sulf1/Serpinb5/Cyp7b1/Tnc/Esr1	5
BP	GO:0046189	phenol-containing compound biosynthetic process	5/794	53/28943	0.0148794	0.199548	0.176274	Snca/Slc24a5/Cyp2d22/Agtr1a/Mc1r	5
BP	GO:0048066	developmental pigmentation	5/794	54/28943	0.0160379	0.207388	0.183199	Slc24a5/Enpp1/Ednra/Lrmda/Ihh	5
BP	GO:2000351	regulation of endothelial cell apoptotic process	5/794	54/28943	0.0160379	0.207388	0.183199	Angptl4/Kdr/Rgcc/Ramp2/Cd160	5
BP	GO:0010712	regulation of collagen metabolic process	5/794	55/28943	0.0172549	0.212438	0.18766	Nppc/Il6/Rgcc/Ihh/F2	5
BP	GO:0051480	regulation of cytosolic calcium ion concentration	5/794	55/28943	0.0172549	0.212438	0.18766	Cln3/Atp2b4/P2ry4/Atp2b3/F2	5
BP	GO:0045777	positive regulation of blood pressure	5/794	56/28943	0.0185316	0.219712	0.194086	Ephx2/Agtr1a/Ncf2/Hsd11b2/Npff	5
BP	GO:0043536	positive regulation of blood vessel endothelial cell migration	5/794	57/28943	0.0198688	0.224169	0.198023	Ptgs2/Kdr/Angpt4/Srpx2/Foxc2	5
BP	GO:0072577	endothelial cell apoptotic process	5/794	57/28943	0.0198688	0.224169	0.198023	Angptl4/Kdr/Rgcc/Ramp2/Cd160	5
BP	GO:0003170	heart valve development	5/794	58/28943	0.0212677	0.232295	0.205201	Bmp2/Stra6/Robo1/Tbx20/Slit3	5
BP	GO:0007528	neuromuscular junction development	5/794	59/28943	0.0227292	0.240385	0.212347	Lrp4/Tnc/Cntnap1/Colq/Dok7	5
BP	GO:0055078	sodium ion homeostasis	5/794	60/28943	0.0242542	0.247795	0.218893	Atp4b/Anpep/Ednra/Slc1a3/Atp4a	5
BP	GO:0048599	oocyte development	5/794	62/28943	0.0274977	0.265503	0.234537	Nppc/Grb14/Insl3/Tdrd1/Ednra	5
BP	GO:0050982	detection of mechanical stimulus	5/794	62/28943	0.0274977	0.265503	0.234537	Col11a1/Chrna5/Piezo2/Lhfpl5/Pkd2l2	5
BP	GO:0006584	catecholamine metabolic process	5/794	63/28943	0.0292178	0.270531	0.238978	Snca/Cyp2d22/Ednra/Agtr1a/Pde1b	5
BP	GO:0009712	catechol-containing compound metabolic process	5/794	63/28943	0.0292178	0.270531	0.238978	Snca/Cyp2d22/Ednra/Agtr1a/Pde1b	5
BP	GO:0042446	hormone biosynthetic process	5/794	63/28943	0.0292178	0.270531	0.238978	Bmp2/Bmp6/Ppargc1a/Cyp11a1/Gfi1	5
BP	GO:0046173	polyol biosynthetic process	5/794	63/28943	0.0292178	0.270531	0.238978	P2ry6/Snca/Asah2/Sphk1/Pcbd1	5
BP	GO:0001954	positive regulation of cell-matrix adhesion	5/794	64/28943	0.0310043	0.270531	0.238978	Cd36/Kdr/Ccl28/Enpp2/Col16a1	5
BP	GO:0033692	cellular polysaccharide biosynthetic process	5/794	64/28943	0.0310043	0.270531	0.238978	Cd36/Esrrb/B3gnt7/Enpp1/Nr1d1	5
BP	GO:0051893	regulation of focal adhesion assembly	5/794	64/28943	0.0310043	0.270531	0.238978	Kdr/Enpp2/BC024139/Col16a1/Limch1	5
BP	GO:0060393	regulation of pathway-restricted SMAD protein phosphorylation	5/794	64/28943	0.0310043	0.270531	0.238978	Bmp2/Bmp6/Bmp8b/Inhbe/Nodal	5
BP	GO:0090109	regulation of cell-substrate junction assembly	5/794	64/28943	0.0310043	0.270531	0.238978	Kdr/Enpp2/BC024139/Col16a1/Limch1	5
BP	GO:0003229	ventricular cardiac muscle tissue development	5/794	65/28943	0.0328579	0.270531	0.238978	Col14a1/Col11a1/Dll4/Ednra/Foxc2	5
BP	GO:0010656	negative regulation of muscle cell apoptotic process	5/794	65/28943	0.0328579	0.270531	0.238978	Ppp1r10/Apoh/Pax8/Hspb6/Agtr1a	5
BP	GO:0051932	synaptic transmission, GABAergic	5/794	65/28943	0.0328579	0.270531	0.238978	Cln3/Baiap3/Grik1/Clstn3/Plcl1	5
BP	GO:0009994	oocyte differentiation	5/794	66/28943	0.034779	0.270531	0.238978	Nppc/Grb14/Insl3/Tdrd1/Ednra	5
BP	GO:0006879	cellular iron ion homeostasis	5/794	68/28943	0.038826	0.28205	0.249153	Bmp6/Slc39a8/Tfr2/Slc40a1/Tmprss6	5
BP	GO:0061371	determination of heart left/right asymmetry	5/794	68/28943	0.038826	0.28205	0.249153	Tbx20/Ccdc103/Odad3/Ihh/Nodal	5
BP	GO:0150116	regulation of cell-substrate junction organization	5/794	69/28943	0.0409525	0.28205	0.249153	Kdr/Enpp2/BC024139/Col16a1/Limch1	5
BP	GO:0035904	aorta development	5/794	70/28943	0.0431483	0.289002	0.255295	Enpp1/Robo1/Dll4/Ednra/Mir145a	5
BP	GO:0034121	regulation of toll-like receptor signaling pathway	5/794	71/28943	0.0454135	0.295254	0.260817	Cd36/Tlr1/Nr1d1/Esr1/Gfi1	5
BP	GO:0090050	positive regulation of cell migration involved in sprouting angiogenesis	4/794	21/28943	0.0023183	0.105659	0.0933354	Ptgs2/Kdr/Srpx2/Foxc2	4
BP	GO:0006144	purine nucleobase metabolic process	4/794	22/28943	0.00277259	0.116268	0.102707	Dpyd/Gda/Acpp/Gmpr	4
BP	GO:0015732	prostaglandin transport	4/794	25/28943	0.00449276	0.130259	0.115067	Ptgs2/Map2k6/Slco2a1/Tnfrsf11a	4
BP	GO:0008211	glucocorticoid metabolic process	4/794	26/28943	0.00519598	0.132408	0.116965	Bmp2/Cyp11a1/Hsd11b1/Hsd11b2	4
BP	GO:0010575	positive regulation of vascular endothelial growth factor production	4/794	26/28943	0.00519598	0.132408	0.116965	Sulf1/Ptgs2/Il6/Nodal	4
BP	GO:0042474	middle ear morphogenesis	4/794	26/28943	0.00519598	0.132408	0.116965	Prrx2/Enpp1/Naglu/Ednra	4
BP	GO:0046386	deoxyribose phosphate catabolic process	4/794	26/28943	0.00519598	0.132408	0.116965	Dpyd/Gda/Nudt16/Tymp	4
BP	GO:0003176	aortic valve development	4/794	27/28943	0.00596921	0.138785	0.122598	Bmp2/Robo1/Tbx20/Slit3	4
BP	GO:0009264	deoxyribonucleotide catabolic process	4/794	27/28943	0.00596921	0.138785	0.122598	Dpyd/Gda/Nudt16/Tymp	4
BP	GO:0051969	regulation of transmission of nerve impulse	4/794	27/28943	0.00596921	0.138785	0.122598	Il6/Chrna5/Gpr35/Tymp	4
BP	GO:0042430	indole-containing compound metabolic process	4/794	28/28943	0.00681532	0.147319	0.130136	Cyp2d22/Tdo2/Pde1b/Ido2	4
BP	GO:0050820	positive regulation of coagulation	4/794	28/28943	0.00681532	0.147319	0.130136	Cd36/Apoh/Emilin2/F2	4
BP	GO:0060039	pericardium development	4/794	28/28943	0.00681532	0.147319	0.130136	Bmp2/Vcam1/Dll4/Tbx20	4
BP	GO:0010893	positive regulation of steroid biosynthetic process	4/794	29/28943	0.00773707	0.155937	0.137749	Bmp6/Ppargc1a/Nr1d1/Fgf1	4
BP	GO:0055069	zinc ion homeostasis	4/794	29/28943	0.00773707	0.155937	0.137749	Slc39a10/Slc39a8/Tmc8/Slc30a1	4
BP	GO:1902932	positive regulation of alcohol biosynthetic process	4/794	29/28943	0.00773707	0.155937	0.137749	P2ry6/Snca/Bmp6/Fgf1	4
BP	GO:1903055	positive regulation of extracellular matrix organization	4/794	29/28943	0.00773707	0.155937	0.137749	Bmp2/Il6/Rgcc/Carmil2	4
BP	GO:0046885	regulation of hormone biosynthetic process	4/794	30/28943	0.00873709	0.164319	0.145154	Bmp2/Bmp6/Ppargc1a/Gfi1	4
BP	GO:0060384	innervation	4/794	31/28943	0.00981786	0.173629	0.153378	Sulf1/Vcam1/Ednra/Nptx1	4
BP	GO:0010259	multicellular organism aging	4/794	32/28943	0.0109817	0.175155	0.154726	Alpl/Enpp1/Ednra/Agtr1a	4
BP	GO:0019433	triglyceride catabolic process	4/794	32/28943	0.0109817	0.175155	0.154726	Apoh/Sorl1/Liph/Plin5	4
BP	GO:0060390	regulation of SMAD protein signal transduction	4/794	32/28943	0.0109817	0.175155	0.154726	Bmp2/Bmp6/Slc2a10/Nodal	4
BP	GO:0060740	prostate gland epithelium morphogenesis	4/794	33/28943	0.0122309	0.184855	0.163294	Sulf1/Cyp7b1/Tnc/Esr1	4
BP	GO:0001556	oocyte maturation	4/794	35/28943	0.0149933	0.199548	0.176274	Nppc/Grb14/Insl3/Ednra	4
BP	GO:0006767	water-soluble vitamin metabolic process	4/794	35/28943	0.0149933	0.199548	0.176274	Alpl/Aldh1l1/Acpp/Cblif	4
BP	GO:0042403	thyroid hormone metabolic process	4/794	35/28943	0.0149933	0.199548	0.176274	Slco4a1/Duoxa1/Pax8/Slc5a5	4
BP	GO:0046475	glycerophospholipid catabolic process	4/794	35/28943	0.0149933	0.199548	0.176274	Pla2g4c/Enpp2/Pla2g4e/Pla2g7	4
BP	GO:0048710	regulation of astrocyte differentiation	4/794	36/28943	0.0165102	0.207388	0.183199	Atf5/Bmp2/Nr1d1/F2	4
BP	GO:0070286	axonemal dynein complex assembly	4/794	37/28943	0.0181198	0.218323	0.192859	Ccdc63/Dnai4/Ccdc103/Odad3	4
BP	GO:0051482	positive regulation of cytosolic calcium ion concentration involved in phospholipase C-activating G protein-coupled signaling pathway	4/794	38/28943	0.0198235	0.224169	0.198023	Ednra/Agtr1a/Gpr35/Gpr18	4
BP	GO:0033238	regulation of cellular amine metabolic process	4/794	39/28943	0.0216227	0.232706	0.205565	Cln3/Snca/Atp2b4/Pde1b	4
BP	GO:0042832	defense response to protozoan	4/794	39/28943	0.0216227	0.232706	0.205565	Enpp1/Gbp8/Il6/Gbp11	4
BP	GO:0001881	receptor recycling	4/794	40/28943	0.0235185	0.246528	0.217774	Snca/Sorl1/Agtr1a/Ehd3	4
BP	GO:0001504	neurotransmitter uptake	4/794	41/28943	0.0255121	0.253634	0.224051	Kcnj10/Snca/Slc1a6/Slc18a1	4
BP	GO:0110110	positive regulation of animal organ morphogenesis	4/794	42/28943	0.0276042	0.265503	0.234537	Bmp2/Robo1/Ednra/Fgf1	4
BP	GO:0009309	amine biosynthetic process	4/794	43/28943	0.0297957	0.270531	0.238978	Snca/Cyp2d22/Azin2/Agtr1a	4
BP	GO:0042401	cellular biogenic amine biosynthetic process	4/794	43/28943	0.0297957	0.270531	0.238978	Snca/Cyp2d22/Azin2/Agtr1a	4
BP	GO:1905144	response to acetylcholine	4/794	43/28943	0.0297957	0.270531	0.238978	Chrne/Atp2b4/Ednra/Chrm1	4
BP	GO:0001562	response to protozoan	4/794	44/28943	0.0320872	0.270531	0.238978	Enpp1/Gbp8/Il6/Gbp11	4
BP	GO:0005978	glycogen biosynthetic process	4/794	44/28943	0.0320872	0.270531	0.238978	Cd36/Esrrb/Enpp1/Nr1d1	4
BP	GO:0009250	glucan biosynthetic process	4/794	44/28943	0.0320872	0.270531	0.238978	Cd36/Esrrb/Enpp1/Nr1d1	4
BP	GO:0035886	vascular associated smooth muscle cell differentiation	4/794	44/28943	0.0320872	0.270531	0.238978	Ednra/Ramp2/Cfd/Mir145a	4
BP	GO:0044275	cellular carbohydrate catabolic process	4/794	44/28943	0.0320872	0.270531	0.238978	Miox/Pygl/Hsd11b1/Lct	4
BP	GO:0046461	neutral lipid catabolic process	4/794	44/28943	0.0320872	0.270531	0.238978	Apoh/Sorl1/Liph/Plin5	4
BP	GO:0046464	acylglycerol catabolic process	4/794	44/28943	0.0320872	0.270531	0.238978	Apoh/Sorl1/Liph/Plin5	4
BP	GO:1902742	apoptotic process involved in development	4/794	45/28943	0.0344791	0.270531	0.238978	Enpp1/Xkr5/Pax8/Foxc2	4
BP	GO:0032768	regulation of monooxygenase activity	4/794	46/28943	0.0369717	0.278324	0.245862	Snca/Atp2b4/Esr1/Gfi1	4
BP	GO:0007628	adult walking behavior	4/794	47/28943	0.0395654	0.28205	0.249153	Kcnj10/Enpp1/Glrb/Efnb3	4
BP	GO:0009394	2'-deoxyribonucleotide metabolic process	4/794	47/28943	0.0395654	0.28205	0.249153	Dpyd/Gda/Nudt16/Tymp	4
BP	GO:0019692	deoxyribose phosphate metabolic process	4/794	47/28943	0.0395654	0.28205	0.249153	Dpyd/Gda/Nudt16/Tymp	4
BP	GO:0042417	dopamine metabolic process	4/794	47/28943	0.0395654	0.28205	0.249153	Snca/Cyp2d22/Agtr1a/Pde1b	4
BP	GO:0050974	detection of mechanical stimulus involved in sensory perception	4/794	47/28943	0.0395654	0.28205	0.249153	Col11a1/Chrna5/Piezo2/Lhfpl5	4
BP	GO:0060135	maternal process involved in female pregnancy	4/794	47/28943	0.0395654	0.28205	0.249153	Ptgs2/Cdh1/Esr1/Nodal	4
BP	GO:0001941	postsynaptic membrane organization	4/794	48/28943	0.0422602	0.285208	0.251943	Lrp4/Chrdl1/Glrb/Colq	4
BP	GO:0032620	interleukin-17 production	4/794	48/28943	0.0422602	0.285208	0.251943	Card9/Mr1/Il6/Sphk1	4
BP	GO:0045923	positive regulation of fatty acid metabolic process	4/794	48/28943	0.0422602	0.285208	0.251943	Ptgs2/Ppargc1a/Mlxipl/Plin5	4
BP	GO:0048010	vascular endothelial growth factor receptor signaling pathway	4/794	48/28943	0.0422602	0.285208	0.251943	Sulf1/Kdr/Foxc2/Mmrn2	4
BP	GO:1990573	potassium ion import across plasma membrane	4/794	48/28943	0.0422602	0.285208	0.251943	Atp4b/Kcnj10/Atp4a/Kcnj14	4
BP	GO:0009262	deoxyribonucleotide metabolic process	4/794	49/28943	0.0450561	0.294225	0.259908	Dpyd/Gda/Nudt16/Tymp	4
BP	GO:0010677	negative regulation of cellular carbohydrate metabolic process	4/794	49/28943	0.0450561	0.294225	0.259908	Ppargc1a/Enpp1/Il6/Cbfa2t3	4
BP	GO:0010718	positive regulation of epithelial to mesenchymal transition	4/794	49/28943	0.0450561	0.294225	0.259908	Bmp2/Il6/Rgcc/Tbx20	4
BP	GO:0048806	genitalia development	4/794	50/28943	0.0479529	0.302982	0.267644	Bmp6/Stra6/Esr1/Klhl10	4
BP	GO:0090659	walking behavior	4/794	50/28943	0.0479529	0.302982	0.267644	Kcnj10/Enpp1/Glrb/Efnb3	4
BP	GO:0034650	cortisol metabolic process	3/794	12/28943	0.00375968	0.125128	0.110534	Bmp2/Cyp11a1/Hsd11b2	3
BP	GO:0071281	cellular response to iron ion	3/794	12/28943	0.00375968	0.125128	0.110534	Bmp6/Tfr2/Slc40a1	3
BP	GO:0090209	negative regulation of triglyceride metabolic process	3/794	12/28943	0.00375968	0.125128	0.110534	Esr1/Sorl1/Plin5	3
BP	GO:0006568	tryptophan metabolic process	3/794	13/28943	0.00478865	0.130259	0.115067	Cyp2d22/Tdo2/Ido2	3
BP	GO:0006586	indolalkylamine metabolic process	3/794	13/28943	0.00478865	0.130259	0.115067	Cyp2d22/Tdo2/Ido2	3
BP	GO:0060586	multicellular organismal iron ion homeostasis	3/794	13/28943	0.00478865	0.130259	0.115067	Bmp6/Rhag/Slc40a1	3
BP	GO:0003207	cardiac chamber formation	3/794	14/28943	0.00597146	0.138785	0.122598	Bmp2/Ednra/Tbx20	3
BP	GO:0070278	extracellular matrix constituent secretion	3/794	14/28943	0.00597146	0.138785	0.122598	Bmp2/Adtrp/Rgcc	3
BP	GO:0106072	negative regulation of adenylate cyclase-activating G protein-coupled receptor signaling pathway	3/794	14/28943	0.00597146	0.138785	0.122598	Mrap2/Atp2b4/Mrap	3
BP	GO:0098712	L-glutamate import across plasma membrane	3/794	15/28943	0.00731367	0.152248	0.134491	Kcnj10/Slc1a6/Slc1a3	3
BP	GO:0007638	mechanosensory behavior	3/794	16/28943	0.00882002	0.164319	0.145154	Stra6/Slc1a3/Gfi1	3
BP	GO:0008212	mineralocorticoid metabolic process	3/794	16/28943	0.00882002	0.164319	0.145154	Bmp2/Bmp6/Hsd11b1	3
BP	GO:0042416	dopamine biosynthetic process	3/794	16/28943	0.00882002	0.164319	0.145154	Snca/Cyp2d22/Agtr1a	3
BP	GO:0046007	negative regulation of activated T cell proliferation	3/794	16/28943	0.00882002	0.164319	0.145154	Lrrc32/Btn2a2/Btn1a1	3
BP	GO:0003413	chondrocyte differentiation involved in endochondral bone morphogenesis	3/794	17/28943	0.0104945	0.173629	0.153378	Nppc/Scube2/Ihh	3
BP	GO:0006704	glucocorticoid biosynthetic process	3/794	17/28943	0.0104945	0.173629	0.153378	Bmp2/Cyp11a1/Hsd11b1	3
BP	GO:0010896	regulation of triglyceride catabolic process	3/794	17/28943	0.0104945	0.173629	0.153378	Apoh/Sorl1/Plin5	3
BP	GO:0051589	negative regulation of neurotransmitter transport	3/794	17/28943	0.0104945	0.173629	0.153378	Snca/Slc18a1/Slc30a1	3
BP	GO:1903587	regulation of blood vessel endothelial cell proliferation involved in sprouting angiogenesis	3/794	17/28943	0.0104945	0.173629	0.153378	Dll4/Agtr1a/Mmrn2	3
BP	GO:0035235	ionotropic glutamate receptor signaling pathway	3/794	18/28943	0.0123403	0.184855	0.163294	Cln3/Grik1/Grin3a	3
BP	GO:0035751	regulation of lysosomal lumen pH	3/794	18/28943	0.0123403	0.184855	0.163294	Cln3/Gm6377/Tmem175	3
BP	GO:0060391	positive regulation of SMAD protein signal transduction	3/794	18/28943	0.0123403	0.184855	0.163294	Bmp2/Bmp6/Nodal	3
BP	GO:1901570	fatty acid derivative biosynthetic process	3/794	18/28943	0.0123403	0.184855	0.163294	Ggt5/Acsl6/Hmgcs2	3
BP	GO:1990806	ligand-gated ion channel signaling pathway	3/794	18/28943	0.0123403	0.184855	0.163294	Cln3/Grik1/Grin3a	3
BP	GO:0006590	thyroid hormone generation	3/794	19/28943	0.0143601	0.198977	0.17577	Duoxa1/Pax8/Slc5a5	3
BP	GO:0106070	regulation of adenylate cyclase-activating G protein-coupled receptor signaling pathway	3/794	19/28943	0.0143601	0.198977	0.17577	Mrap2/Atp2b4/Mrap	3
BP	GO:0003159	morphogenesis of an endothelium	3/794	20/28943	0.0165558	0.207388	0.183199	Kdr/Dll4/Fgf1	3
BP	GO:0048712	negative regulation of astrocyte differentiation	3/794	20/28943	0.0165558	0.207388	0.183199	Atf5/Nr1d1/F2	3
BP	GO:0061154	endothelial tube morphogenesis	3/794	20/28943	0.0165558	0.207388	0.183199	Kdr/Dll4/Fgf1	3
BP	GO:0010310	regulation of hydrogen peroxide metabolic process	3/794	21/28943	0.0189287	0.219712	0.194086	Snca/Duoxa1/Mmp3	3
BP	GO:0032310	prostaglandin secretion	3/794	21/28943	0.0189287	0.219712	0.194086	Ptgs2/Map2k6/Tnfrsf11a	3
BP	GO:0048172	regulation of short-term neuronal synaptic plasticity	3/794	21/28943	0.0189287	0.219712	0.194086	Cln3/Grik1/Slc4a10	3
BP	GO:0072378	blood coagulation, fibrin clot formation	3/794	21/28943	0.0189287	0.219712	0.194086	Apoh/F13a1/F2	3
BP	GO:0003180	aortic valve morphogenesis	3/794	22/28943	0.0214797	0.232295	0.205201	Robo1/Tbx20/Slit3	3
BP	GO:0034312	diol biosynthetic process	3/794	22/28943	0.0214797	0.232295	0.205201	Asah2/Sphk1/Pcbd1	3
BP	GO:0060602	branch elongation of an epithelium	3/794	22/28943	0.0214797	0.232295	0.205201	Tnc/Esr1/Fgf1	3
BP	GO:0002043	blood vessel endothelial cell proliferation involved in sprouting angiogenesis	3/794	23/28943	0.024209	0.247795	0.218893	Dll4/Agtr1a/Mmrn2	3
BP	GO:0140354	lipid import into cell	3/794	23/28943	0.024209	0.247795	0.218893	Cd36/Stra6/Acsl6	3
BP	GO:2001044	regulation of integrin-mediated signaling pathway	3/794	23/28943	0.024209	0.247795	0.218893	Lama1/Slc2a10/Lama2	3
BP	GO:1902547	regulation of cellular response to vascular endothelial growth factor stimulus	3/794	24/28943	0.0271165	0.264834	0.233945	Atp2b4/Robo1/Tspan12	3
BP	GO:0001829	trophectodermal cell differentiation	3/794	25/28943	0.0302015	0.270531	0.238978	Esrrb/Cdh1/Nodal	3
BP	GO:0010894	negative regulation of steroid biosynthetic process	3/794	25/28943	0.0302015	0.270531	0.238978	Bmp2/Hrh1/Gfi1	3
BP	GO:0015813	L-glutamate transmembrane transport	3/794	25/28943	0.0302015	0.270531	0.238978	Kcnj10/Slc1a6/Slc1a3	3
BP	GO:0071577	zinc ion transmembrane transport	3/794	25/28943	0.0302015	0.270531	0.238978	Slc39a10/Slc39a8/Slc30a1	3
BP	GO:2000193	positive regulation of fatty acid transport	3/794	25/28943	0.0302015	0.270531	0.238978	Map2k6/Acsl6/Tnfrsf11a	3
BP	GO:0006883	cellular sodium ion homeostasis	3/794	26/28943	0.0334631	0.270531	0.238978	Atp4b/Slc1a3/Atp4a	3
BP	GO:0045939	negative regulation of steroid metabolic process	3/794	26/28943	0.0334631	0.270531	0.238978	Bmp2/Hrh1/Gfi1	3
BP	GO:0051938	L-glutamate import	3/794	26/28943	0.0334631	0.270531	0.238978	Kcnj10/Slc1a6/Slc1a3	3
BP	GO:0060065	uterus development	3/794	26/28943	0.0334631	0.270531	0.238978	Cdh1/Stra6/Esr1	3
BP	GO:0061339	establishment or maintenance of monopolar cell polarity	3/794	26/28943	0.0334631	0.270531	0.238978	Lama1/Carmil2/Foxj1	3
BP	GO:0097164	ammonium ion metabolic process	3/794	26/28943	0.0334631	0.270531	0.238978	Chdh/Cyp2d22/Pde1b	3
BP	GO:1903077	negative regulation of protein localization to plasma membrane	3/794	26/28943	0.0334631	0.270531	0.238978	Mrap2/Cdh1/Mrap	3
BP	GO:0009713	catechol-containing compound biosynthetic process	3/794	27/28943	0.0368999	0.278324	0.245862	Snca/Cyp2d22/Agtr1a	3
BP	GO:0031338	regulation of vesicle fusion	3/794	27/28943	0.0368999	0.278324	0.245862	Snca/Syt1/Sphk1	3
BP	GO:0042423	catecholamine biosynthetic process	3/794	27/28943	0.0368999	0.278324	0.245862	Snca/Cyp2d22/Agtr1a	3
BP	GO:0043129	surfactant homeostasis	3/794	27/28943	0.0368999	0.278324	0.245862	Kdr/Oas1e/Rcn3	3
BP	GO:0072012	glomerulus vasculature development	3/794	27/28943	0.0368999	0.278324	0.245862	Notch3/Ednra/Foxc2	3
BP	GO:0072376	protein activation cascade	3/794	27/28943	0.0368999	0.278324	0.245862	Apoh/F13a1/F2	3
BP	GO:0003171	atrioventricular valve development	3/794	28/28943	0.04051	0.28205	0.249153	Bmp2/Tbx20/Slit3	3
BP	GO:0003272	endocardial cushion formation	3/794	28/28943	0.04051	0.28205	0.249153	Bmp2/Robo1/Tbx20	3
BP	GO:0006882	cellular zinc ion homeostasis	3/794	28/28943	0.04051	0.28205	0.249153	Slc39a10/Slc39a8/Slc30a1	3
BP	GO:0032740	positive regulation of interleukin-17 production	3/794	28/28943	0.04051	0.28205	0.249153	Card9/Il6/Sphk1	3
BP	GO:0033622	integrin activation	3/794	28/28943	0.04051	0.28205	0.249153	Fblim1/Col16a1/Foxc2	3
BP	GO:0043931	ossification involved in bone maturation	3/794	28/28943	0.04051	0.28205	0.249153	Bmp2/Enpp1/Adamts7	3
BP	GO:0051894	positive regulation of focal adhesion assembly	3/794	28/28943	0.04051	0.28205	0.249153	Kdr/Enpp2/Col16a1	3
BP	GO:0061437	renal system vasculature development	3/794	28/28943	0.04051	0.28205	0.249153	Notch3/Ednra/Foxc2	3
BP	GO:0061440	kidney vasculature development	3/794	28/28943	0.04051	0.28205	0.249153	Notch3/Ednra/Foxc2	3
BP	GO:0070293	renal absorption	3/794	28/28943	0.04051	0.28205	0.249153	Clcnkb/Aqp3/Ednra	3
BP	GO:1904376	negative regulation of protein localization to cell periphery	3/794	28/28943	0.04051	0.28205	0.249153	Mrap2/Cdh1/Mrap	3
BP	GO:0001759	organ induction	3/794	29/28943	0.0442915	0.293555	0.259317	Bmp2/Robo1/Fgf1	3
BP	GO:0030318	melanocyte differentiation	3/794	29/28943	0.0442915	0.293555	0.259317	Slc24a5/Enpp1/Lrmda	3
BP	GO:0048745	smooth muscle tissue development	3/794	29/28943	0.0442915	0.293555	0.259317	Stra6/Ihh/Mir145a	3
BP	GO:0048875	chemical homeostasis within a tissue	3/794	29/28943	0.0442915	0.293555	0.259317	Kdr/Oas1e/Rcn3	3
BP	GO:0005979	regulation of glycogen biosynthetic process	3/794	30/28943	0.048242	0.302982	0.267644	Cd36/Esrrb/Enpp1	3
BP	GO:0010962	regulation of glucan biosynthetic process	3/794	30/28943	0.048242	0.302982	0.267644	Cd36/Esrrb/Enpp1	3
BP	GO:0034311	diol metabolic process	3/794	30/28943	0.048242	0.302982	0.267644	Asah2/Sphk1/Pcbd1	3
BP	GO:0070977	bone maturation	3/794	30/28943	0.048242	0.302982	0.267644	Bmp2/Enpp1/Adamts7	3
BP	GO:0150077	regulation of neuroinflammatory response	3/794	30/28943	0.048242	0.302982	0.267644	Ptgs2/Nr1d1/Sphk1	3
BP	GO:0033603	positive regulation of dopamine secretion	2/794	10/28943	0.0292271	0.270531	0.238978	Syt1/Slc18a1	2
BP	GO:0060385	axonogenesis involved in innervation	2/794	10/28943	0.0292271	0.270531	0.238978	Ednra/Nptx1	2
BP	GO:0060638	mesenchymal-epithelial cell signaling	2/794	10/28943	0.0292271	0.270531	0.238978	Tnc/Hgf	2
BP	GO:1901731	positive regulation of platelet aggregation	2/794	10/28943	0.0292271	0.270531	0.238978	Emilin2/Il6	2
BP	GO:0005513	detection of calcium ion	2/794	11/28943	0.0350824	0.270531	0.238978	Syt1/Kcnmb4	2
BP	GO:0009445	putrescine metabolic process	2/794	11/28943	0.0350824	0.270531	0.238978	Sat2/Azin2	2
BP	GO:0031620	regulation of fever generation	2/794	11/28943	0.0350824	0.270531	0.238978	Ptgs2/Tnfrsf11a	2
BP	GO:0032353	negative regulation of hormone biosynthetic process	2/794	11/28943	0.0350824	0.270531	0.238978	Bmp2/Gfi1	2
BP	GO:0036302	atrioventricular canal development	2/794	11/28943	0.0350824	0.270531	0.238978	Bmp2/Tbx20	2
BP	GO:0060693	regulation of branching involved in salivary gland morphogenesis	2/794	11/28943	0.0350824	0.270531	0.238978	Cdh1/Hgf	2
BP	GO:0061299	retina vasculature morphogenesis in camera-type eye	2/794	11/28943	0.0350824	0.270531	0.238978	Lama1/Arhgef15	2
BP	GO:0070294	renal sodium ion absorption	2/794	11/28943	0.0350824	0.270531	0.238978	Clcnkb/Ednra	2
BP	GO:0070493	thrombin-activated receptor signaling pathway	2/794	11/28943	0.0350824	0.270531	0.238978	Snca/F2	2
BP	GO:0090091	positive regulation of extracellular matrix disassembly	2/794	11/28943	0.0350824	0.270531	0.238978	Il6/Carmil2	2
BP	GO:0090160	Golgi to lysosome transport	2/794	11/28943	0.0350824	0.270531	0.238978	Cln3/Ehd3	2
BP	GO:0110011	regulation of basement membrane organization	2/794	11/28943	0.0350824	0.270531	0.238978	Lama1/Lama2	2
BP	GO:0006705	mineralocorticoid biosynthetic process	2/794	12/28943	0.041347	0.28205	0.249153	Bmp2/Bmp6	2
BP	GO:0009143	nucleoside triphosphate catabolic process	2/794	12/28943	0.041347	0.28205	0.249153	Enpp1/Nudt16	2
BP	GO:0009223	pyrimidine deoxyribonucleotide catabolic process	2/794	12/28943	0.041347	0.28205	0.249153	Dpyd/Tymp	2
BP	GO:0009435	NAD biosynthetic process	2/794	12/28943	0.041347	0.28205	0.249153	Naprt/Ido2	2
BP	GO:0015911	long-chain fatty acid import across plasma membrane	2/794	12/28943	0.041347	0.28205	0.249153	Cd36/Acsl6	2
BP	GO:0032351	negative regulation of hormone metabolic process	2/794	12/28943	0.041347	0.28205	0.249153	Bmp2/Gfi1	2
BP	GO:0033262	regulation of nuclear cell cycle DNA replication	2/794	12/28943	0.041347	0.28205	0.249153	Aicda/Nuggc	2
BP	GO:0035864	response to potassium ion	2/794	12/28943	0.041347	0.28205	0.249153	Kcnj10/Nptx1	2
BP	GO:0035865	cellular response to potassium ion	2/794	12/28943	0.041347	0.28205	0.249153	Kcnj10/Nptx1	2
BP	GO:0036005	response to macrophage colony-stimulating factor	2/794	12/28943	0.041347	0.28205	0.249153	Csf1r/Pde1b	2
BP	GO:0036006	cellular response to macrophage colony-stimulating factor stimulus	2/794	12/28943	0.041347	0.28205	0.249153	Csf1r/Pde1b	2
BP	GO:0036151	phosphatidylcholine acyl-chain remodeling	2/794	12/28943	0.041347	0.28205	0.249153	Pla2g4c/Mboat2	2
BP	GO:0045869	negative regulation of single stranded viral RNA replication via double stranded DNA intermediate	2/794	12/28943	0.041347	0.28205	0.249153	Aicda/Morc2b	2
BP	GO:0048251	elastic fiber assembly	2/794	12/28943	0.041347	0.28205	0.249153	Ltbp4/Myh11	2
BP	GO:0051610	serotonin uptake	2/794	12/28943	0.041347	0.28205	0.249153	Snca/Slc18a1	2
BP	GO:0090385	phagosome-lysosome fusion	2/794	12/28943	0.041347	0.28205	0.249153	Cln3/Tmem175	2
BP	GO:0140052	cellular response to oxidised low-density lipoprotein particle stimulus	2/794	12/28943	0.041347	0.28205	0.249153	Cd36/Adtrp	2
BP	GO:1902947	regulation of tau-protein kinase activity	2/794	12/28943	0.041347	0.28205	0.249153	Hgf/Sorl1	2
BP	GO:0031223	auditory behavior	2/794	13/28943	0.0479939	0.302982	0.267644	Stra6/Slc1a3	2
BP	GO:0031652	positive regulation of heat generation	2/794	13/28943	0.0479939	0.302982	0.267644	Ptgs2/Tnfrsf11a	2
BP	GO:0033085	negative regulation of T cell differentiation in thymus	2/794	13/28943	0.0479939	0.302982	0.267644	Foxj1/Ihh	2
BP	GO:0051639	actin filament network formation	2/794	13/28943	0.0479939	0.302982	0.267644	Pls1/Carmil2	2
BP	GO:0071380	cellular response to prostaglandin E stimulus	2/794	13/28943	0.0479939	0.302982	0.267644	P2ry6/P2ry4	2
BP	GO:1902931	negative regulation of alcohol biosynthetic process	2/794	13/28943	0.0479939	0.302982	0.267644	Bmp2/Gfi1	2
BP	GO:1903430	negative regulation of cell maturation	2/794	13/28943	0.0479939	0.302982	0.267644	Nppc/Grb14	2
CC	GO:0030141	secretory granule	20/803	440/28804	0.0232438	0.272772	0.24755	Tcp11/Padi6/Tssk1/Vwf/Snca/Klk10/Nppc/Syt1/Prtn3/Atp8b3/Cpe/Ccl28/Acpp/Sparc/F5/Spag6/Ncf2/Vgf/Spag17/Septin14	20
CC	GO:0045211	postsynaptic membrane	17/803	326/28804	0.0105675	0.168658	0.153062	Chrne/Grik1/Slc16a7/Slc1a6/Lzts1/Glrb/Grin3a/Clstn3/Sspn/Grip1/Chrna5/Slc8a3/Dlgap1/Slc30a1/Cspg5/Efnb3/Chrm1	17
CC	GO:0034702	ion channel complex	14/803	295/28804	0.0382173	0.333074	0.302276	Chrne/Clcnkb/Grik1/Kcne4/Unc80/Scn2a/Glrb/Kcnq4/Grin3a/Kcnmb4/Chrna5/Best1/Lrrc55/Catsperd	14
CC	GO:0098802	plasma membrane signaling receptor complex	13/803	199/28804	0.00402991	0.0846282	0.0768028	Chrne/Ramp1/Bmp2/Tlr1/Grik1/Tfr2/Csf2rb/Grin3a/Il6/Chrna5/Ramp2/Cd247/Itgad	13
CC	GO:0098858	actin-based cell projection	12/803	229/28804	0.0277191	0.298917	0.271277	Tubb3/Kcnj10/Ermn/Vcam1/Spef1l/Gpm6a/Cib2/Pls1/Acpp/Espnl/Lhfpl5/Cblif	12
CC	GO:0044306	neuron projection terminus	11/803	215/28804	0.0394559	0.333074	0.302276	Opn1sw/Snca/Grik1/Syt1/Cdh1/Esr1/Slc18a1/Slc8a3/Slc4a10/Npff/Chrm1	11
CC	GO:0099055	integral component of postsynaptic membrane	10/803	170/28804	0.0212564	0.257009	0.233244	Chrne/Slc16a7/Slc1a6/Grin3a/Clstn3/Slc8a3/Slc30a1/Cspg5/Efnb3/Chrm1	10
CC	GO:0098936	intrinsic component of postsynaptic membrane	10/803	180/28804	0.0299985	0.306908	0.278529	Chrne/Slc16a7/Slc1a6/Grin3a/Clstn3/Slc8a3/Slc30a1/Cspg5/Efnb3/Chrm1	10
CC	GO:0043679	axon terminus	10/803	194/28804	0.0461169	0.340753	0.309244	Opn1sw/Snca/Grik1/Cdh1/Esr1/Slc18a1/Slc8a3/Slc4a10/Npff/Chrm1	10
CC	GO:0031594	neuromuscular junction	7/803	99/28804	0.0208566	0.257009	0.233244	Chrne/Lrp4/Lama2/Cib2/Slc8a3/Colq/Dok7	7
CC	GO:0099060	integral component of postsynaptic specialization membrane	7/803	108/28804	0.0316467	0.307977	0.279499	Chrne/Slc16a7/Grin3a/Clstn3/Slc30a1/Efnb3/Chrm1	7
CC	GO:0098982	GABA-ergic synapse	7/803	109/28804	0.0330389	0.313869	0.284846	Mdga1/Baiap3/Arhgef9/Atp2b3/Glrb/Clstn3/Cspg5	7
CC	GO:0098948	intrinsic component of postsynaptic specialization membrane	7/803	114/28804	0.0406102	0.333074	0.302276	Chrne/Slc16a7/Grin3a/Clstn3/Slc30a1/Efnb3/Chrm1	7
CC	GO:0099061	integral component of postsynaptic density membrane	6/803	74/28804	0.0171871	0.236471	0.214605	Slc16a7/Grin3a/Clstn3/Slc30a1/Efnb3/Chrm1	6
CC	GO:0099146	intrinsic component of postsynaptic density membrane	6/803	80/28804	0.0242803	0.276795	0.251201	Slc16a7/Grin3a/Clstn3/Slc30a1/Efnb3/Chrm1	6
CC	GO:0030315	T-tubule	5/803	70/28804	0.0456871	0.340753	0.309244	Atp2b4/Scn2a/Esr1/Ednra/Slc30a1	5
CC	GO:0097228	sperm principal piece	4/803	41/28804	0.0268598	0.297696	0.270168	Atp2b4/Spag6/Catsperd/Eno4	4
CC	GO:0098637	protein complex involved in cell-matrix adhesion	3/803	14/28804	0.00624387	0.113241	0.10277	Tnc/Lama1/Lama2	3
CC	GO:0043083	synaptic cleft	3/803	19/28804	0.0149907	0.213617	0.193864	Dnm3/Lama2/Nptx1	3
CC	GO:0031091	platelet alpha granule	3/803	21/28804	0.0197471	0.254164	0.230662	Snca/Sparc/F5	3
CC	GO:0034706	sodium channel complex	3/803	28/28804	0.0421673	0.333074	0.302276	Grik1/Unc80/Scn2a	3
CC	GO:0097440	apical dendrite	3/803	29/28804	0.046089	0.340753	0.309244	Ppargc1a/Enpp1/Slc4a10	3
CC	GO:0097441	basal dendrite	2/803	12/28804	0.0425734	0.333074	0.302276	Enpp1/Slc4a10	2
MF	GO:0005216	ion channel activity	27/796	439/28404	0.000133108	0.00969023	0.00870103	Chrne/Kcnk7/Kcnj10/Clca2/Clcnkb/Calhm4/Grik1/Rhag/Slc24a5/Ano9/Gpm6a/Kcne4/Unc80/Scn2a/Glrb/Kcnq4/Grin3a/Tmem175/Kcnmb4/Chrna5/Tmem266/Tmc8/Piezo2/Best1/Lrrc55/Kcnj14/Pkd2l2	27
MF	GO:0005261	cation channel activity	20/796	334/28404	0.00130261	0.0412305	0.0370216	Chrne/Kcnk7/Kcnj10/Calhm4/Grik1/Rhag/Slc24a5/Gpm6a/Kcne4/Unc80/Scn2a/Kcnq4/Grin3a/Tmem175/Kcnmb4/Chrna5/Piezo2/Lrrc55/Kcnj14/Pkd2l2	20
MF	GO:0022836	gated channel activity	18/796	328/28404	0.00551956	0.121765	0.109335	Chrne/Kcnk7/Kcnj10/Clca2/Clcnkb/Grik1/Kcne4/Scn2a/Glrb/Kcnq4/Grin3a/Kcnmb4/Chrna5/Tmem266/Tmc8/Piezo2/Lrrc55/Kcnj14	18
MF	GO:0015291	secondary active transmembrane transporter activity	17/796	247/28404	0.000651326	0.0294713	0.0264628	Slc10a1/Slc16a8/Slco4a1/Slc24a5/Slc39a8/Slc10a6/Slc16a7/Slc6a15/Slc1a6/Slc2a10/Slc18a1/Slco2a1/Slc8a3/Slc1a3/Slc5a4b/Slc4a10/Slc5a5	17
MF	GO:0015631	tubulin binding	17/796	382/28404	0.0423381	0.319273	0.286681	Atf5/Fes/Tppp/Hook1/Snca/Efhc1/Stmn2/Mtus2/Ppargc1a/Spef1l/Ftcd/Lzts1/Kif27/Dnm3/Spag6/Dpysl5/Reep2	17
MF	GO:0005539	glycosaminoglycan binding	15/796	233/28404	0.00253287	0.0682936	0.061322	Prelp/Apoh/Sulf1/Col11a1/Crispld2/Layn/Col5a3/Fbln7/Pglyrp3/Slit3/Liph/Fgf1/Hapln3/Colq/F2	15
MF	GO:0015081	sodium ion transmembrane transporter activity	14/796	146/28404	6.53296e-05	0.009512	0.00854099	Slc10a1/Grik1/Slc24a5/Slc10a6/Slc6a15/Slc1a6/Scn2a/Slc18a1/Slc8a3/Slc1a3/Atp4a/Slc5a4b/Slc4a10/Slc5a5	14
MF	GO:0019955	cytokine binding	13/796	145/28404	0.000231292	0.0153073	0.0137447	Cd36/Kcp/Lrrc32/Chrdl2/Il2rb/Csf1r/Chrdl1/Ltbp4/Tmc8/Tnfrsf11a/Il31ra/Trim16/Wfikkn2	13
MF	GO:0016746	acyltransferase activity	13/796	254/28404	0.0276866	0.303208	0.272256	Pla2g4c/Elovl3/Tgm5/Mogat2/Sat2/Mboat2/Qpct/Pla2g4e/Acsm3/Ggt5/Sphk1/F13a1/Hmgcs2	13
MF	GO:0008201	heparin binding	11/796	170/28404	0.00867199	0.156591	0.140606	Prelp/Apoh/Col11a1/Crispld2/Col5a3/Fbln7/Slit3/Liph/Fgf1/Colq/F2	11
MF	GO:0000287	magnesium ion binding	11/796	213/28404	0.0384679	0.319273	0.286681	Tppp/Tssk1/Snca/Morc2b/Atp8b3/Ephx2/Cib2/Nudt16/Sphk1/Atp4a/Eno4	11
MF	GO:0008528	G protein-coupled peptide receptor activity	10/796	146/28404	0.00824149	0.156591	0.140606	Prokr2/Ramp1/Rxfp1/Glp2r/Ednra/Ramp2/Agtr1a/Gpr35/Galr2/Mc1r	10
MF	GO:0001653	peptide receptor activity	10/796	153/28404	0.0112472	0.174212	0.156428	Prokr2/Ramp1/Rxfp1/Glp2r/Ednra/Ramp2/Agtr1a/Gpr35/Galr2/Mc1r	10
MF	GO:0046906	tetrapyrrole binding	10/796	170/28404	0.0219372	0.270683	0.243051	Ngb/Cyp3a13/Ptgs2/Cyp7b1/Cyp11a1/Nr1d1/Cyp2d22/Tdo2/Ido2/Cblif	10
MF	GO:0015370	solute:sodium symporter activity	9/796	69/28404	0.000128421	0.00969023	0.00870103	Slc10a1/Slc10a6/Slc6a15/Slc1a6/Slc18a1/Slc1a3/Slc5a4b/Slc4a10/Slc5a5	9
MF	GO:0015103	inorganic anion transmembrane transporter activity	9/796	149/28404	0.0248365	0.291629	0.261859	Clca2/Clcnkb/Slc39a8/Ano9/Glrb/Slc18a1/Best1/Slc4a10/Slc5a5	9
MF	GO:0020037	heme binding	9/796	161/28404	0.038062	0.319273	0.286681	Ngb/Cyp3a13/Ptgs2/Cyp7b1/Cyp11a1/Nr1d1/Cyp2d22/Tdo2/Ido2	9
MF	GO:0015085	calcium ion transmembrane transporter activity	8/796	134/28404	0.0352785	0.318981	0.286419	Atp2b4/Slc24a5/Gpm6a/Atp2b3/Grin3a/Slc8a3/Hrh1/Pkd2l2	8
MF	GO:0140375	immune receptor activity	8/796	136/28404	0.0379965	0.319273	0.286681	Csf2rb/Il2rb/Fcgr4/Il17re/Il31ra/Gpr35/Cd160/Pirb	8
MF	GO:0015276	ligand-gated ion channel activity	8/796	137/28404	0.0394066	0.319273	0.286681	Chrne/Kcnj10/Clca2/Grik1/Glrb/Grin3a/Chrna5/Kcnj14	8
MF	GO:0022834	ligand-gated channel activity	8/796	139/28404	0.0423308	0.319273	0.286681	Chrne/Kcnj10/Clca2/Grik1/Glrb/Grin3a/Chrna5/Kcnj14	8
MF	GO:0042562	hormone binding	7/796	87/28404	0.01115	0.174212	0.156428	Ramp1/Rxfp1/Glp2r/Slc40a1/Esr1/Ramp2/Galr2	7
MF	GO:0030594	neurotransmitter receptor activity	7/796	111/28404	0.0368055	0.318981	0.286419	Chrne/Grik1/Glrb/Grin3a/Chrna5/Hrh1/Chrm1	7
MF	GO:0099529	neurotransmitter receptor activity involved in regulation of postsynaptic membrane potential	6/796	62/28404	0.00771848	0.151866	0.136363	Chrne/Grik1/Glrb/Grin3a/Chrna5/Chrm1	6
MF	GO:0098960	postsynaptic neurotransmitter receptor activity	6/796	76/28404	0.0198138	0.260256	0.233688	Chrne/Grik1/Glrb/Grin3a/Chrna5/Chrm1	6
MF	GO:0050431	transforming growth factor beta binding	5/796	23/28404	0.000377393	0.0196244	0.0176211	Cd36/Lrrc32/Chrdl1/Ltbp4/Wfikkn2	5
MF	GO:0017046	peptide hormone binding	5/796	53/28404	0.0161732	0.226425	0.203311	Ramp1/Glp2r/Slc40a1/Ramp2/Galr2	5
MF	GO:1904315	transmitter-gated ion channel activity involved in regulation of postsynaptic membrane potential	5/796	59/28404	0.0246372	0.291629	0.261859	Chrne/Grik1/Glrb/Grin3a/Chrna5	5
MF	GO:0022824	transmitter-gated ion channel activity	5/796	61/28404	0.0279872	0.303208	0.272256	Chrne/Grik1/Glrb/Grin3a/Chrna5	5
MF	GO:0022835	transmitter-gated channel activity	5/796	61/28404	0.0279872	0.303208	0.272256	Chrne/Grik1/Glrb/Grin3a/Chrna5	5
MF	GO:0016836	hydro-lyase activity	5/796	64/28404	0.0335305	0.317015	0.284654	Car15/Car11/L3hypdh/Pcbd1/Eno4	5
MF	GO:0016597	amino acid binding	5/796	69/28404	0.0441894	0.324948	0.291777	Grik1/Glrb/Tdo2/Grin3a/Slc1a3	5
MF	GO:0005230	extracellular ligand-gated ion channel activity	5/796	71/28404	0.0489591	0.339298	0.304662	Chrne/Grik1/Glrb/Grin3a/Chrna5	5
MF	GO:0016701	oxidoreductase activity, acting on single donors with incorporation of molecular oxygen	4/796	30/28404	0.00939944	0.156591	0.140606	Miox/Ptgs2/Tdo2/Ido2	4
MF	GO:0046915	transition metal ion transmembrane transporter activity	4/796	37/28404	0.0194317	0.260256	0.233688	Slc39a10/Slc39a8/Slc40a1/Slc30a1	4
MF	GO:0005313	L-glutamate transmembrane transporter activity	3/796	14/28404	0.00633477	0.135639	0.121792	Grik1/Slc1a6/Slc1a3	3
MF	GO:0005283	amino acid:sodium symporter activity	3/796	16/28404	0.00934849	0.156591	0.140606	Slc6a15/Slc1a6/Slc1a3	3
MF	GO:0015172	acidic amino acid transmembrane transporter activity	3/796	17/28404	0.0111185	0.174212	0.156428	Grik1/Slc1a6/Slc1a3	3
MF	GO:0022840	leak channel activity	3/796	18/28404	0.0130684	0.194159	0.174339	Kcnk7/Rhag/Tmem175	3
MF	GO:0022842	narrow pore channel activity	3/796	18/28404	0.0130684	0.194159	0.174339	Kcnk7/Rhag/Tmem175	3
MF	GO:0036122	BMP binding	3/796	21/28404	0.0200197	0.260256	0.233688	Kcp/Chrdl2/Chrdl1	3
MF	GO:0005385	zinc ion transmembrane transporter activity	3/796	22/28404	0.022708	0.275523	0.247397	Slc39a10/Slc39a8/Slc30a1	3
MF	GO:0015296	anion:cation symporter activity	3/796	25/28404	0.031888	0.309526	0.277929	Slc39a8/Slc18a1/Slc5a5	3
MF	GO:0019865	immunoglobulin binding	3/796	25/28404	0.031888	0.309526	0.277929	Vwf/Fcgr4/Pirb	3
MF	GO:0004602	glutathione peroxidase activity	3/796	27/28404	0.0389276	0.319273	0.286681	Gstt1/Gsta4/Gpx3	3
MF	GO:0005184	neuropeptide hormone activity	3/796	28/28404	0.0427183	0.319273	0.286681	Nppc/Vgf/Npff	3
MF	GO:0016702	oxidoreductase activity, acting on single donors with incorporation of molecular oxygen, incorporation of two atoms of oxygen	3/796	29/28404	0.0466865	0.339298	0.304662	Ptgs2/Tdo2/Ido2	3
MF	GO:0015368	calcium:cation antiporter activity	2/796	10/28404	0.0304041	0.303208	0.272256	Slc24a5/Slc8a3	2
MF	GO:0047499	calcium-independent phospholipase A2 activity	2/796	10/28404	0.0304041	0.303208	0.272256	Pla2g4c/Pla2g7	2
MF	GO:0004955	prostaglandin receptor activity	2/796	11/28404	0.0364812	0.318981	0.286419	Ptgfr/Ptgdr2	2
MF	GO:0008556	P-type potassium transmembrane transporter activity	2/796	11/28404	0.0364812	0.318981	0.286419	Atp4b/Atp4a	2
MF	GO:0004954	prostanoid receptor activity	2/796	12/28404	0.042979	0.319273	0.286681	Ptgfr/Ptgdr2	2
MF	GO:0032036	myosin heavy chain binding	2/796	12/28404	0.042979	0.319273	0.286681	Sptbn5/Limch1	2
MF	GO:0008484	sulfuric ester hydrolase activity	2/796	13/28404	0.0498693	0.339298	0.304662	Sulf1/Arsj	2
MF	GO:0016840	carbon-nitrogen lyase activity	2/796	13/28404	0.0498693	0.339298	0.304662	Ftcd/Sdsl	2
MF	GO:0035256	G protein-coupled glutamate receptor binding	2/796	13/28404	0.0498693	0.339298	0.304662	Dnm3/Esr1	2
